# Supplementary material for: The variability of the steps preceding obstacle avoidance (approach phase) is dependent on the height of the obstacle in people with Parkinson's disease
Source: PLoS One. 2017 Sep 14;12(9):e0184134. doi: 10.1371/journal.pone.0184134 (PMC5598951; doi:10.1371/journal.pone.0184134)
Supplement: S1 Data — (XLSX) [file pone.0184134.s001.xlsx]

## Sheet: Un.Walk_Control_aprox
Participante	FootFall Object #	Step Length	Stride Length	Base of Support	Step Time	Stride Time	Swing Time	Stance Time	Single Support Time (sec)	Double Support Time (sec)	Stride Velocity	Step Width	Stride Width				Desvio Padrão
Control	3	63.551	128.242	12.8	0.54	1.09	0.41	0.625	0.38	0.245	117.653	65.347	14.489
Control	4	62.322	125.885	11.863	0.51	1.05	0.38	0.625	0.38	0.245	119.89	63.791	13.743			Control	1.3364	2.52074	2.29904	0.0229129	0.0425245	0.0173205	0.0057735	0.00288675	0.00288675	2.47263	1.46252	2.45624
Control	5	60.881	123.204	8.433	0.495	1.005	0.38	0.635	0.385	0.25	122.591	62.424	9.911			Control	0.641194	0.740373	1.10745	0.005	0.00763763	0.00288675	0.00763763	0.0132288	0.0125831	0.719008	1.01819	1.10651
Control	3	64.698	128.459	9.969	0.495	1.005	0.39	0.6	0.385	0.215	127.82	66.281	11.663			Control	1.58701	2.08559	1.17325	0.00288675	0.005	0.00866025	0.00288675	0.00288675	0.00288675	2.01786	1.79217	1.03951
Control	4	63.784	128.612	8.037	0.5	0.995	0.385	0.615	0.39	0.225	129.258	64.833	9.752			Control	2.37703	3.23415	1.23249	0.00288675	0.0104083	0.005	0.0125831	0.005	0.00763763	1.92874	2.50332	1.23252
Control	5	63.462	127.26	8.065	0.49	0.99	0.39	0.605	0.365	0.24	128.545	64.317	9.741			Control	1.87334	2.53929	2.75445	0.005	0.01	0.00763763	0.005	0.0057735	0.0104083	3.54332	1.42984	2.50293
Control	3	67.381	133.562	6.145	0.475	0.96	0.385	0.585	0.37	0.215	139.127	68.03	7.614			Control	2.95921	2.85204	1.39696	0.00288675	0.0189297	0.0057735	0.011547	0.0057735	0.0057735	4.51496	3.30766	1.40316
Control	4	64.558	131.955	8.303	0.475	0.95	0.37	0.59	0.37	0.22	138.9	64.459	9.62			Control	1.10451	1.38223	1.06835	0.0057735	0.0057735	0.00763763	0.00763763	0.00763763	0.00763763	1.82773	1.04252	1.04994
Control	5	64.713	129.425	8.022	0.48	0.955	0.37	0.59	0.375	0.215	135.524	65.977	9.09			Control	0.781033	4.26363	2.07118	0.00763763	0.00288675	0.00866025	0.01	0.0104083	0.00763763	4.16908	0.866949	1.93772
Control	3	65.771	130.963	10.078	0.49	0.99	0.385	0.59	0.375	0.215	132.286	66.552	11.259			Control	1.71891	1.67199	0.558607	0	0.0259808	0.00763763	0.0125831	0.00763763	0.011547	4.48295	1.17653	0.392039
Control	4	61.017	126.814	12.323	0.485	0.975	0.375	0.6	0.38	0.22	130.066	61.833	13.482			Control	4.47182	7.35502	1.90339	0.0104083	0.0340343	0.0173205	0.0104083	0	0.0104083	10.3212	4.26974	1.78173
Control	5	63.375	124.591	12.082	0.485	0.97	0.38	0.615	0.385	0.23	128.444	65.641	13.293			Control	2.59636	1.47381	1.81775	0.0104083	0.0104083	0.0057735	0.0125831	0.00288675	0.0152753	3.04725	2.16449	1.84791
Control	3	60.796	125.906	11.445	0.475	0.945	0.36	0.6	0.375	0.225	133.234	62.198	12.032			Control	1.52046	1.33469	0.246879	0.00288675	0.0132288	0.00763763	0.005	0.00288675	0.0057735	1.8564	0.993539	0.078143
Control	4	59.902	120.828	7.235	0.48	0.955	0.375	0.605	0.365	0.24	126.521	61.017	8.01			Control	2.36793	1.46192	1.47287	0.00763763	0.0132288	0.005	0.00288675	0.00288675	0.00288675	3.71661	1.5271	1.48774
Control	5	63.5	123.434	6.263	0.485	0.965	0.365	0.61	0.365	0.245	127.911	63.863	7.44			Control	1.99697	1.99688	1.09935	0.0162532	0.0332666	0.00880341	0.0157056	0.0114018	0.0068313	4.34554	1.73937	0.963419
Control	3	64.907	125.681	8.877	0.485	1.005	0.37	0.595	0.38	0.215	125.056	66.871	10.503			Control	2.50825	2.44645	2.35357	0.0111181	0.0178146	0.00697217	0.0131762	0.00707107	0.0118439	4.50099	2.18793	2.29157
Control	4	64.633	129.792	6.193	0.485	0.97	0.38	0.595	0.38	0.215	133.806	64.602	7.794			Control	3.55375	2.54492	2.14899	2.48479	0.00970395	0.00987421	0.00584523	0.0131972	0.00821584	0.0121106	2.9219	2.12507
Control	5	59.65	124.312	6.863	0.49	0.975	0.38	0.615	0.39	0.225	127.499	60.355	8.514			Control	1.75329	1.75329	1.47793	1.55858	0	0.0144338	0.00288675	0.0132288	0.00288675	0.0160728	1.4942	1.46175
Control	3	60.748	120.623	6.833	0.485	0.98	0.37	0.605	0.36	0.245	123.085	61.008	8.218			Control	1.13014	1.55846	1.6614	0.00288675	0.0160728	0.005	0.0189297	0.0152753	0.00866025	1.11673	1.11723	1.65064
Control	4	59.53	120.303	4.8	0.485	0.97	0.36	0.615	0.375	0.24	124.024	59.955	6.426			Control	2.97111	3.28037	2.1805	0.00917424	0.0180046	0.0073598	0.00948683	0.0121106	0.0204124	6.4227	2.19017	2.04137
Control	5	58.543	118.085	5.247	0.495	0.98	0.375	0.6	0.37	0.23	120.495	58.923	6.374			Control	4.5283	8.94936	4.67213	0.0562626	0.106799	0.0369685	0.290814	0.139894	0.0984221	23.1724	4.44677	4.66158
Control	3	57.362	122.206	10.413	0.49	0.975	0.38	0.595	0.365	0.23	125.339	58.927	10.716			Control	1.99212	2.71451	6.07964	0.0201556	0.0246644	0.0184842	0.387169	0.196697	0.138353	4.94741	2.57833	6.08123
Control	4	56.938	114.324	7.421	0.48	0.97	0.365	0.615	0.38	0.235	117.86	57.377	7.994			Control	0.718361	0.741171	5.12403	0.0295452	0.0232737	0.0205649	0.352397	0.184634	0.123356	2.25036	0.515825	5.2469
Control	5	58.452	115.447	6.436	0.495	0.975	0.38	0.605	0.36	0.245	118.407	58.825	6.966			Control	3.84102	4.93992	5.82267	0.0201556	0.0327554	0.0160078	0.365453	0.189621	0.130064	8.32525	3.59946	5.92259
Control	3	58.54	116.037	6.614	0.5	1.045	0.365	0.625	0.38	0.245	111.04	59.459	7.09			Control	2.42077	4.13841	5.65193	0.0369685	0.0125	0.0253311	0.371402	0.194095	0.122568	4.88047	3.35274	5.59866
Control	4	60.748	119.344	5.572	0.5	1	0.38	0.6	0.375	0.225	119.344	60.574	6.319			Control	3.74012	6.96233	6.40861	0.0125	0.00912871	0.0108012	0.344973	0.180046	0.121826	7.34729	3.30626	6.21792
Control	5	57.362	118.12	5.744	0.5	1	0.375	0.615	0.39	0.225	118.12	58.222	6.828			Control	2.58728	3.42767	5.64696	0.0265754	0.0290115	0.0210159	0.3575	0.18701	0.120994	6.7292	2.97585	5.88461
Control	3	54.61	108.911	7.532	0.49	1.065	0.355	0.63	0.385	0.245	102.264	55.416	8.397			Control	1.76482	1.90098	4.89457	0.0239792	0.0173205	0.0103078	0.356987	0.188613	0.120277	3.70023	1.59339	4.89098
Control	4	63.5	118.158	4.26	0.51	1	0.385	0.61	0.385	0.225	118.158	63.909	5.369			Control	2.39339	1.47356	4.81874	0.0268871	0.0147196	0.0202073	0.35798	0.184363	0.123356	1.17139	2.31668	4.86057
Control	5	59.902	123.442	4.211	0.505	1.015	0.385	0.615	0.385	0.23	121.618	60.433	5.256			Control	4.27761	5.7243	2.86779	0.0349702	0.0110868	0.0337577	0.360702	0.189803	0.122372	6.33308	4.18075	3.37707
Control	3	61.333	124.509	11.066	0.455	0.895	0.335	0.53	0.345	0.185	139.116	63.107	11.748			Control	2.08994	1.8272	5.72817	0.0357071	0.0347311	0.0217945	0.361974	0.18775	0.130448	4.95948	2.05387	5.5511
Control	4	65.75	127.106	7.507	0.435	0.89	0.345	0.54	0.345	0.195	142.816	66.13	8.174			Control	2.38516	4.15876	6.16269	0.0125	0.0158114	0.0125831	0.317779	0.173397	0.107626	6.47069	2.6429	6.32606
Control	5	61.177	127.015	8.644	0.44	0.875	0.345	0.555	0.34	0.215	145.16	61.935	9.146			Control	2.3655	2.83847	5.80206	0.0173205	0.0189297	0.0155456	0.313751	0.179002	0.104752	6.01717	2.79331	5.8382
Control	3	60.267	125.998	10.589	0.45	0.92	0.35	0.56	0.34	0.22	136.954	61.998	10.777			Control	1.67674	3.62878	7.01191	0.0188746	0.0122474	0.0212132	0.309556	0.169969	0.103552	4.96148	1.65513	6.81718
Control	4	63.233	123.5	10.578	0.45	0.9	0.34	0.555	0.335	0.22	137.222	63.678	10.927			Control	2.29473	1.57278	7.06361	0.0108012	0.0132288	0.0154785	0.316264	0.168449	0.106849	2.31888	2.44178	6.96892
Control	5	62.331	125.564	10.156	0.445	0.895	0.335	0.565	0.335	0.23	140.295	63.757	10.814			Control	1.99814	3.94696	5.89951	0.00478714	0.00866025	0.00629153	0.323316	0.181682	0.101026	5.48036	2.35412	5.81507
Control	3	61.33	124.465	9.633	0.45	0.905	0.345	0.54	0.335	0.205	137.53	62.803	10.393			Control	3.14136	5.49408	6.80116	0.0129099	0.0170783	0.00957427	0.312197	0.17359	0.100198	8.92343	3.03711	6.98115
Control	4	65.524	126.864	6.774	0.435	0.885	0.335	0.545	0.34	0.205	143.349	65.349	7.572			Control	1.97796	1.70536	7.64159	0.0110868	0.0075	0.0110868	0.322035	0.180941	0.101848	2.49881	2.00956	7.67844
Control	5	61.522	127.112	7.589	0.445	0.88	0.34	0.545	0.335	0.21	144.445	62.615	8.163			Control	1.57	1.6646	5.74441	0.0137689	0.0212132	0.0110868	0.312197	0.181957	0.0968246	5.09028	1.23364	5.86492
Control	3	62.442	128.496	9.278	0.455	0.93	0.345	0.545	0.345	0.2	138.168	63.842	10.002			Control	0.760949	3.00741	7.23115	0.0187083	0.0242813	0.0125	0.307771	0.176275	0.101735	6.31038	1.00048	7.40363
Control	4	64.453	126.915	7.845	0.435	0.89	0.345	0.555	0.345	0.21	142.601	64.655	8.532			Control	3.47507	5.79147	7.12113	0.0075	0.00478714	0.0131498	0.311876	0.177828	0.0949013	6.61348	2.93505	7.06428
Control	5	62.547	127.001	9.095	0.455	0.89	0.345	0.55	0.345	0.205	142.698	63.488	9.539			Control	2.72685	4.88578	0.459918	0.0184842	0.02529	0.0253311	0.0280995	0.0248328	0.0217466	4.35182	2.75167	0.414454
Control	3	62.576	128.485	8.976	0.425	0.875	0.335	0.515	0.325	0.19	146.84	63.619	9.448			Control	0.727474	0.937808	0.427139	0.0131498	0.0132288	0.00853913	0.365955	0.0129099	0.005	1.17156	1.24983	0.361907
Control	4	64.162	126.744	8.315	0.415	0.84	0.325	0.53	0.33	0.2	150.886	64.143	8.902			Control	2.02582	2.29086	0.968899	0.0210159	0.0262996	0.0141421	0.375952	0.0206155	0.0208167	3.65388	2.01882	0.868822
Control	5	58.846	123.036	6.353	0.43	0.845	0.33	0.525	0.32	0.205	145.605	59.813	7.288			Control	2.21392	3.57431	1.03433	0.0201556	0.0143614	0.0225462	0.0246221	0.0197379	0.0165831	3.05185	1.83663	0.952631
Control	3	63.712	130.808	10.097	0.395	0.83	0.315	0.515	0.33	0.185	157.6	64.807	10.346			Control	2.44496	3.05113	1.42373	0.0375	0.0414327	0.0197379	0.341492	0.0254951	0.0170171	3.62284	2.11302	1.45206
Control	4	66.943	130.674	13.618	0.425	0.82	0.33	0.49	0.315	0.175	159.359	67.516	14.139			Control	2.37571	3.34334	5.35606	0.0306526	0.0413068	0.0308221	0.433032	0.19081	0.178769	4.10246	2.36056	7.96015
Control	5	59.845	126.88	11.993	0.405	0.83	0.315	0.52	0.335	0.185	152.867	62.084	12.904			Control	2.00736	2.43209	1.50501	0.0217466	0.0290115	0.0193111	0.339273	0.0143614	0.0177951	1.31926	1.95187	1.40505
Control	3	62.56	128.482	7.641	0.41	0.845	0.325	0.5	0.32	0.18	152.05	63.689	8.376			Control	1.64743	1.76117	1.44813	0.0108012	0.0184842	0.0158114	0.35864	0.0193649	0.0212132	2.98317	2.24931	1.369
Control	4	64.509	127.096	7.123	0.41	0.82	0.32	0.505	0.32	0.185	154.995	64.465	7.911			Control	2.05572	1.4881	1.13502	0.0205649	0.0147196	0.0253311	0.358399	0.0228674	0.0193111	1.56525	2.59069	1.14206
Control	5	61.01	125.528	10.044	0.41	0.82	0.32	0.525	0.315	0.21	153.083	61.636	10.678			Control	2.41607	4.08894	0.70335	0.0179699	0.0232289	0.0131498	0.366117	0.0110868	0.0273861	4.67477	2.2595	0.786494
Control	3	62.327	129.586	13.44	0.405	0.845	0.32	0.495	0.315	0.18	153.356	63.729	13.961			Control	0.548368	0.772475	1.59407	0.0108012	0.00707107	0.00957427	0.362523	0.0149304	0.0179699	1.08031	0.609552	1.44647
Control	4	64.386	126.734	11.662	0.41	0.815	0.315	0.49	0.325	0.165	155.502	65.675	12.273			Control	3.3468	5.18713	3.96553	0.00866025	0.0132288	0.00707107	0.412805	0.225919	0.134745	5.76547	3.18597	4.74968
Control	5	62.549	127.071	10.12	0.41	0.82	0.325	0.525	0.345	0.18	154.965	63.751	10.66			Control	3.39029	4.83998	3.41206	0.0144338	0.00866025	0.00707107	0.409919	0.225111	0.137659	4.43982	3.36058	4.33148
Control	3	63.867	132.1	7.417	0.41	0.83	0.32	0.505	0.335	0.17	159.157	64.72	7.87			Control	2.45391	4.16923	5.06505	0.0168325	0.0143614	0.0175	0.411408	0.229796	0.135424	4.63776	2.70047	5.94934
Control	4	66.676	130.547	8.267	0.425	0.835	0.335	0.505	0.335	0.17	156.344	66.4	8.722			Control	1.96853	3.06325	4.86026	0.0184842	0.00946485	0.00946485	0.407032	0.224328	0.137386	2.34912	1.56228	5.59582
Control	5	59.059	125.737	10.004	0.415	0.84	0.335	0.525	0.315	0.21	149.687	60.593	10.15			Control	3.22879	4.41724	4.2899	0.00946485	0.0103078	0.00912871	0.412805	0.229251	0.134745	4.76164	3.06567	5.1194
Control	3	60.912	124.316	7.876	0.435	0.88	0.335	0.51	0.32	0.19	141.268	61.671	8.087			Control	2.55951	4.42303	4.70636	0.0155456	0.00478714	0.0125831	0.407114	0.223681	0.135185	3.80617	2.43342	5.46215
Control	4	64.606	125.527	10.994	0.415	0.85	0.32	0.52	0.33	0.19	147.679	64.477	11.118			Control	2.32254	3.46182	3.81862	0.0129099	0.0057735	0.0132288	0.396976	0.22357	0.126951	3.20469	1.94643	4.59509
Control	5	60.043	124.89	13.086	0.425	0.84	0.33	0.525	0.305	0.22	148.679	62.294	13.142			Control	1.4155	4.00595	4.3959	0.0103078	0.0119024	0.00288675	0.408603	0.224179	0.135984	4.2609	1.48802	5.34252
Control	6	55.599	109.136	13.595	0.515	1.04	0.395	0.65	0.37	0.28	104.938	56.763	13.485			Control	2.22161	3.85785	4.46988	0.0239792	0.00629153	0.0175	0.40007	0.22481	0.13149	3.22949	1.91047	5.17485
Control	7	56.161	111.774	11.993	0.51	1.025	0.37	0.69	0.415	0.275	109.048	58.218	12.045			Control	1.59092	2.6912	0.850035	0.0108012	0.0225462	0.0119024	0.378096	0.0110868	0.0165202	4.30324	1.58519	1.57064
Control	8	51.898	108.175	9.328	0.555	1.065	0.415	0	0.39	0.275	101.573	52.487	9.815			Control	1.95164	1.48848	1.99411	0.00288675	0.00478714	0.0119024	0.371223	0.0165202	0.0301386	0.943321	2.09056	1.85506
Control	9	53.3	105.199	0	0.525	1.08	0.39	0	0	0	97.406	54.112	0			Control	2.58664	3.87799	2.56348	0.0131498	0.0131498	0.0143614	0.36312	0.0267706	0.0280995	3.72915	1.941	2.54847
Control	6	53.34	106.745	5.985	0.53	1.025	0.4	0.595	0.35	0.245	104.141	53.9	7.084			Control	3.41849	4.33188	3.98847	0.0103078	0.0103078	0.0179699	0.36098	0.0363719	0.0327554	3.061	2.83475	4.05902
Control	7	53.34	106.688	9.09	0.46	0.99	0.35	0.625	0.375	0.25	107.766	53.725	9.745			Control	3.05392	4.36796	2.22376	0.0129099	0.0110868	0.0110868	0.368883	0.0188746	0.0201556	3.96548	2.75892	2.19384
Control	8	51.927	105.532	11.96	0.51	0.97	0.375	0	0.38	0.245	108.796	53.483	12.126			Control	1.96767	2.20106	1.33259	0.0125	0.0160078	0.0075	0.367786	0.0149304	0.0383786	3.23661	2.30868	1.59733
Control	9	53.407	105.348	0	0.495	1.005	0.38	0	0	0	104.824	54.676	0			Control	3.38488	3.39583	2.51788	0.00478714	0.00478714	0.00645497	0.392598	0.196766	0.157076	3.53177	3.3299	2.93694
Control	6	56.039	114.091	13.16	0.49	0.965	0.36	0.615	0.36	0.255	118.229	57.7	12.825			Control	1.18506	1.40068	2.22704	0.00946485	0.00912871	0.0132288	0.352807	0.0149304	0.0170171	0.905922	1.11491	2.03125
Control	7	56.925	112.973	10.712	0.48	0.97	0.36	0.65	0.39	0.26	116.467	58.097	11.249			Control	2.98145	4.24092	1.18318	0.00853913	0.0119024	0.00707107	0.358899	0.0212132	0.0284312	4.06969	3.03172	1.42658
Control	8	54.78	111.762	10.189	0.525	1.005	0.39	0	0.385	0.265	111.206	55.734	11.165			Control	1.80931	2.55232	3.23683	0.0147196	0.0104083	0.0210159	0.361132	0.0225462	0.02136	2.5148	1.43351	3.14339
Control	9	48.437	103.247	0	0.51	1.035	0.385	0	0	0	99.756	50.281	0			Control	2.64139	2.60697	2.6241	0.00853913	0.00645497	0.00478714	0.40752	0.00408248	0.0075	2.18893	3.13653	2.2075
Control	6	58.716	117.137	12.955	0.525	1.025	0.395	0.62	0.37	0.25	114.28	60.511	13.019			Control	2.16466	1.55838	4.09634	0.0291548	0.0075	0.0193649	0.469102	0.227193	0.180555	1.81173	1.98194	5.34318
Control	7	57.007	115.723	7.451	0.485	1.01	0.37	0.665	0.42	0.245	114.577	58.415	7.894			Control	2.23172	2.8291	5.32441	0.0179699	0.0278014	0.0232737	0.479201	0.228195	0.186475	1.94987	1.91039	6.74369
Control	8	54.532	112.066	2.923	0.555	1.04	0.42	0	0.365	0.24	107.756	54.224	3.703			Control	2.7887	2.74071	5.25055	0.0193649	0.0129099	0.0155456	0.474875	0.230036	0.188431	2.52285	2.26556	6.29781
Control	9	53.34	107.887	0	0.475	1.03	0.365	0	0	0	104.745	53.517	0			Control	2.93888	3.82689	1.69791	0.0182574	0.0170783	0.0272336	0.412119	0.0202073	0.0188746	2.41516	2.81611	1.5379
Control	6	59.679	119.223	7.758	0.5	0.955	0.38	0.595	0.36	0.235	124.841	60.895	7.693			Control	2.93888	3.82689	1.69791	0.0182574	0.0170783	0.0272336	0.412119	0.0202073	0.0188746	2.41516	2.81611	1.5379
Control	7	56.169	116.089	10.142	0.47	0.97	0.36	0.6	0.355	0.245	119.679	56.618	9.772			Control	1.79723	2.06228	4.17862	0.0184278	0.0184842	0.01	0.456107	0.234356	0.172645	2.44611	1.65797	5.05282
Control	8	51.839	108.7	15.416	0.48	0.95	0.355	0	0.365	0.25	114.421	53.752	14.986			Control	1.37386	1.21739	3.24707	0.0225	0.00707107	0.0118145	0.482105	0.231894	0.189181	1.11752	1.24986	4.32989
Control	9	52.045	103.898	0	0.485	0.965	0.365	0	0	0	107.666	54.044	0			Control	1.62648	1.44055	4.74462	0.0170171	0.0212132	0.0179699	0.4722	0.230687	0.180849	2.27775	1.93755	5.7333
Control	6	57.15	113.04	12.364	0.49	0.96	0.375	0.585	0.35	0.235	117.75	58.421	12.704			Control	2.16402	1.09078	5.34122	0.00912871	0.0143614	0.00707107	0.469137	0.230109	0.1775	0.832591	2.16623	6.20754
Control	7	57.15	114.305	11.42	0.46	0.95	0.35	0.65	0.4	0.25	120.321	58.675	11.955			Control	2.47627	2.2484	5.30224	0.0132288	0.0132288	0.0137689	0.333476	0.193735	0.101848	0.901843	2.35395	5.28678
Control	8	54.822	112.01	9.047	0.525	0.985	0.4	0	0.365	0.24	113.716	56.266	9.956			Control	1.48428	1.02929	3.48867	0.0075	0.0103078	0.00408248	0.323342	0.188348	0.0943729	2.13973	1.21032	3.28065
Control	9	51.688	106.525	0	0.49	1.015	0.365	0	0	0	104.951	52.242	0			Control	1.10793	1.13049	4.89788	0.00707107	0.0103078	0.00478714	0.324766	0.181682	0.1	0.505578	1.00715	4.81618
Control	6	58.923	117.546	9.713	0.51	0.985	0.375	0.595	0.365	0.23	119.336	59.838	9.48			Control	2.18328	1.33178	4.51364	0.0143614	0.0143614	0.0104083	0.314682	0.185938	0.0931285	3.32231	1.61333	4.62251
Control	7	57.002	115.983	10.246	0.465	0.975	0.365	0.64	0.39	0.25	118.957	58.086	10.216			Control	1.5795	1.43757	4.2569	0.00478714	0.00478714	0.0075	0.310332	0.179275	0.09259	1.93315	1.27548	4.1907
Control	8	58.124	115.155	9.32	0.52	0.985	0.39	0	0.375	0.24	116.909	58.547	9.585			Control	1.21667	3.24416	4.93729	0.0025	0.0143614	0.0147196	0.310332	0.175333	0.0961336	1.32604	1.06186	4.67889
Control	9	54.858	112.984	0	0.495	1.015	0.375	0	0	0	111.314	56.003	0			Control	2.24123	2.62585	3.53432	0.00707107	0.00866025	0.0075	0.317569	0.187633	0.0892912	3.61889	2.26785	3.66099
Control	6	57.15	111.706	7.705	0.535	1	0.405	0.615	0.365	0.25	111.706	58.156	7.905			Control	2.14273	2.31073	3.87094	0.0075	0.00866025	0.00629153	0.308882	0.180941	0.0910471	3.0549	1.71762	4.12091
Control	7	54.822	112.132	8.344	0.485	1.02	0.365	0.625	0.38	0.245	109.933	55.485	8.45			Control	1.49784	1.73195	3.99108	0.00853913	0.0110868	0.0110868	0.308909	0.180324	0.0908295	1.33364	1.45385	3.95791
Control	8	56.998	112.056	11.297	0.51	0.995	0.38	0	0.36	0.245	112.619	57.833	11.356			Control	0.653083	0.615824	4.89232	0.0137689	0.00853913	0.0125	0.3075	0.181263	0.0897566	1.7106	0.546401	4.69576
Control	9	52.035	109.041	0	0.475	0.985	0.36	0	0	0	110.702	53.183	0			Control	1.70617	1.92129	2.1229	0.0342479	0.0125	0.0248328	0.02	0.042106	0.0295452	1.11609	1.98541	2.37442
Control	6	58.292	117.532	1.015	0.54	1.015	0.425	0.585	0.36	0.225	115.795	57.946	1.338			Control	9.24772	8.83491	6.81529	0.0543714	0.0451617	0.0438511	0.322397	0.161916	0.135485	4.52864	6.01397	9.03283
Control	7	58.527	116.822	4.394	0.465	1.005	0.36	0.66	0.41	0.25	116.241	58.868	5.324			Control	5.24258	4.97253	5.77942	0.0149304	0.0132288	0.0165202	0.332077	0.177341	0.114237	3.36509	4.47948	7.46493
Control	8	55.709	114.485	6.137	0.53	0.995	0.41	0	0.36	0.255	115.06	56.155	7.237			Control	2.81026	3.88667	6.45295	0.0326599	0.0327554	0.0256174	0.32396	0.170025	0.117571	2.52022	2.56739	8.2955
Control	9	49.344	105.131	0	0.49	1.02	0.36	0	0	0	103.07	49.604	0			Control	4.85983	7.32143	6.34301	0.0272336	0.0342783	0.031225	0.320663	0.161986	0.11926	3.04829	4.28501	8.22928
Control	6	55.702	113.345	8.804	0.515	0.995	0.39	0.59	0.345	0.245	113.915	55.897	8.684			Control	4.51051	6.09086	5.02264	0.0191485	0.0131498	0.0143614	0.327703	0.175428	0.115353	4.72977	3.98783	6.70248
Control	7	54.902	110.647	12.077	0.45	0.965	0.345	0.66	0.39	0.27	114.66	56.102	11.533			Control	4.51051	6.09086	5.02264	0.0191485	0.0131498	0.0143614	0.327703	0.175428	0.115353	4.72977	3.98783	6.70248
Control	8	56.969	111.924	12.177	0.53	0.98	0.39	0	0.385	0.265	114.208	58.126	11.937			Control	2.79709	1.83153	5.34684	0.0149304	0.0075	0.00408248	0.326228	0.175849	0.108513	1.4824	2.21306	7.15439
Control	9	52.04	109.057	0	0.515	1.045	0.385	0	0	0	104.361	53.127	0			Control	2.50376	3.79251	5.74292	0.0227303	0.0141421	0.00957427	0.323419	0.177688	0.103843	5.09656	2.09805	7.61582
Control	4	65.232	132.314	13.019	0.445	0.9	0.37	0.535	0.34	0.195	147.016	66.881	13.104			Control	3.6827	6.79812	8.46532	0.0334166	0.0334166	0.0309233	0.327121	0.166302	0.121963	2.9849	2.15562	10.3892
Control	5	65.828	131.101	12.417	0.435	0.88	0.34	0.565	0.35	0.215	148.978	67.111	12.853			Control	2.54182	4.8303	4.72642	0.0075	0.0210159	0.0129099	0.3825	0.210159	0.122975	1.94101	2.85035	4.5205
Control	6	62.018	127.925	11.289	0.45	0.885	0.35	0	0.35	0.23	144.548	62.536	11.863			Control	2.45504	2.98598	3.85022	0.0119024	0.0212132	0.0110868	0.379745	0.210159	0.120069	0.237623	2.02413	3.97328
Control	7	60.96	122.998	0	0.465	0.915	0.35	0	0	0	134.424	62.312	0			Control	0.63041	1.1686	4.95539	0.0108012	0.00912871	0.00478714	0.381051	0.212539	0.123381	0.21996	1.10566	4.40529
Control	4	64.77	134.268	11.361	0.46	0.9	0.36	0.52	0.335	0.185	149.187	65.44	11.308			Control	2.00974	3.12489	3.94991	0.00946485	0.0147196	0.0165831	0.3825	0.211478	0.118989	1.4092	2.16665	3.80514
Control	5	68.826	133.656	11.876	0.43	0.89	0.335	0.565	0.37	0.195	150.175	70.591	11.958			Control	1.73152	3.38819	4.22081	0.0110868	0.00645497	0.0075	0.37384	0.210119	0.119818	3.51678	1.55428	4.18261
Control	6	64.947	133.806	11.552	0.46	0.89	0.37	0	0.365	0.235	150.344	66.169	11.726			Control	1.21548	1.15032	3.38363	0.0125831	0.00816497	0.0118145	0.372413	0.211084	0.116369	0.437745	1.03999	3.51588
Control	7	63.288	128.257	0	0.47	0.93	0.365	0	0	0	137.911	64.161	0			Control	2.65077	2.79343	3.56477	0.01	0.01	0.00629153	0.395569	0.224216	0.11933	1.61114	2.56217	3.42517
Control	4	63.762	133.381	14.512	0.455	0.885	0.365	0.51	0.32	0.19	150.713	65.159	13.828			Control	2.74818	2.97223	5.18412	0.0104083	0.011547	0.00763763	0.398372	0.261359	0.142244	1.26584	3.04136	5.7209
Control	5	64.558	128.376	13.932	0.415	0.87	0.32	0.56	0.36	0.2	147.559	66.084	13.624			Control	4.49028	5.91604	3.7814	0.00645497	0.00645497	0.0104083	0.41	0.219255	0.138044	5.65926	4.74266	4.07072
Control	6	63.712	128.365	13.562	0.455	0.87	0.36	0	0.335	0.225	147.546	65.129	13.44			Control	2.33672	1.43973	4.40935	0.0110868	0.0259808	0.0141421	0.402955	0.216193	0.131109	2.99774	2.0597	4.51517
Control	7	60.748	124.531	0	0.44	0.895	0.335	0	0	0	139.141	62.268	0			Control	1.61806	1.43667	4.03094	0.00478714	0.00408248	0.00957427	0.323342	0.187678	0.0991211	1.77104	1.89711	5.20112
Control	4	61.137	128.292	12.44	0.455	0.91	0.365	0.535	0.33	0.205	140.98	62.135	11.898			Control	0.0993042	2.47702	0.694159	0.005	0.0104083	0.00288675	0.0125831	0.00763763	0.00866025	3.52068	0.373724	0.58843
Control	5	65.828	127.069	14.136	0.43	0.885	0.33	0.56	0.345	0.215	143.581	67.029	13.965			Control	0.992232	0.82117	3.98738	0.00629153	0.00478714	0.00707107	0.321879	0.189181	0.094989	1.30312	0.833166	4.99771
Control	6	60.96	126.8	15.239	0.45	0.88	0.345	0	0.335	0.22	144.091	62.397	15.161			Control	1.04368	0.698515	4.55351	0.00629153	0.00478714	0.00946485	0.290115	0.181682	0.108513	0.437231	1.27003	5.88698
Control	7	63.5	124.522	0	0.445	0.895	0.335	0	0	0	139.131	65.761	0			Control	2.41224	3.4628	5.04164	0.0135401	0.0131498	0.0057735	0.327653	0.185135	0.101858	5.31107	3.49382	5.7735
Control	4	64.792	131.93	12.198	0.465	0.905	0.375	0.56	0.365	0.195	145.779	65.772	11.893			Control	1.76842	4.07706	4.63978	0.0135401	0.0179699	0.00816497	0.329317	0.187544	0.101078	6.43079	2.15949	5.68498
Control	5	64.885	129.677	11.072	0.455	0.92	0.365	0.56	0.36	0.2	140.953	66.402	10.682			Control	0.928481	1.25832	4.94392	0.00478714	0.00478714	0.0147196	0.319045	0.18686	0.0946375	1.07343	0.749135	6.02488
Control	6	60.845	125.757	12.004	0.465	0.92	0.36	0	0.365	0.21	136.692	61.153	12.111			Control	2.16605	1.68145	3.94741	0.0103078	0.0119024	0.0104083	0.320845	0.181125	0.0996975	3.26214	1.79545	5.07765
Control	7	62.17	123.097	0	0.46	0.925	0.365	0	0	0	133.078	63.929	0			Control	2.66569	3.79649	4.02784	0.0217945	0.0242813	0.00853913	0.325074	0.18518	0.10251	7.0866	2.52139	5.17687
Control	4	67.31	136.95	14.153	0.435	0.87	0.35	0.52	0.34	0.18	157.414	68.56	14.293			Control	0.568114	0.666105	0.884445	0.00912871	0.00866025	0.0125	0.283402	0.0131498	0.0110868	1.7847	1.01093	0.694302
Control	5	67.31	134.645	12.976	0.425	0.86	0.34	0.56	0.36	0.2	156.564	69.085	13.308			Control	1.65951	2.15444	2.27572	0.0160728	0.0125831	0.0175594	0.0104083	0.0104083	0	1.56877	1.4599	2.33845
Control	6	63.288	130.691	13.576	0.455	0.88	0.36	0	0.34	0.215	148.513	63.858	14.201			Control	0.973089	1.32938	5.87598	0.0160728	0.032532	0.0180278	0.0208167	0.0208167	0	2.68787	1.51336	5.9696
Control	7	60.96	124.399	0	0.445	0.9	0.34	0	0	0	138.221	63.32	0			Control	1.31755	2.96636	1.35408	0.00866025	0.0125831	0.00763763	0.00763763	0.005	0.00288675	1.38287	1.39563	1.41381
Control	4	63.712	130.816	13.395	0.465	0.925	0.38	0.545	0.36	0.185	141.423	64.834	12.971			Control	1.34407	2.53892	0.694497	0.00763763	0.0175594	0.00288675	0.0125831	0.0104083	0.00288675	4.34291	1.1624	0.588769
Control	5	67.098	130.988	15.214	0.445	0.91	0.36	0.57	0.37	0.2	143.943	68.716	15.263			Control	1.27618	1.36057	1.95012	0.01	0.0208167	0.00866025	0.0057735	0	0.0057735	1.34017	1.18416	2.15815
Control	6	67.259	134.395	16.571	0.47	0.915	0.37	0	0.355	0.22	146.88	69.218	16.84			Control	0.765566	1.40864	2.95596	0.01	0.0125831	0.0132288	0.0104083	0.0132288	0.00288675	2.63618	0.891857	2.9978
Control	7	63.798	131.19	0	0.455	0.925	0.355	0	0	0	141.827	66.694	0			Control	1.86655	1.3557	1.05879	0.0104083	0.0189297	0.00288675	0.00763763	0.0104083	0.01	1.16486	1.58283	0.998191
Control	4	66.266	135.937	12.532	0.445	0.88	0.355	0.52	0.35	0.17	154.474	67.715	12.75			Control	0.733595	0.752347	0.944315	0.00288675	0.0173205	0.0152753	0.00763763	0.00763763	3.39935e-17	1.78939	0.658515	1.1227
Control	5	68.368	134.637	10.455	0.435	0.88	0.35	0.56	0.375	0.185	152.997	69.225	10.74			Control	0.934384	0.649021	0.82454	0.00288675	0.00763763	0.00288675	0.00288675	0.005	0.00763763	0.558179	0.788097	0.798553
Control	6	67.522	135.982	11.082	0.46	0.895	0.375	0	0.365	0.215	151.935	68.443	11.334			Control	0.183881	0.6985	1.22831	0.00763763	0.0125831	0.0057735	0.00763763	0.0057735	0.00866025	2.29067	0.684798	0.86655
Control	7	64.763	132.432	0	0.465	0.925	0.365	0	0	0	143.17	66.324	0
Control	4	66.252	135.863	13.671	0.44	0.865	0.35	0.515	0.335	0.18	157.067	67.973	14.078
Control	5	64.558	130.821	14.182	0.425	0.865	0.335	0.55	0.355	0.195	151.238	65.844	14.608
Control	6	64.77	129.33	15.333	0.445	0.87	0.355	0	0.365	0.225	148.655	66.332	15.579
Control	7	64.982	129.786	0	0.47	0.915	0.365	0	0	0	141.843	67.545	0
Control	4	64.982	133.652	11.506	0.455	0.89	0.37	0.53	0.35	0.18	150.171	66.442	11.691
Control	5	67.089	132.072	13.671	0.445	0.9	0.35	0.55	0.37	0.18	146.747	67.761	13.601
Control	6	61.181	128.327	16.064	0.455	0.9	0.37	0	0.345	0.205	142.586	63.416	15.849
Control	7	59.478	120.663	0	0.44	0.895	0.345	0	0	0	134.819	61.266	0
Control	7	45	89.084	9.791	0.535	1.045	0.37	0.72	0.395	0.325	85.248	47.743	14.744
Control	8	40.551	85.551	9.402	0.55	1.085	0.395	0.68	0.34	0.34	78.849	42.798	13.88
Control	9	39.478	80.029	10.43	0.51	1.06	0.34	0.68	0.345	0.335	75.499	42.013	14.742
Control	10	39.053	78.568	9.517	0.515	1.025	0.345	0.735	0.36	0.375	76.652	42.051	14.297
Control	7	43.35	86.368	9.741	0.54	1.115	0.37	0.745	0.385	0.36	77.46	46.522	14.87
Control	8	42.88	86.292	9.693	0.545	1.085	0.385	0.725	0.365	0.36	79.532	44.816	14.727
Control	9	44.6	87.537	9.073	0.565	1.11	0.365	0.725	0.375	0.35	78.862	47.517	14.041
Control	10	43.513	88.222	10.102	0.535	1.1	0.375	0	0.355	0.36	80.202	45.157	14.561
Control	7	44.656	86.611	9.882	0.525	1.075	0.37	0.745	0.38	0.365	80.568	47.587	14.902
Control	8	42.854	87.772	8.266	0.55	1.075	0.38	0.765	0.38	0.385	81.648	44.565	13.474
Control	9	42.677	85.604	10.147	0.575	1.125	0.38	0.745	0.35	0.395	76.092	45.017	15.057
Control	10	39.76	82.437	10.427	0.54	1.115	0.35	0	0.4	0.415	73.935	42.687	15.472
Control	7	44.319	90.05	10.23	0.555	1.09	0.4	0.74	0.395	0.345	82.615	46.903	15.346
Control	8	44.94	89.259	11.409	0.565	1.12	0.395	0.71	0.35	0.36	79.696	47.472	16.319
Control	9	40.008	84.985	12.067	0.525	1.09	0.35	0.745	0.385	0.36	77.968	43.33	17.186
Control	10	42.486	82.503	9.832	0.57	1.095	0.385	0.77	0.385	0.385	75.345	45.678	15.113
Control	7	45.903	92.887	11.111	0.51	1.035	0.355	0.635	0.32	0.315	89.746	48.359	16.056
Control	8	40.98	86.89	9.93	0.455	0.965	0.32	0.705	0.365	0.34	90.041	44.493	15.158
Control	9	45.312	86.365	7.984	0.545	1	0.365	0.7	0.355	0.345	86.365	46.996	13.161
Control	10	41.91	87.222	8.467	0.515	1.06	0.355	0	0.38	0.355	82.285	43.858	13.186
Control	7	46.002	87.993	9.918	0.51	1.03	0.37	0.755	0.415	0.34	85.43	49.011	15.426
Control	8	46.892	93.017	10.696	0.56	1.07	0.415	0.745	0.375	0.37	86.932	48.984	15.991
Control	9	43.239	90.354	11.334	0.57	1.13	0.375	0	0.34	0.36	79.959	47.02	16.295
Control	10	41.786	85.176	0	0.515	1.085	0.34	0	0	0	78.503	44.001	0
Control	7	45.427	87.456	9.126	0.54	1.06	0.365	0.67	0.325	0.345	82.506	47.582	13.56
Control	8	42.076	87.505	12.187	0.49	1.03	0.325	0.675	0.325	0.35	84.956	43.972	16.082
Control	9	41.616	83.959	12.413	0.505	0.995	0.325	0.69	0.33	0.36	84.381	45.905	16.78
Control	10	40.9	82.752	10.975	0.5	1.005	0.33	0	0.355	0.385	82.34	43.263	14.979
Control	7	45.128	88.72	10.439	0.535	1.035	0.375	0.7	0.36	0.34	85.72	47.227	14.815
Control	8	42.897	88.028	12.373	0.525	1.06	0.36	0.69	0.355	0.335	83.045	45.393	16.936
Control	9	43.311	86.265	9.868	0.53	1.055	0.355	0.755	0.39	0.365	81.768	47.28	14.872
Control	10	41.114	84.819	8.946	0.55	1.08	0.39	0	0.345	0.38	78.536	42.491	13.643
Control	7	45.844	86.921	10.268	0.535	1.04	0.38	0.705	0.355	0.35	83.578	48.519	14.595
Control	8	41.593	87.483	11.391	0.53	1.065	0.355	0.675	0.33	0.345	82.144	43.302	15.829
Control	9	43.003	84.748	11.144	0.505	1.035	0.33	0.76	0.385	0.375	81.882	46.823	16.014
Control	10	41.382	84.569	8.879	0.555	1.06	0.385	0	0.365	0.385	79.782	43.393	13.574
Control	7	46.719	92.319	11.008	0.535	1.075	0.38	0.695	0.35	0.345	85.878	48.851	15.36
Control	8	41.857	88.577	11.832	0.515	1.05	0.35	0.73	0.37	0.36	84.359	44.538	16.424
Control	9	41.962	83.828	10.161	0.55	1.065	0.37	0.765	0.375	0.39	78.712	45.396	14.769
Control	10	41.845	83.93	10.658	0.555	1.105	0.375	0	0.36	0.405	75.955	43.708	14.744
Control	3	75.095	148.07	8.51	0.59	1.18	0.46	0.73	0.46	0.27	125.483	76.192	10.139
Control	4	74.785	149.89	8.754	0.585	1.175	0.46	0.725	0.45	0.275	127.566	74.987	10.363
Control	5	73.827	148.628	8.907	0.595	1.18	0.45	0.72	0.44	0.28	125.956	75.083	10.068
Control	6	74.763	148.601	11.895	0.57	1.165	0.44	0	0.425	0.31	127.555	74.882	13.072
Control	3	79.822	158.461	8.121	0.565	1.135	0.445	0.715	0.46	0.255	139.613	80.44	10.279
Control	4	77.77	157.686	4.304	0.585	1.15	0.46	0.715	0.45	0.265	137.118	78.465	6.106
Control	5	74.693	152.478	8.487	0.58	1.165	0.45	0	0.445	0.285	130.882	74.552	9.817
Control	6	72.229	147.298	0	0.58	1.16	0.445	0	0	0	126.981	73.738	0
Control	3	78.74	155.002	5.463	0.58	1.15	0.45	0.71	0.455	0.255	134.784	79.124	7.327
Control	4	79.92	158.661	6.934	0.585	1.165	0.455	0.71	0.44	0.27	136.19	80.213	8.81
Control	5	73.703	153.661	7.445	0.565	1.15	0.44	0	0.455	0.295	133.618	74.436	9.343
Control	6	73.343	147.066	0	0.6	1.165	0.455	0	0	0	126.237	73.447	0
Control	3	78.937	156.348	7.839	0.58	1.14	0.45	0.72	0.475	0.245	137.147	80.827	9.979
Control	4	75.958	155.258	6.928	0.59	1.17	0.475	0.705	0.435	0.27	132.699	75.731	8.974
Control	5	73.979	150.194	12.244	0.565	1.155	0.435	0	0.465	0.29	130.038	75.524	14.133
Control	6	73.557	147.548	0	0.605	1.17	0.465	0	0	0	126.109	75.1	0
Control	3	77.653	156.242	7.94	0.57	1.145	0.44	0.705	0.46	0.245	136.456	78.206	9.8
Control	4	78.408	156.066	9.259	0.595	1.165	0.46	0.705	0.445	0.26	133.962	78.685	10.798
Control	5	73.992	152.406	10.986	0.555	1.15	0.445	0	0.44	0.305	132.527	75.241	12.371
Control	6	75.895	149.902	0	0.59	1.145	0.44	0	0	0	130.919	76.683	0
Control	3	80.289	157.712	7.366	0.58	1.155	0.445	0.715	0.46	0.255	136.547	81.11	9.016
Control	4	79.757	160.062	7.755	0.585	1.165	0.46	0.715	0.45	0.265	137.392	79.932	9.481
Control	5	76.241	156.005	9.805	0.58	1.165	0.45	0	0.465	0.285	133.91	76.803	11.519
Control	6	73.396	149.742	0	0.6	1.18	0.465	0	0	0	126.9	74.344	0
Control	3	80.029	158.758	9.172	0.57	1.15	0.45	0.715	0.45	0.265	138.05	80.794	10.775
Control	4	77.19	157.219	9.052	0.585	1.155	0.45	0.695	0.43	0.265	136.12	77.512	10.508
Control	5	73.94	151.13	9.92	0.56	1.145	0.43	0	0.46	0.28	131.991	75.073	11.411
Control	6	75.849	149.798	0	0.595	1.155	0.46	0	0	0	129.695	76.486	0
Control	3	80.077	158.592	6.372	0.565	1.13	0.43	0.695	0.445	0.25	140.347	80.466	7.769
Control	4	79.723	159.8	7.689	0.575	1.14	0.445	0.68	0.435	0.245	140.175	79.661	9.153
Control	5	75.17	154.914	8.325	0.555	1.13	0.435	0	0.46	0.265	137.092	76.324	10.062
Control	6	77.056	152.231	0	0.585	1.14	0.46	0	0	0	133.536	77.303	0
Control	3	77.847	158.963	7.735	0.58	1.15	0.445	0.695	0.445	0.25	138.229	78.388	9.722
Control	4	75.951	154.203	9.571	0.565	1.145	0.445	0.72	0.45	0.27	134.675	77.502	11.548
Control	5	75.179	151.316	8.683	0.58	1.145	0.45	0	0.45	0.29	132.154	75.562	10.468
Control	6	74.597	149.885	0	0.59	1.17	0.45	0	0	0	128.107	75.338	0
Control	3	78.885	160.023	8.926	0.56	1.14	0.44	0.71	0.455	0.255	140.371	79.719	10.344
Control	4	79.587	158.484	8.816	0.59	1.15	0.455	0.675	0.425	0.25	137.812	79.282	10.162
Control	5	76.412	156.008	9.07	0.545	1.135	0.425	0	0.465	0.28	137.452	77.625	10.53
Control	6	74.784	151.201	0	0.595	1.14	0.465	0	0	0	132.632	75.507	0
Control	5	58.42	116.842	6.891	0.57	1.11	0.4	0.74	0.405	0.335	105.263	59.063	7.86
Control	6	56.938	115.371	6.049	0.565	1.135	0.405	0.74	0.4	0.34	101.648	56.954	7.031
Control	7	56.092	113.03	6.376	0.575	1.14	0.4	0.785	0.425	0.36	99.149	56.947	7.283
Control	8	54.616	110.709	7.991	0.59	1.165	0.425	0	0.405	0.37	95.029	55.188	10.455
Control	5	58.436	116.77	5.832	0.575	1.15	0.41	0.735	0.435	0.3	101.539	59.502	6.913
Control	6	57.091	115.663	3.137	0.575	1.15	0.435	0.725	0.41	0.315	100.577	56.855	4.392
Control	7	58.632	115.723	6.806	0.57	1.145	0.41	0.765	0.415	0.35	101.068	59.202	7.692
Control	8	54.398	113.254	7.763	0.57	1.14	0.415	0	0.395	0.365	99.346	55.073	8.747
Control	5	59.615	119.307	4.288	0.565	1.12	0.41	0.71	0.41	0.3	106.524	60.155	5.467
Control	6	60.824	120.522	4.873	0.545	1.11	0.41	0.71	0.38	0.33	108.578	60.432	5.981
Control	7	56.092	117.053	9.883	0.545	1.09	0.38	0.755	0.405	0.35	107.388	57.147	10.874
Control	8	55.581	111.757	7.38	0.57	1.115	0.405	0	0.445	0.365	100.231	56.751	8.933
Control	5	60.983	118.167	2.822	0.57	1.11	0.415	0.71	0.42	0.29	106.457	61.43	3.795
Control	6	59.503	120.646	4.913	0.555	1.125	0.42	0.72	0.4	0.32	107.241	59.148	5.23
Control	7	57.337	117.302	11.819	0.555	1.11	0.4	0.735	0.38	0.355	105.677	58.582	12.323
Control	8	53.128	110.518	8.643	0.545	1.1	0.38	0	0.465	0.36	100.471	54.613	10.326
Control	5	59.69	118.11	4.536	0.575	1.145	0.4	0.725	0.41	0.315	103.153	59.929	5.189
Control	6	60.892	120.582	6.981	0.565	1.14	0.41	0.72	0.395	0.325	105.774	61.103	7.49
Control	7	55.902	116.901	9.894	0.555	1.12	0.395	0.765	0.42	0.345	104.376	56.821	10.545
Control	8	54.444	110.35	6.367	0.585	1.14	0.42	0	0.44	0.36	96.798	55.114	7.772
Control	5	58.632	118.159	5.55	0.56	1.115	0.4	0.7	0.405	0.295	105.972	59.194	6.523
Control	6	57.15	115.889	5.983	0.55	1.11	0.405	0.73	0.415	0.315	104.405	57.841	6.952
Control	7	58.42	115.644	3.076	0.565	1.115	0.415	0.77	0.415	0.355	103.717	58.63	3.654
Control	8	54.356	112.789	5.607	0.58	1.145	0.415	0	0.44	0.38	98.506	54.073	6.987
Control	5	62.125	120.549	4.071	0.54	1.065	0.39	0.68	0.4	0.28	113.192	62.393	5.322
Control	6	59.795	121.923	2.663	0.53	1.07	0.4	0.68	0.385	0.295	113.947	59.993	3.797
Control	7	59.69	119.5	5.981	0.535	1.065	0.385	0	0.395	0.35	112.207	59.749	6.844
Control	8	54.151	114.162	0	0.54	1.075	0.395	0	0	0	106.197	54.494	0
Control	5	59.683	118.139	6.249	0.55	1.09	0.405	0.7	0.4	0.3	108.384	60.283	6.875
Control	6	58.441	118.181	6.336	0.545	1.095	0.4	0.69	0.375	0.315	107.928	58.695	6.909
Control	7	58.399	116.902	9.107	0.53	1.075	0.375	0.725	0.39	0.335	108.746	59.017	10.137
Control	8	56.792	115.203	3.654	0.55	1.08	0.39	0	0.41	0.335	106.669	57.573	5.301
Control	5	60.113	118.439	3.857	0.555	1.115	0.4	0.7	0.405	0.295	106.223	61.097	4.873
Control	6	57.928	118.044	4.021	0.54	1.095	0.405	0.705	0.39	0.315	107.803	57.412	5.462
Control	7	56.16	114.089	6.394	0.55	1.09	0.39	0.745	0.405	0.34	104.669	56.777	7.944
Control	8	53.057	109.34	5.231	0.56	1.11	0.405	0	0.44	0.36	98.505	53.711	7.121
Control	5	58.461	116.84	3.08	0.56	1.1	0.395	0.72	0.405	0.315	106.218	58.79	3.87
Control	6	58.42	116.988	6.242	0.555	1.115	0.405	0.685	0.37	0.315	104.922	58.442	7.023
Control	7	56.938	115.912	10.925	0.535	1.09	0.37	0.755	0.42	0.335	106.341	57.842	11.363
Control	8	54.61	111.565	7.353	0.57	1.105	0.42	0	0.415	0.36	100.964	55.6	8.753
Control	4	59.746	122.07	12.109	0.64	1.285	0.46	0.82	0.45	0.37	94.996	60.932	14.026
Control	5	66.101	125.917	10.357	0.635	1.275	0.45	0.815	0.46	0.355	98.758	68.062	12.603
Control	6	61.902	128.233	6.514	0.645	1.28	0.46	0.81	0.455	0.355	100.182	62.086	9.382
Control	7	62.346	124.248	7.272	0.625	1.27	0.455	0	0.455	0.365	97.833	63.152	9.907
Control	4	63.178	125.764	9.513	0.595	1.24	0.43	0.815	0.475	0.34	101.423	65.137	12.009
Control	5	59.964	123.643	4.521	0.65	1.245	0.475	0.81	0.44	0.37	99.312	60.781	7.344
Control	6	63.073	123.043	7.274	0.605	1.255	0.44	0	0.445	0.37	98.042	62.691	10.508
Control	7	58.933	122.085	0	0.65	1.255	0.445	0	0	0	97.279	61.138	0
Control	4	62.375	120.772	9.42	0.66	1.325	0.485	0.83	0.48	0.35	91.149	63.142	11.807
Control	5	61.755	124.198	11.067	0.655	1.315	0.48	0.83	0.445	0.385	94.447	63.382	13.918
Control	6	59.964	121.721	11.109	0.62	1.275	0.445	0	0.44	0.38	95.467	61.465	14.221
Control	7	57.397	117.365	0	0.65	1.27	0.44	0	0	0	92.413	59.244	0
Control	4	60.127	123.611	4.051	0.65	1.295	0.49	0.82	0.465	0.355	95.453	61.046	7.027
Control	5	66.018	126.146	8.714	0.655	1.305	0.465	0.825	0.455	0.37	96.664	66.362	11.077
Control	6	61.77	128.106	11.973	0.62	1.275	0.455	0	0.46	0.4	100.475	62.913	14.688
Control	7	60.096	121.892	0	0.665	1.285	0.46	0	0	0	94.858	62.375	0
Control	4	63.712	124.866	5.944	0.665	1.32	0.495	0.815	0.47	0.345	94.595	64.407	7.963
Control	5	64.803	128.618	9.644	0.635	1.3	0.47	0.85	0.475	0.375	98.937	65.572	11.61
Control	6	58.266	123.09	6.944	0.655	1.29	0.475	0.805	0.43	0.375	95.419	59.708	9.543
Control	7	60.902	119.414	6.183	0.625	1.28	0.43	0	0.455	0.39	93.292	60.775	8.97
Control	4	64.89	128.267	7.622	0.65	1.285	0.47	0.805	0.46	0.345	99.819	65.841	9.497
Control	5	63.397	128.305	7.872	0.63	1.28	0.46	0.82	0.465	0.355	100.238	63.842	9.812
Control	6	62.074	125.482	7.646	0.64	1.27	0.465	0.805	0.45	0.355	98.805	62.775	9.989
Control	7	63.785	125.864	8.789	0.63	1.27	0.45	0	0.47	0.38	99.106	65.099	11.473
Control	4	63.588	126.492	5.288	0.635	1.29	0.475	0.79	0.475	0.315	98.056	64.295	7.566
Control	5	64.77	128.365	7.678	0.635	1.27	0.475	0.79	0.455	0.335	101.075	65.178	9.207
Control	6	63.395	128.212	9.677	0.61	1.245	0.455	0	0.475	0.375	102.982	64.356	11.74
Control	7	60.535	123.931	0	0.655	1.265	0.475	0	0	0	97.969	61.393	0
Control	4	64.699	129.378	7.377	0.63	1.295	0.475	0.84	0.465	0.375	99.906	65.223	9.452
Control	5	62.381	127.133	5.853	0.66	1.29	0.465	0.83	0.45	0.38	98.553	63.278	8.825
Control	6	64.544	126.927	3.095	0.63	1.29	0.45	0	0.475	0.38	98.393	64.657	6.797
Control	7	62.122	126.813	0	0.675	1.305	0.475	0	0	0	97.175	62.494	0
Control	4	61.059	122.022	9.763	0.625	1.3	0.465	0.8	0.435	0.365	93.863	61.684	11.577
Control	5	61.861	123.044	10.159	0.635	1.26	0.435	0.835	0.475	0.36	97.654	63.099	12.656
Control	6	63.487	125.437	5.32	0.64	1.275	0.475	0	0.47	0.36	98.382	64.416	8.535
Control	7	59.586	123.172	0	0.665	1.305	0.47	0	0	0	94.385	59.898	0
Control	4	63.5	127.214	10.921	0.625	1.285	0.46	0.805	0.45	0.355	98.999	64.127	12.341
Control	5	61.869	125.506	11.613	0.63	1.255	0.45	0.82	0.465	0.355	100.005	63.428	13.86
Control	6	66.094	128.042	6.534	0.64	1.27	0.465	0	0.465	0.355	100.82	67.126	8.939
Control	7	61.247	127.468	0	0.645	1.285	0.465	0	0	0	99.197	61.982	0
Control	4	67.611	133.413	6.355	0.48	0.985	0.375	0.585	0.4	0.185	135.445	68.038	5.955
Control	5	63.309	130.965	9.906	0.49	0.97	0.4	0.57	0.37	0.2	135.015	63.412	9.561
Control	6	66.019	129.381	12.15	0.465	0.955	0.37	0	0.39	0.22	135.478	66.964	12.217
Control	7	62.195	128.217	0	0.495	0.96	0.39	0	0	0	133.559	63.582	0
Control	4	67.218	132.181	6.81	0.46	0.93	0.37	0.555	0.375	0.18	142.13	67.335	6.172
Control	5	63.864	131.122	7.422	0.46	0.92	0.375	0.565	0.375	0.19	142.524	65.265	7.039
Control	6	65.887	129.767	6.594	0.47	0.93	0.375	0	0.38	0.195	139.534	65.68	6.344
Control	7	64.558	130.446	0	0.475	0.945	0.38	0	0	0	138.038	64.462	0
Control	4	66.252	130.852	10.259	0.45	0.91	0.355	0.56	0.36	0.2	143.793	67.255	10.084
Control	5	64.69	130.971	10.104	0.46	0.91	0.36	0.565	0.365	0.2	143.924	65.69	9.924
Control	6	67.379	132.105	8.736	0.465	0.925	0.365	0	0.365	0.2	142.816	67.909	8.62
Control	7	65.889	133.268	0	0.465	0.93	0.365	0	0	0	143.299	66.183	0
Control	4	68.569	135.899	8.219	0.44	0.91	0.355	0.54	0.365	0.175	149.34	68.824	7.785
Control	5	68.219	136.794	7.508	0.455	0.895	0.365	0.55	0.37	0.18	152.842	68.495	7.394
Control	6	70.111	138.357	10.36	0.455	0.91	0.37	0	0.38	0.2	152.041	70.651	10.905
Control	7	64.921	135.294	0	0.475	0.93	0.38	0	0	0	145.477	66.713	0
Control	4	67.708	134.762	7.405	0.45	0.89	0.35	0.54	0.36	0.18	151.418	68.49	6.995
Control	5	68.368	136.094	6.853	0.445	0.895	0.36	0.535	0.35	0.185	152.06	68.212	6.708
Control	6	69.85	138.223	9.959	0.445	0.89	0.35	0	0.365	0.19	155.307	70.242	9.903
Control	7	66.04	135.986	0	0.455	0.9	0.365	0	0	0	151.096	67.171	0
Control	4	67.479	138.357	6.25	0.445	0.91	0.37	0.535	0.365	0.17	152.041	67.872	6.258
Control	5	65.841	133.374	8.561	0.44	0.885	0.365	0.54	0.345	0.195	150.705	65.985	8.183
Control	6	66.324	132.167	11.66	0.44	0.88	0.345	0	0.34	0.205	150.19	67.208	11.039
Control	7	64.54	130.974	0	0.44	0.88	0.34	0	0	0	148.834	65.584	0
Control	4	69.798	139.57	7.827	0.45	0.925	0.37	0.555	0.37	0.185	150.886	70.267	8.158
Control	5	67.445	137.243	5.923	0.46	0.91	0.37	0.545	0.37	0.175	150.816	67.903	6.2
Control	6	68.58	136.072	6.936	0.465	0.925	0.37	0	0.385	0.175	147.105	68.711	7.076
Control	7	64.558	133.255	0	0.465	0.93	0.385	0	0	0	143.285	64.871	0
Control	4	69.85	138.905	4.445	0.445	0.905	0.36	0.535	0.36	0.175	153.486	70.099	4.686
Control	5	67.31	137.18	4.887	0.445	0.89	0.36	0.535	0.355	0.18	154.135	67.402	5.304
Control	6	68.494	135.842	9.471	0.445	0.89	0.355	0	0.37	0.19	152.631	68.848	10.075
Control	7	64.802	133.427	0	0.46	0.905	0.37	0	0	0	147.433	66.148	0
Control	4	67.507	136.174	6.534	0.445	0.91	0.355	0.54	0.375	0.165	149.642	68.031	6.278
Control	5	68.055	135.624	8.63	0.455	0.9	0.375	0.53	0.35	0.18	150.693	67.797	8.405
Control	6	67.623	135.678	8.167	0.435	0.89	0.35	0	0.355	0.195	152.447	68.5	8.32
Control	7	64.77	132.397	0	0.45	0.885	0.355	0	0	0	149.601	65.261	0
Control	4	67.468	133.698	8.315	0.44	0.905	0.36	0.54	0.375	0.165	147.733	68.199	8.148
Control	5	67.116	134.618	10.009	0.455	0.895	0.375	0.525	0.345	0.18	150.411	67.396	9.414
Control	6	67.271	134.388	10.491	0.43	0.885	0.345	0	0.365	0.19	151.851	67.889	10.166
Control	7	66.011	133.283	0	0.46	0.89	0.365	0	0	0	149.756	66.958	0
Control	4	62.502	123.374	13.448	0.495	0.96	0.35	0.575	0.34	0.235	128.515	65.173	17.473
Control	5	59.724	122.232	11.234	0.45	0.945	0.34	0.615	0.375	0.24	129.346	62.086	15.211
Control	6	60.58	120.347	11.303	0.5	0.95	0.375	0.575	0.315	0.26	126.681	62.026	15.086
Control	7	58.436	119.063	15.71	0.43	0.93	0.315	0.575	0.275	0.3	128.025	60.425	20.135
Control	4	68.438	133.275	8.774	0.45	0.915	0.345	0.58	0.365	0.215	145.656	69.601	12.491
Control	5	63.547	132.013	12.346	0.48	0.93	0.365	0.535	0.265	0.27	141.949	64.492	16.628
Control	6	50.567	114.54	15.881	0.365	0.845	0.265	0	0.31	0.3	135.55	58.048	20.955
Control	7	71.557	122.157	0	0.48	0.845	0.31	0	0	0	144.564	71.483	0
Control	4	70.574	136.925	7.488	0.455	0.94	0.365	0.585	0.375	0.21	145.665	70.917	11.255
Control	5	64.693	135.27	10.449	0.48	0.935	0.375	0.565	0.34	0.225	144.674	65.757	13.946
Control	6	67.412	132.208	13.48	0.445	0.925	0.34	0	0.345	0.245	142.928	69.28	17.172
Control	7	58.241	125.656	0	0.465	0.91	0.345	0	0	0	138.084	60.795	0
Control	4	66.566	130.101	8.783	0.45	0.905	0.355	0.585	0.37	0.215	143.758	68.43	12.627
Control	5	63.071	129.742	11.254	0.49	0.94	0.37	0.535	0.315	0.22	138.023	63.535	15.017
Control	6	62.047	125.531	15.239	0.41	0.9	0.315	0	0.325	0.26	139.479	65.284	19.296
Control	7	59.818	121.885	0	0.45	0.86	0.325	0	0	0	141.727	62.594	0
Control	4	69.601	136.069	11.452	0.43	0.905	0.335	0.57	0.36	0.21	150.353	70.981	14.964
Control	5	63.95	133.551	12.058	0.47	0.9	0.36	0.54	0.305	0.235	148.39	66.271	15.818
Control	6	62.064	126.021	13.99	0.405	0.875	0.305	0	0.29	0.26	144.024	63.573	17.996
Control	7	57.894	119.984	0	0.425	0.83	0.29	0	0	0	144.559	60.945	0
Control	4	70.875	136.273	9.338	0.455	0.935	0.365	0.575	0.365	0.21	145.747	71.422	12.844
Control	5	64.403	135.309	10.439	0.475	0.93	0.365	0.56	0.335	0.225	145.494	65.847	13.767
Control	6	63.472	127.877	10.223	0.435	0.91	0.335	0	0.35	0.25	140.524	64.674	13.535
Control	7	60.084	123.556	0	0.475	0.91	0.35	0	0	0	135.776	61.934	0
Control	4	65.99	132.331	12.441	0.435	0.92	0.345	0.57	0.355	0.215	143.838	67.141	15.877
Control	5	64.929	130.95	9.277	0.47	0.905	0.355	0.56	0.35	0.21	144.696	67.459	13.388
Control	6	67.449	132.694	8.932	0.45	0.92	0.35	0	0.35	0.225	144.233	68.106	12.963
Control	7	60.924	128.651	0	0.46	0.91	0.35	0	0	0	141.375	63.216	0
Control	4	68.657	137.475	12.196	0.425	0.895	0.345	0.57	0.365	0.205	153.603	70.465	15.972
Control	5	65.828	134.492	10.034	0.48	0.905	0.365	0.55	0.355	0.195	148.61	67.798	13.735
Control	6	65.897	131.76	11.768	0.445	0.925	0.355	0	0.345	0.22	142.443	66.647	15.608
Control	7	62.536	128.597	0	0.45	0.895	0.345	0	0	0	143.684	65.587	0
Control	4	68.021	135.578	11.564	0.45	0.93	0.36	0.595	0.36	0.235	145.783	69.388	15.521
Control	5	63.683	131.763	16.014	0.485	0.935	0.36	0.535	0.295	0.24	140.923	65.226	19.988
Control	6	59.591	123.94	19.412	0.405	0.89	0.295	0	0.33	0.255	139.258	65.214	23.594
Control	7	61.146	120.888	0	0.46	0.865	0.33	0	0	0	139.755	64.836	0
Control	4	72.222	147.434	11.558	0.545	1.12	0.44	0.665	0.43	0.235	131.638	73.493	10.841
Control	5	69.898	142.29	6.209	0.55	1.095	0.43	0.66	0.42	0.24	129.945	70.228	7.027
Control	6	69.813	139.761	5.557	0.535	1.085	0.42	0	0.41	0.26	128.812	70.113	7.002
Control	7	66.077	135.912	0	0.535	1.07	0.41	0	0	0	127.021	66.516	0
Control	4	77.268	151.12	6.883	0.555	1.11	0.435	0.67	0.43	0.24	136.144	77.212	7.221
Control	5	73.682	150.958	7.168	0.55	1.105	0.43	0.645	0.41	0.235	136.614	74.149	6.963
Control	6	73.638	147.334	8.604	0.53	1.08	0.41	0	0.42	0.245	136.42	73.837	9.017
Control	7	71.322	144.962	0	0.535	1.065	0.42	0	0	0	136.115	72.399	0
Control	4	73.695	147.263	11.422	0.545	1.1	0.43	0.66	0.43	0.23	133.875	74.889	10.022
Control	5	72.489	146.305	7.614	0.55	1.095	0.43	0.66	0.42	0.24	133.612	73.022	6.444
Control	6	72.291	144.79	9.179	0.53	1.08	0.42	0	0.425	0.265	134.065	72.344	8.462
Control	7	72.602	144.972	0	0.555	1.085	0.425	0	0	0	133.615	73.926	0
Control	4	76.517	151.212	8.763	0.545	1.1	0.425	0.66	0.44	0.22	137.465	77.258	8.42
Control	5	74.839	151.357	6.677	0.545	1.09	0.44	0.665	0.425	0.24	138.86	75.327	6.364
Control	6	72.41	147.316	7.702	0.54	1.085	0.425	0	0.4	0.25	135.775	72.481	7.483
Control	7	72.401	144.957	0	0.525	1.065	0.4	0	0	0	136.11	73.184	0
Control	4	74.894	149.912	8.974	0.52	1.065	0.415	0.65	0.425	0.225	140.762	75.118	8.545
Control	5	72.39	147.286	7.402	0.535	1.055	0.425	0.645	0.41	0.235	139.608	72.971	7.486
Control	6	71.12	143.56	8.624	0.525	1.06	0.41	0	0.425	0.255	135.434	71.358	8.825
Control	7	71.332	142.589	0	0.545	1.07	0.425	0	0	0	133.261	72.731	0
Control	4	72.72	145.236	7.246	0.515	1.06	0.41	0.65	0.435	0.215	137.015	73.576	7.808
Control	5	73.636	146.358	5.735	0.545	1.06	0.435	0.64	0.42	0.22	138.074	74.053	6.088
Control	6	73.448	147.131	6.94	0.525	1.07	0.42	0	0.41	0.255	137.506	73.142	6.768
Control	7	70.969	144.547	0	0.525	1.05	0.41	0	0	0	137.664	71.648	0
Control	4	73.649	148.776	7.253	0.56	1.14	0.44	0.695	0.455	0.24	130.505	74.121	7.37
Control	5	77.474	151.178	5.63	0.58	1.14	0.455	0.675	0.445	0.23	132.612	77.777	5.142
Control	6	74.937	152.412	7.786	0.56	1.14	0.445	0	0.445	0.245	133.695	75.103	7.142
Control	7	71.11	146.088	0	0.56	1.12	0.445	0	0	0	130.436	71.579	0
Control	4	77.479	153.634	9.256	0.58	1.155	0.455	0.69	0.46	0.23	133.016	78.375	9.959
Control	5	76.331	153.821	8.674	0.575	1.155	0.46	0	0.445	0.26	133.178	77.123	9.858
Control	6	72.25	148.582	0	0.56	1.135	0.445	0	0	0	130.909	72.594	0
Control	4	77.77	148.879	8.895	0.575	1.135	0.455	0.7	0.44	0.26	131.171	78.725	9.532
Control	5	77.418	155.19	6.001	0.565	1.14	0.44	0.72	0.445	0.275	136.132	77.928	6.729
Control	6	72.39	149.895	6.483	0.58	1.145	0.445	0	0.43	0.29	130.913	72.506	6.932
Control	7	68.343	140.863	0	0.57	1.15	0.43	0	0	0	122.49	68.677	0
Control	4	73.66	144.88	5.763	0.58	1.175	0.445	0.715	0.445	0.27	123.302	73.705	6.401
Control	5	68.694	142.618	10.209	0.57	1.15	0.445	0.68	0.415	0.265	124.016	69.575	10.224
Control	6	73.546	142.24	8.135	0.56	1.13	0.415	0	0.435	0.25	125.876	74.13	8.764
Control	7	71.325	144.936	0	0.555	1.115	0.435	0	0	0	129.987	72.175	0
Control	3	60.748	123.12	14.18	0.53	1.07	0.405	0.64	0.42	0.22	115.065	62.625	15.932
Control	4	63.426	124.191	11.262	0.525	1.055	0.42	0.66	0.44	0.22	117.717	65.223	12.949
Control	5	63.785	127.27	9.696	0.555	1.08	0.44	0.645	0.425	0.22	117.843	65.078	11.321
Control	3	63.6	129.136	4.868	0.53	1.07	0.425	0.615	0.4	0.215	120.688	63.94	6.479
Control	4	63.467	127.073	14.689	0.505	1.035	0.4	0.605	0.39	0.215	122.776	63.779	15.784
Control	5	61.852	126.652	15.368	0.5	1.005	0.39	0.645	0.43	0.215	126.022	66.477	17.61
Control	3	65.715	134.346	8.067	0.54	1.075	0.43	0.635	0.42	0.215	124.973	66.707	9.699
Control	4	65.095	130.971	7.934	0.525	1.065	0.42	0.63	0.415	0.215	122.977	65.735	9.146
Control	5	63.187	128.433	10.343	0.525	1.05	0.415	0.62	0.41	0.21	122.317	63.955	11.824
Control	3	63.712	127.008	11.587	0.54	1.09	0.42	0.64	0.42	0.22	116.521	65.385	12.941
Control	4	66.04	129.755	12.032	0.53	1.07	0.42	0.63	0.415	0.215	121.266	67.34	13.449
Control	5	66.04	132.08	10.67	0.525	1.055	0.415	0.615	0.4	0.215	125.194	67.452	12.275
Control	3	65.868	134.706	11.118	0.52	1.05	0.42	0.605	0.405	0.2	128.291	66.756	12.933
Control	4	67.271	133.138	11.456	0.5	1.02	0.405	0.615	0.405	0.21	130.527	68.456	13.279
Control	5	64.723	131.996	7.922	0.51	1.01	0.405	0.615	0.405	0.21	130.689	66.178	9.38
Control	3	67.31	132.231	10.993	0.51	1.015	0.41	0.575	0.39	0.185	130.277	67.651	11.859
Control	4	67.31	135.022	16.209	0.49	1	0.39	0.595	0.415	0.18	135.022	69.425	17.419
Control	5	65.984	133.294	11.191	0.5	0.99	0.415	0.58	0.395	0.185	134.64	68.377	12.696
Control	3	65.989	129.652	9.418	0.525	1.06	0.415	0.61	0.41	0.2	122.313	66.56	10.521
Control	4	62.3	128.337	10.911	0.505	1.03	0.41	0.625	0.415	0.21	124.599	63.544	12.457
Control	5	64.64	126.941	8.864	0.52	1.025	0.415	0.615	0.395	0.22	123.845	65.885	11.067
Control	3	66.063	133.524	11.07	0.51	1.055	0.39	0.615	0.42	0.195	126.563	67.739	13.032
Control	4	66.017	132.134	9.445	0.515	1.025	0.42	0.605	0.41	0.195	128.911	66.945	11.194
Control	5	67.31	133.328	9.424	0.51	1.025	0.41	0.6	0.405	0.195	130.076	68.252	10.996
Control	3	63.164	129.301	10.082	0.495	0.995	0.39	0.59	0.385	0.205	129.951	64.085	11.608
Control	4	64.894	128.069	10.402	0.49	0.985	0.385	0.59	0.39	0.2	130.019	65.659	11.77
Control	5	63.417	128.331	11.643	0.49	0.98	0.39	0.585	0.395	0.19	130.95	64.8	13.065
Control	3	64.491	128.323	8.294	0.5	1.005	0.395	0.585	0.385	0.2	127.685	64.571	9.839
Control	4	64.838	129.421	9.87	0.495	0.995	0.385	0.595	0.395	0.2	130.071	65.903	10.952
Control	5	64.77	129.62	10.714	0.485	0.98	0.395	0.6	0.385	0.215	132.265	65.513	11.546
Control	5	58.483	119.775	6.732	0.47	0.945	0.365	0.565	0.365	0.2	126.746	58.904	8.933
Control	6	62.261	120.808	8.884	0.465	0.935	0.365	0.555	0.375	0.18	129.206	63.175	11.251
Control	7	60.845	123.107	7.983	0.475	0.94	0.375	0	0.385	0.21	130.965	61.95	10.482
Control	8	59.659	120.524	0	0.465	0.94	0.385	0	0	0	128.217	60.119	0
Control	5	60.083	122.055	7.113	0.475	0.94	0.365	0.555	0.38	0.175	129.846	61.328	9.313
Control	6	62.028	122.119	6.948	0.46	0.935	0.38	0.56	0.375	0.185	130.609	62.565	8.847
Control	7	59.798	121.831	9.119	0.47	0.93	0.375	0	0.38	0.205	131.001	60.549	11.199
Control	8	60.534	120.378	0	0.47	0.94	0.38	0	0	0	128.062	61.624	0
Control	5	58.473	119.358	8.518	0.47	0.93	0.36	0.57	0.36	0.21	128.342	59.228	11.045
Control	6	60.811	119.325	9.321	0.46	0.93	0.36	0.58	0.365	0.215	128.306	62.139	11.82
Control	7	59.864	120.685	9.38	0.475	0.935	0.365	0.59	0.365	0.225	129.075	60.869	12.317
Control	8	58.22	118.095	6.285	0.47	0.945	0.365	0	0.375	0.21	124.968	59.252	9.871
Control	9	56.341	114.83	0	0.495	0.965	0.375	0	0	0	118.995	54.755	0
Control	5	59.993	121.919	9.515	0.47	0.94	0.365	0.57	0.375	0.195	129.701	61.108	10.861
Control	6	61.977	122.075	11.531	0.465	0.935	0.375	0.565	0.36	0.205	130.561	62.885	13.007
Control	7	58.484	120.465	10.668	0.465	0.93	0.36	0.585	0.37	0.215	129.532	59.846	12.911
Control	8	58.426	116.912	7.897	0.47	0.935	0.37	0	0.38	0.205	125.04	59.819	10.271
Control	9	56.754	115.281	0	0.495	0.965	0.38	0	0	0	119.462	56.506	0
Control	5	61.04	124.463	8.286	0.47	0.925	0.37	0.555	0.375	0.18	134.555	61.693	10.009
Control	6	62.283	123.333	10.234	0.46	0.93	0.375	0.545	0.37	0.175	132.616	63.139	12.256
Control	7	60.869	123.173	10.009	0.465	0.925	0.37	0	0.385	0.195	133.16	62.496	12.368
Control	8	60.929	121.828	0	0.465	0.93	0.385	0	0	0	130.998	61.892	0
Control	5	60.04	120.654	9.331	0.455	0.92	0.35	0.56	0.365	0.195	131.146	61.41	11.44
Control	6	60.904	120.956	8.906	0.46	0.915	0.365	0.535	0.35	0.185	132.192	62.034	10.989
Control	7	58.486	119.417	6.694	0.45	0.91	0.35	0.575	0.375	0.2	131.227	59.393	9.211
Control	8	60.596	119.097	7.433	0.46	0.91	0.375	0	0.36	0.21	130.876	60.701	9.95
Control	9	56.234	116.878	0	0.475	0.935	0.36	0	0	0	125.003	57.838	0
Control	5	63.189	123.039	6.58	0.455	0.91	0.375	0.545	0.36	0.185	135.208	63.504	8.34
Control	6	59.789	123.005	8.569	0.455	0.91	0.36	0.58	0.37	0.21	135.17	60.216	10.61
Control	7	58.052	118.022	8.405	0.46	0.915	0.37	0	0.38	0.215	128.986	59.312	11.212
Control	8	57.147	115.403	0	0.5	0.96	0.38	0	0	0	120.211	57.482	0
Control	5	59.697	119.38	9.894	0.48	0.945	0.375	0.565	0.39	0.175	126.328	60.361	11.422
Control	6	60.867	120.692	9.006	0.46	0.94	0.39	0.56	0.36	0.2	128.396	62.459	10.887
Control	7	59.783	120.872	7.748	0.465	0.925	0.36	0.575	0.38	0.195	130.672	60.323	9.98
Control	8	60.512	120.392	9.051	0.475	0.94	0.38	0	0.385	0.185	128.077	61.369	11.478
Control	9	57.114	117.647	0	0.485	0.96	0.385	0	0	0	122.549	57.576	0
Control	5	58.45	118.203	5.557	0.465	0.92	0.365	0.56	0.385	0.175	128.482	58.906	7.568
Control	6	61.837	120.289	7.329	0.455	0.92	0.385	0.54	0.355	0.185	130.749	61.901	9.529
Control	7	58.771	120.641	8.707	0.46	0.915	0.355	0.585	0.395	0.19	131.848	60.205	11.374
Control	8	59.399	118.17	5.304	0.475	0.935	0.395	0	0.385	0.2	126.385	60.166	8.458
Control	5	59.787	122.027	8.927	0.47	0.95	0.375	0.565	0.38	0.185	128.449	60.218	10.684
Control	6	60.826	120.785	7.483	0.46	0.93	0.38	0.575	0.37	0.205	129.876	62.495	9.534
Control	7	59.824	121.01	5.451	0.475	0.935	0.37	0.605	0.38	0.225	129.422	60.019	7.681

## Sheet: Low_control_aprox
Sujeito	FootFall Object #	Step Length	Stride Length	Base of Support	Step Time	Stride Time	Swing Time	Stance Time	Single Support Time (sec)	Double Support Time (sec)	Stride Velocity	Step Width	Stride Width				Desvio Padrão
Control	6	54.91	114.232	9.894	0.465	0.935	0.36	0.735	0.525	0.21	122.173	55.722	10.491
Control	7	65.158	120.072	12.198	0.625	1.09	0.525		0.45	0.24	110.158	66.604	12.938			Control	5.26977	4.54917	6.48062	0.0804674	0.126194	0.0826136	0.424352	0.283945	0.130767	9.25959	5.54407	6.87315
Control	8	57.902	123.194	0	0.56	1.185	0.45				103.961	59.32				Control	6.39407	8.24357	4.33373	0.107742	0.180578	0.104043	0.441673	0.320468	0.133635	10.9249	6.82573	4.828
Control	6	56.545	119.209	7.114	0.48	0.965	0.375	0.765	0.55	0.215	123.533	56.436	8.318			Control	6.02409	9.07154	3.81596	0.0929157	0.165025	0.0925113	0.424352	0.306036	0.125033	8.98989	6.54019	4.34669
Control	7	66.594	123.147	7.845	0.64	1.12	0.55		0.56	0.245	109.953	67.991	8.406			Control	4.91286	3.95192	5.15869	0.105	0.18509	0.0953939	0.441673	0.323355	0.134288	18.5148	4.7001	5.55301
Control	8	68.419	135.043	0	0.685	1.325	0.56				101.919	68.509				Control	4.61806	5.8134	7.44936	0.0880814	0.157665	0.0900463	0.415692	0.303274	0.1279	10.6353	5.32973	7.73213
Control	6	56.728	114.263	6.363	0.47	0.93	0.37	0.735	0.535	0.2	122.863	56.587	7.777			Control	4.65821	8.1925	5.09116	0.113578	0.200083	0.114273	0.450333	0.32196	0.13537	12.1706	4.75906	5.63134
Control	7	68.746	125.475	6.831	0.62	1.09	0.535		0.525	0.23	115.115	69.647	7.253			Control	6.63208	11.7534	4.80298	0.123794	0.212897	0.119304	0.430126	0.317897	0.129067	10.8194	7.03525	5.28261
Control	8	63.475	132.222	0	0.64	1.26	0.525				104.938	63.749				Control	4.39161	10.0661	4.83475	0.114492	0.195533	0.112509	0.407032	0.307937	0.122882	11.4683	4.84197	5.79476
Control	6	62.206	120.58	7.773	0.485	0.96	0.395	0.765	0.555	0.21	125.604	62.722	8.908			Control	3.79582	4.53188	6.91055	0.129711	0.20664	0.116225	0.433013	0.319779	0.136504	16.189	4.35038	6.96013
Control	7	63.626	125.862	9.762	0.65	1.135	0.555		0.565	0.25	110.892	64.365	10.198			Control	5.97758	9.87821	5.7691	0.137477	0.219602	0.123794	0.427239	0.321403	0.129067	12.7	6.39058	6.07691
Control	8	54.496	118.129	0	0.68	1.33	0.565				88.819	55.528				Control	6.00179	8.33304	7.75208	0.0436845	0.0718215	0.047697	0.363731	0.260576	0.0986577	17.1974	5.32483	7.93049
Control	6	55.668	114.3	8.781	0.48	0.94	0.37	0.72	0.515	0.205	121.596	55.811	9.485			Control	5.78263	4.23358	6.74373	0.0529937	0.0888819	0.0553022	0.378164	0.267971	0.0996243	13.9866	4.95683	6.80797
Control	7	64.883	120.646	14.814	0.605	1.085	0.515		0.535	0.235	111.194	66.027	15.32			Control	3.41987	3.55601	2.21018	0.0680686	0.0908754	0.0785812	0.0600694	0.0626498	0.00763763	13.261	3.87677	2.02085
Control	8	60.816	125.91	0	0.65	1.255	0.535				100.327	63.554				Control	6.19793	6.88501	6.49626	0.0536113	0.0941807	0.0606355	0.3706	0.249853	0.104243	15.6869	5.94249	6.56095
Control	6	56.938	113.031	8.21	0.47	0.93	0.36	0.78	0.565	0.215	121.539	57.359	9.272			Control	4.07045	3.75012	6.28448	0.0587899	0.100125	0.0620987	0.337643	0.230874	0.0964617	15.046	4.06173	6.32894
Control	7	66.04	122.98	9.321	0.65	1.12	0.565		0.55	0.25	109.804	66.604	10.173			Control	4.35904	3.49825	3.42035	6.8367	0.0541679	0.0869483	0.0621088	0.333212	0.232931	0.0919103	14.8569	3.4387
Control	8	63.21	129.28	0	0.68	1.33	0.55				97.203	63.942				Control	3.11834	3.11834	3.51901	8.762	0.0553022	0.0908754	0.0650641	0.381051	0.262155	0.107277	14.8634	3.13214
Control	6	54.097	107.821	6.292	0.445	0.885	0.345	0.745	0.535	0.21	121.832	54.266	8.086			Control	4.06765	5.66309	2.93756	0.0596518	0.087892	0.0687386	0.368793	0.0875119	0.0321455	16.1807	3.55527	3.67429
Control	7	66.39	120.533	9.432	0.63	1.075	0.535		0.565	0.235	112.124	67.056	9.932			Control	5.70065	5.73986	6.89812	0.0612713	0.112561	0.0702614	0.375443	0.199416	0.0791623	17.8582	5.21605	6.77386
Control	8	64.558	131.301	0	0.68	1.31	0.565				100.23	65.74				Control	13.2551	21.8504	4.8132	0.0632079	0.101548	0.0726538	0.392638	0.231326	0.118266	27.6078	12.6766	5.26693
Control	6	55.623	106.359	7.295	0.435	0.865	0.34	0.705	0.515	0.19	122.958	56.079	9.236			Control	12.6837	12.6702	5.50493	0.0740917	0.0944612	0.0891043	0.439716	0.240013	0.13187	14.2466	12.1069	5.96882
Control	7	64.056	119.68	9.144	0.6	1.035	0.515		0.55	0.23	115.633	65.462	10.681			Control	14.3429	18.3367	0.722891	0.0831164	0.094989	0.0934523	0.358989	0.0977561	0.0295452	18.7936	12.7686	0.926927
Control	8	61.966	126.092	0	0.655	1.255	0.55				100.472	62.845				Control	10.9857	12.2297	7.01658	0.0729155	0.0822977	0.075	0.412217	0.218761	0.125067	11.6897	9.0634	7.37206
Control	6	56.727	113.877	8.119	0.445	0.915	0.355	0.75	0.53	0.22	124.456	56.793	8.893			Control	14.299	12.8751	3.33904	0.0843603	0.0953502	0.102744	0.339264	0.0983616	0.0246221	12.686	14.4973	2.97059
Control	7	63.946	120.765	13.746	0.63	1.075	0.53		0.575	0.25	112.34	65.457	13.721			Control	15.3009	7.5839	5.42144	0.0892912	0.104033	0.0961769	0.427558	0.236938	0.124524	10.8546	14.752	6.00781
Control	8	58.302	122.423	0	0.695	1.325	0.575				92.395	60.433				Control	14.2587	10.732	5.7716	0.0561805	0.076635	0.0638194	0.415098	0.23135	0.122509	10.464	12.2525	6.80848
Control	6	53.271	106.473	7.735	0.435	0.885	0.345	0.74	0.53	0.21	120.308	53.673	8.812			Control	13.3122	14.7676	6.42729	0.0972111	0.116333	0.102744	0.440802	0.24715	0.123626	14.7001	13.3431	6.8261
Control	7	65.073	118.344	11.282	0.615	1.05	0.53		0.58	0.235	112.709	66.087	11.655			Control	10.4766	9.93252	5.41405	0.07932	0.105702	0.0777282	0.424303	0.235208	0.120856	10.6833	8.93225	6.16564
Control	8	60.824	126.085	0	0.705	1.32	0.58				95.519	62.514				Control	13.5391	17.4046	2.17842	0.0741058	0.0851836	0.0874643	0.366114	0.0977561	0.0272336	17.3982	12.4382	1.50595
Control	5	67.31	136.953	12.377	0.475	0.925	0.375	0.63	0.47	0.16	148.057	68.523	12.616			Control	10.9604	12.5162	2.14855	0.106095	0.134846	0.112953	0.377235	0.115181	0.0227303	14.9666	11.1152	2.38649
Control	6	64.77	132.08	14.275	0.56	1.035	0.47		0.43	0.18	127.614	65.947	14.633			Control	2.86078	2.3918	7.87319	0.0654949	0.113652	0.0678694	0.345865	0.224736	0.0920598	15.5565	2.38337	7.88277
Control	7	55.88	120.714	0	0.5	1.06	0.43				113.881	58.286				Control	2.60747	2.9685	6.78384	0.0335099	0.0586657	0.0392375	0.323326	0.206494	0.0868428	11.7533	2.10789	6.40799
Control	5	63.922	129.815	10.275	0.475	0.925	0.375	0.655	0.485	0.17	140.341	65.875	10.471			Control	1.70736	1.12615	8.44745	0.0291548	0.0512144	0.0261406	0.321079	0.195208	0.0885532	6.87856	1.00313	8.26603
Control	6	67.099	131.037	12.704	0.58	1.055	0.485		0.44	0.175	124.206	67.25	12.773			Control	1.00026	1.32626	6.32324	0.0398696	0.062849	0.0481966	0.302462	0.198594	0.0717054	10.3205	1.11469	6.17102
Control	7	55.88	123.17	0	0.515	1.095	0.44				112.484	58.06				Control	7.74234	11.0728	9.05527	0.067992	0.10858	0.0809321	0.282164	0.202752	0.0705927	8.498	7.79695	8.57694
Control	5	67.117	127.242	11.384	0.46	0.905	0.355	0.58	0.375	0.205	140.599	67.875	11.638			Control	1.31107	1.77385	7.49331	0.037081	0.0617792	0.0389444	0.317962	0.200769	0.0796346	9.02675	1.6258	7.24
Control	6	66.04	133.181	8.287	0.49	0.95	0.375	0.7	0.5	0.2	140.191	66.869	8.668			Control	1.38655	1.58213	7.28029	0.0573549	0.104433	0.0580948	0.327576	0.215058	0.084951	16.8662	1.49305	6.79281
Control	7	60.729	126.823	7.104	0.59	1.08	0.5	0.645	0.43	0.215	117.429	60.714	7.779			Control	2.00246	1.53384	0.525892	0.0363719	0.0609645	0.0438511	0.288657	0.042106	0.00629153	9.72945	1.23555	0.467653
Control	5	70.161	137.298	12.551	0.505	0.95	0.395	0.705	0.525	0.18	144.524	71.759	12.517			Control	1.48449	1.44515	6.8211	0.0392375	0.0686021	0.0405175	0.314706	0.19759	0.0845946	9.20213	1.43662	6.53747
Control	6	66.787	136.952	14.62	0.615	1.12	0.525		0.435	0.19	122.279	67.046	14.609			Control	2.49712	1.92554	6.48164	0.0306526	0.0510514	0.0392375	0.305706	0.194701	0.0814836	6.67361	2.21972	6.19314
Control	7	56.092	122.917	0	0.525	1.14	0.435				107.822	58.796				Control	7.9998	10.1305	7.46779	0.138044	0.176965	0.137075	0.538191	0.312046	0.141561	9.39645	7.58699	9.49098
Control	5	63.488	129.303	11.725	0.5	0.96	0.385	0.73	0.52	0.21	134.691	64.775	12.139			Control	9.07597	11.8834	6.39324	0.161684	0.183961	0.169534	0.545611	0.322916	0.142974	11.397	8.55793	8.43773
Control	6	66.023	129.515	10.189	0.62	1.12	0.52		0.43	0.22	115.638	66.961	10.564			Control	8.83549	12.3096	1.01815	0.16778	0.225402	0.16568	0.457555	0.200021	0.0543714	14.1826	8.22705	1.1258
Control	7	54.666	120.707	0	0.54	1.16	0.43				104.058	55.587				Control	7.25001	8.69805	6.60901	0.160902	0.216732	0.173614	0.547074	0.317923	0.147274	10.7743	6.76325	8.81795
Control	5	60.206	128.534	8.134	0.425	0.855	0.33	0.63	0.475	0.155	150.332	61.39	8.182			Control	6.25218	7.25907	6.37587	0.162756	0.195251	0.167052	0.564364	0.325509	0.149409	8.77932	6.31333	8.73257
Control	6	64.598	124.807	9.774	0.55	0.975	0.475		0.415	0.18	128.007	64.926	9.889			Control	4.49314	5.21684	6.82576	0.155316	0.212422	0.16457	0.548619	0.311833	0.151733	8.81779	4.71892	8.69609
Control	7	55.88	120.553	0	0.495	1.045	0.415				115.362	57.166				Control	8.13823	10.11	5.84174	0.147224	0.185427	0.145	0.573634	0.317552	0.161787	8.63575	7.55545	8.18591
Control	5	63.712	128.272	14.382	0.46	0.9	0.355	0.66	0.485	0.175	142.524	65.689	14.55			Control	7.0418	8.21942	6.21332	0.182437	0.237539	0.187661	0.571577	0.33444	0.146913	7.94152	6.77558	8.76892
Control	6	63.5	127.219	15.862	0.57	1.03	0.485		0.415	0.195	123.514	65.223	15.639			Control	6.31829	7.68947	1.19243	0.147281	0.25421	0.159452	0.45299	0.170953	0.0170783	8.30917	6.24386	1.15793
Control	7	58.208	121.719	0	0.505	1.075	0.415				113.227	60.046				Control	5.29886	5.72762	7.5666	0.154886	0.195384	0.16002	0.543461	0.309368	0.148633	7.37031	4.42872	9.93743
Control	5	63.5	129.622	6.955	0.47	0.92	0.365	0.675	0.5	0.175	140.893	64.35	7.01			Control	5.21205	6.33182	5.07505	0.0419076	0.0676387	0.0487126	0.450562	0.26252	0.133073	10.3933	5.41373	6.15654
Control	6	62.23	125.895	8.35	0.585	1.055	0.5	0.595	0.41	0.185	119.332	62.339	8.554			Control	5.27576	7.17015	4.57922	0.035678	0.0642099	0.0394493	0.43584	0.256072	0.128128	11.8013	5.09696	5.53451
Control	7	55.906	118.496	12.595	0.5	1.085	0.41		0.325	0.235	109.213	57.438	14.004			Control	4.63911	6.18949	3.87886	0.0451848	0.0750972	0.0533073	0.431692	0.258501	0.123119	12.3457	4.37063	4.76942
Control	5	64.787	130.789	6.194	0.465	0.895	0.36	0.71	0.535	0.175	146.133	65.617	6.511			Control	2.87787	3.94328	4.47605	0.0365148	0.0694622	0.0414327	0.432654	0.254112	0.127606	10.1169	2.69699	5.0504
Control	6	67.395	132.297	9.071	0.62	1.085	0.535	0.67	0.48	0.19	121.933	67.379	8.546			Control	3.46706	5.17119	4.12423	0.0413068	0.0735272	0.041332	0.424016	0.248093	0.124791	12.2878	3.2367	4.93147
Control	7	55.55	123.462	21.122	0.57	1.19	0.48		0.32	0.22	103.75	56.846	20.86			Control	3.92041	4.91522	4.87962	0.0353553	0.06408	0.0383786	0.425314	0.246458	0.126516	10.1172	4.07579	5.78918
Control	5	68.58	135.796	7.495	0.475	0.93	0.37	0.675	0.495	0.18	146.017	69.279	7.685			Control	3.59943	4.39123	5.45269	0.0492231	0.0900347	0.0504975	0.434243	0.261482	0.123693	9.75431	4.58466	6.07763
Control	6	65.704	134.298	8.46	0.58	1.055	0.495		0.44	0.185	127.297	65.545	8.899			Control	4.54299	5.99902	4.06399	0.042106	0.0744424	0.0488834	0.432059	0.254706	0.127435	12.067	4.29696	4.89785
Control	7	56.215	121.979	0	0.535	1.115	0.44				109.398	57.591				Control	2.79518	3.74408	3.11744	0.0489898	0.0880814	0.0545245	0.432384	0.257532	0.124256	12.0037	2.90946	4.18856
Control	6	48.354	105.196	12.13	0.525	1.04	0.4	0.795	0.555	0.24	101.15	49.973	13.536			Control	4.55583	5.49704	6.38486	0.0339116	0.0666458	0.0386221	0.43584	0.256694	0.127565	10.4896	3.86054	6.80398
Control	7	56.866	105.225	10.641	0.66	1.185	0.555	0.725	0.445	0.28	88.797	58.277	11.542			Control	4.52962	1.99219	0.348294	0.0651281	0.113248	0.0751665	0.411441	0.0625	0.0262996	7.23152	4.66797	0.340736
Control	8	28.335	85.292	5.466	0.58	1.24	0.445		0.345	0.265	68.784	30.471	8.044			Control	3.54915	2.40454	3.66443	0.0642099	0.110482	0.0663796	0.466931	0.252698	0.161787	6.89248	3.93059	4.18042
Control	9	52.968	81.557	0	0.49	1.07	0.345				76.221	52.797				Control	5.53717	5.3838	3.45004	0.0564764	0.094384	0.0667083	0.485249	0.25101	0.163018	6.20234	6.52728	4.17368
Control	6	49.205	109.126	11.398	0.515	1.045	0.395	0.765	0.535	0.23	104.427	50.348	12.401			Control	4.67931	3.58824	0.589185	0.0818535	0.13772	0.0824621	0.402997	0.070637	0.0432772	9.86887	4.80459	0.927766
Control	7	58.176	107.385	12.583	0.65	1.165	0.535	0.74	0.485	0.255	92.176	59.074	13.886			Control	4.07031	2.80979	5.02978	0.0586657	0.0865544	0.0651121	0.428376	0.243071	0.144417	5.08598	4.44163	5.64662
Control	8	24.521	82.709	12.117	0.6	1.25	0.485	0.61	0.325	0.285	66.167	28.861	13.759			Control	5.85289	8.35793	3.57579	0.0798305	0.129775	0.0886355	0.437321	0.243276	0.156385	4.08279	6.49296	4.12848
Control	9	47.56	72.121	10.965	0.465	1.065	0.325		0.37	0.295	67.719	48.817	12.072			Control	2.70457	4.08687	2.13412	0.0809707	0.154407	0.0929606	0.432714	0.0813429	0.0295804	9.9712	3.06522	2.0089
Control	6	47.911	112.598	12.301	0.55	1.085	0.435	0.745	0.495	0.25	103.777	48.451	12.809			Control	8.82485	11.7614	5.01693	0.0663796	0.115974	0.0726149	0.45345	0.244689	0.162147	4.22313	9.25611	5.49899
Control	7	55.915	103.948	16.534	0.615	1.165	0.495	0.68	0.425	0.255	89.226	57.789	17.087			Control	2.68756	5.99357	2.75793	0.062849	0.126976	0.0790965	0.492798	0.270216	0.169969	4.39812	2.89645	3.35407
Control	8	31.962	87.944	10.076	0.555	1.17	0.425		0.315	0.245	75.166	37.203	12.529			Control	7.79239	9.89616	1.74028	0.108244	0.167207	0.107577	0.444923	0.105465	0.0380789	5.64009	7.82183	1.54319
Control	9	54.548	88.042	0	0.44	0.995	0.315				88.484	54.541				Control	5.03124	3.82453	3.20461	0.034641	0.0648556	0.0466146	0.473258	0.270031	0.16342	6.90898	4.44881	4.26918
Control	6	41.922	97.686	10.779	0.475	0.975	0.355	0.73	0.52	0.21	100.191	43.846	12.477			Control	1.66111	0.862019	2.96634	0.0737535	0.10025	0.0822091	0.466931	0.28447	0.157817	6.5379	1.59048	4.34981
Control	7	62.343	104.277	8.62	0.62	1.095	0.52	0.7	0.445	0.255	95.23	63.488	9.612			Control	5.49474	2.95687	3.74867	0.0379418	0.0394493	0.0611521	0.405997	0.0670199	0.0390246	3.75535	5.60338	4.3965
Control	8	27.574	89.96	13.064	0.555	1.175	0.445	0.55	0.285	0.265	76.562	28.509	12.213			Control	5.32725	7.32373	1.66885	0.0679461	0.0990265	0.065622	0.442406	0.0615596	0.0179699	11.2395	5.13044	1.76704
Control	9	45.878	74.37	16.427	0.43	0.985	0.285		0.4	0.255	75.503	49.851	16.783			Control	3.11278	0.804281	3.32894	0.0302765	0.0363719	0.048734	0.416283	0.0646142	0.0210159	3.04495	3.68484	3.272
Control	6	41.917	94.066	10.995	0.475	0.99	0.355	0.785	0.55	0.235	95.016	43.047	12.134			Control	3.11278	0.804281	3.32894	0.0302765	0.0363719	0.048734	0.416283	0.0646142	0.0210159	3.04495	3.68484	3.272
Control	7	58.314	100.264	11.509	0.66	1.135	0.55	0.69	0.435	0.255	88.338	59.669	12.47			Control	2.34383	3.21916	3.84071	0.0792675	0.0981495	0.0815858	0.461454	0.288401	0.162346	6.10547	3.41165	4.4814
Control	8	26.444	84.773	9.704	0.56	1.22	0.435		0.34	0.255	69.486	28.855	11.328			Control	7.05695	8.40225	2.21423	0.0440407	0.0458939	0.0563471	0.3853	0.0944281	0.0225	3.62466	6.2114	1.95579
Control	9	58.323	84.791	0	0.47	1.03	0.34				82.321	59.225				Control	4.89821	5.35442	1.91593	0.0780491	0.0963933	0.0859263	0.458864	0.283942	0.154515	5.9432	5.3009	3.47495
Control	6	50.69	103.995	7.89	0.545	1.05	0.43	0.75	0.525	0.225	99.043	51.226	8.915			Control	5.56385	8.5611	4.34732	0.0714726	0.0829156	0.0731864	0.442726	0.270632	0.152773	5.70064	6.36613	4.89613
Control	7	59.824	110.527	12.216	0.635	1.18	0.525	0.685	0.44	0.245	93.667	60.626	14.287			Control	2.17335	2.15741	4.33311	0.0965553	0.158588	0.0823989	0.378558	0.240918	0.108349	20.568	2.99902	3.81064
Control	8	29.231	89.652	12.264	0.555	1.19	0.44		0.37	0.26	75.338	34.137	14.557			Control	2.36284	2.33332	5.91047	0.119234	0.183053	0.112472	0.363602	0.260428	0.0990265	19.649	2.08134	5.2579
Control	9	59.053	88.876	0	0.5	1.055	0.37				84.243	59.598				Control	4.13834	4.42114	6.35604	0.117358	0.193837	0.102062	0.387761	0.258405	0.101776	24.4713	3.15531	5.86271
Control	6	53.39	106.825	14.407	0.51	1.025	0.395	0.79	0.555	0.235	104.22	55.42	15.429			Control	3.4628	5.26673	4.69708	0.102551	0.173469	0.0967385	0.390907	0.257601	0.101735	18.6813	2.79258	4.26447
Control	7	63.3	116.696	12.695	0.675	1.185	0.555	0.735	0.485	0.25	98.478	65.033	13.212			Control	2.84763	3.81215	4.79672	0.112722	0.194438	0.104043	0.401214	0.269672	0.0977561	20.6324	2.91417	4.3453
Control	8	31.497	94.912	8.789	0.6	1.275	0.485		0.32	0.255	74.441	33.186	10.45			Control	2.71212	4.42707	5.53696	0.118066	0.19198	0.110303	0.38911	0.264134	0.0983616	17.7373	2.71998	4.8539
Control	9	51.027	82.585	0	0.455	1.055	0.32				78.28	51.988				Control	3.06534	4.82169	5.11621	0.0930949	0.155242	0.0859627	0.38321	0.242328	0.103471	13.8644	3.31653	5.04693
Control	6	49.577	105.358	10.341	0.535	1.025	0.415	0.79	0.545	0.245	102.788	52.112	11.783			Control	10.7069	13.7328	3.70086	0.0859263	0.131806	0.0887295	0.343642	0.234925	0.0911043	5.21747	10.5256	3.53276
Control	7	59.404	109.391	10.387	0.665	1.2	0.545	0.67	0.43	0.24	91.159	59.432	12.169			Control	4.08118	4.89933	5.62573	0.0790042	0.123651	0.0711073	0.362086	0.237149	0.0940301	10.5519	4.33247	5.40052
Control	8	34.63	94.518	11.575	0.555	1.22	0.43		0.36	0.24	77.474	38.308	12.931			Control	5.35665	8.41479	4.87844	0.0946925	0.144453	0.0986999	0.354316	0.246522	0.0917764	9.2367	5.75792	4.48425
Control	9	52.774	87.699	0	0.475	1.03	0.36				85.145	53.46				Control	11.9577	9.47024	5.06406	0.134001	0.215581	0.139665	0.370461	0.148682	0.0406971	15.5904	12.4568	4.66932
Control	6	53.012	108.897	12.1	0.555	1.065	0.435	0.75	0.51	0.24	102.251	53.144	12.223			Control	13.0951	15.7983	7.3419	0.114337	0.177594	0.124967	0.335345	0.240642	0.0939304	7.30712	13.0624	9.77985
Control	7	59.591	113.111	15.775	0.625	1.18	0.51	0.785	0.51	0.275	95.857	61.632	15.333			Control	10.7082	12.5091	7.41097	0.131339	0.215537	0.142916	0.344674	0.254046	0.0977561	14.6569	10.482	9.82535
Control	8	28.171	87.826	10.588	0.635	1.26	0.51	0.62	0.325	0.295	69.703	32.056	12.171			Control	11.7568	14.0068	6.9952	0.121415	0.198132	0.128671	0.352172	0.246048	0.0946375	11.748	12.1857	9.16378
Control	9	47.909	76.402	12.745	0.475	1.11	0.325		0.36	0.3	68.831	48.314	13.815			Control	11.2589	8.03518	1.77313	0.124265	0.203756	0.135708	0.347955	0.130064	0.0327554	16.5898	11.5676	1.79944
Control	6	49.533	104.387	13.753	0.5	1.01	0.375	0.84	0.595	0.245	103.353	51.649	14.278			Control	10.8537	10.502	2.69323	0.111682	0.178092	0.121861	0.3324	0.119059	0.0280995	12.4539	11.9336	2.52037
Control	7	59.7	109.234	10.853	0.71	1.21	0.595	0.74	0.475	0.265	90.276	61.251	10.964			Control	10.8537	10.502	2.69323	0.111682	0.178092	0.121861	0.3324	0.119059	0.0280995	12.4539	11.9336	2.52037
Control	8	33.108	92.98	8.813	0.605	1.315	0.475	0.615	0.345	0.27	70.707	34.387	9.956			Control	8.26613	7.06375	3.82751	0.117074	0.193261	0.124566	0.358222	0.127835	0.0390246	14.8474	9.02238	3.47396
Control	9	48.079	81.202	12.565	0.48	1.085	0.345		0.365	0.3	74.841	49.292	14.757			Control	12.6813	14.0012	2.67296	0.110642	0.184498	0.1221	0.340744	0.117216	0.0334166	9.00465	12.3716	2.63959
Control	4	68.58	135.59	13.24	0.455	0.88	0.36	0.53	0.355	0.175	154.08	69.585	13.57			Control	9.83402	7.41878	1.47149	0.109772	0.177717	0.120095	0.333117	0.120095	0.041833	15.3123	10.0384	1.46108
Control	5	62.442	131.076	14.763	0.45	0.905	0.355	0.655	0.475	0.18	144.835	64.68	15.063			Control	6.00418	4.94783	5.54536	0.0379693	0.0521816	0.0370529	0.369707	0.228491	0.0972111	2.37364	6.6921	6.36983
Control	6	68.368	130.812	17.828	0.555	1.005	0.475		0.475	0.195	130.161	69.559	17.599			Control	4.9524	3.27317	3.6966	0.0278014	0.0464354	0.0259406	0.325	0.238166	0.0996975	3.02339	5.5589	4.68855
Control	7	65.86	134.403	0	0.575	1.13	0.475				118.941	69.145				Control	8.63061	9.27616	5.02871	0.0622328	0.0938527	0.0554339	0.3	0.258759	0.104243	4.58078	8.84095	6.06173
Control	4	69.85	137.005	12.102	0.455	0.89	0.36	0.52	0.365	0.155	153.938	70.954	11.929			Control	10.6689	11.6716	5.67759	0.0539096	0.0803508	0.0567707	0.375278	0.239596	0.0895707	4.74981	10.748	6.77826
Control	5	66.269	136.121	12.123	0.45	0.905	0.365	0.595	0.435	0.16	150.41	67.654	11.683			Control	7.23531	5.00495	7.49955	0.0413068	0.0511534	0.0413068	0.335	0.236749	0.0991947	2.29617	7.49252	8.46391
Control	6	66.87	133.141	15.401	0.505	0.955	0.435		0.425	0.195	139.415	67.103	14.22			Control	4.9532	1.5493	5.77491	0.035678	0.0684957	0.030104	0.325	0.264209	0.112879	7.94554	4.07341	6.87774
Control	7	63.493	130.491	0	0.515	1.02	0.425				127.932	66.079				Control	9.23187	7.75957	5.09786	0.0484768	0.07587	0.0517003	0.381073	0.240879	0.0975854	2.61418	8.83822	6.17987
Control	4	64.77	129.541	16.386	0.435	0.87	0.355	0.53	0.36	0.17	148.898	66.443	16.171			Control	5.80622	0.366	6.98464	0.0202073	0.0225462	0.025658	0.392598	0.258376	0.122916	2.59125	5.05024	8.25053
Control	5	63.5	128.293	16.251	0.445	0.88	0.36	0.58	0.405	0.175	145.788	65.868	15.994			Control	3.6085	3.81755	3.76272	0.0483908	0.0698063	0.0533073	0.421436	0.250312	0.120208	5.1404	3.8868	3.83709
Control	6	67.098	130.626	17.859	0.49	0.935	0.405		0.4	0.185	139.707	68.216	17.308			Control	4.81015	3.36341	4.36648	0.0648074	0.0887412	0.0761988	0.438717	0.269115	0.114528	6.84123	4.81485	4.44521
Control	7	63.455	130.686	0	0.49	0.98	0.4				133.353	66.667				Control	3.31916	4.8715	2.8983	0.0688598	0.116225	0.0567157	0.34506	0.0517003	0.0193649	16.5351	2.76664	2.73615
Control	4	62.237	127.193	11.796	0.43	0.845	0.34	0.475	0.33	0.145	150.524	62.988	11.691			Control	2.17352	3.31808	3.86067	0.0217945	0.10153	0.0404145	0.419712	0.299555	0.126194	7.77063	2.6675	4.05056
Control	5	62.018	124.31	13.358	0.41	0.84	0.33	0.565	0.425	0.14	147.988	63.103	13.183			Control	3.54862	5.96352	4.05121	0.0451617	0.076635	0.0469042	0.350844	0.230398	0.120589	13.6639	4.29418	4.91124
Control	6	63.448	125.468	12.592	0.49	0.9	0.425		0.41	0.145	139.409	64.715	11.945			Control	2.49643	5.8169	4.76508	0.0612883	0.100747	0.0520416	0.391024	0.216039	0.11758	15.1026	2.33203	5.67182
Control	7	61.012	124.464	0	0.485	0.975	0.41				127.655	62.026				Control	4.64364	5.03657	2.88392	0.0545245	0.085098	0.0481966	0.405594	0.235208	0.103682	12.5305	4.95572	3.64883
Control	4	52.282	111.972	10.161	0.365	0.75	0.29	0.415	0.29	0.125	149.296	54.59	10.481			Control	2.22282	4.10379	3.94449	0.0383786	0.066458	0.0368273	0.384025	0.222388	0.103441	10.8997	2.28758	5.20818
Control	5	59.478	112.012	11.944	0.37	0.735	0.29	0.545	0.435	0.11	152.397	59.395	10.673			Control	2.87534	4.17033	3.30881	0.0552268	0.0932291	0.0455293	0.364357	0.224773	0.104193	14.2904	2.73915	4.09107
Control	6	71.042	130.99	22.109	0.48	0.85	0.435		0.425	0.165	154.106	72.526	21.008			Control	2.62055	2.7764	0.955842	0.0626332	0.109278	0.0552268	0.337278	0.0520416	0.0165202	13.8126	2.73114	1.03399
Control	7	59.98	131.348	0	0.49	0.97	0.425				135.41	65.817				Control	3.70045	4.9415	4.02116	0.0523609	0.071923	0.0449768	0.402707	0.228345	0.109192	11.3717	4.12557	4.85386
Control	4	62.262	123.417	10.545	0.43	0.85	0.35	0.53	0.355	0.175	145.196	63.472	10.798			Control	4.93231	7.48531	4.23501	0.0552268	0.0756086	0.0449768	0.414294	0.230158	0.115181	13.7284	5.1403	4.80186
Control	5	64.77	127.077	12.464	0.445	0.875	0.355	0.57	0.43	0.14	145.231	65.412	12.295			Control	5.72332	2.61578	4.63607	0.0629153	0.0984886	0.0700595	0.484974	0.332653	0.138924	8.06981	5.67379	4.75025
Control	6	61.807	126.784	17.892	0.515	0.96	0.43		0.405	0.155	132.067	62.849	17.167			Control	5.50586	6.32565	1.34594	0.052915	0.072111	0.0596518	0.421693	0.0480451	0.01	2.28304	5.26688	1.16558
Control	7	62.653	124.512	0	0.46	0.975	0.405				127.705	66.321				Control	1.97113	5.06539	4.46753	0.0189297	0.0781025	0.0321455	0.42108	0.303081	0.125731	3.75489	2.20279	4.96264
Control	4	64.77	129.56	9.89	0.42	0.83	0.35	0.51	0.355	0.155	156.096	65.466	9.604			Control	3.83044	2.50331	3.5979	0.0756637	0.0900463	0.0828151	0.375278	0.265016	0.126194	7.24759	3.91063	3.87515
Control	5	64.798	129.569	13.221	0.445	0.865	0.355	0.615	0.46	0.155	149.791	65.567	12.341			Control	3.97604	3.34914	4.64316	0.0752219	0.10751	0.0802081	0.45322	0.316596	0.119826	8.35041	4.21697	4.68433
Control	6	61.99	126.944	16.973	0.525	0.97	0.46		0.445	0.19	130.87	63.292	15.833			Control	7.13289	6.70423	1.05299	0.071122	0.0663953	0.080829	0.417143	0.070946	0.0104083	1.32576	7.22086	1.14675
Control	7	64.719	126.714	0	0.535	1.06	0.445				119.542	66.899				Control	2.97468	9.04389	4.1465	0.0360555	0.10251	0.05058	0.424392	0.305123	0.124532	3.03909	2.44562	4.36003
Control	4	63.542	128.222	14.008	0.45	0.885	0.36	0.515	0.34	0.175	144.884	64.696	13.867			Control	6.2856	4.91393	2.85294	0.0758837	0.108167	0.085049	0.381051	0.273237	0.132885	7.27961	5.61968	3.29752
Control	5	61.935	125.488	12.814	0.44	0.89	0.34	0.605	0.435	0.17	140.998	63.398	12.75			Control	5.98235	6.78428	4.53772	0.0911501	0.126919	0.0977667	0.482087	0.330807	0.125599	7.14064	6.06482	4.77357
Control	6	64.565	126.565	13.617	0.51	0.95	0.435	0.595	0.41	0.185	133.226	65.051	13.242			Control	5.74846	9.36822	2.99478	0.0475219	0.0828151	0.0583809	0.420387	0.0388373	0.0202073	0.861465	4.72965	3.21742
Control	7	59.978	124.672	13.136	0.505	1.015	0.41		0.37	0.175	122.83	62.36	13.484
Control	4	62.23	125.81	12.046	0.425	0.84	0.34	0.505	0.345	0.16	149.774	63.072	11.968
Control	5	61.903	124.175	13.235	0.43	0.855	0.345	0.58	0.415	0.165	145.234	63.04	12.759
Control	6	65.079	126.985	14.995	0.49	0.92	0.415		0.41	0.18	138.027	65.96	14.13
Control	7	62.248	127.401	0	0.5	0.99	0.41				128.688	64.895
Control	4	63.247	128.28	11.305	0.435	0.855	0.345	0.495	0.335	0.16	150.035	63.767	11.195
Control	5	62.271	125.558	12.175	0.425	0.86	0.335	0.56	0.41	0.15	145.998	63.356	11.746
Control	6	67.406	129.685	14.537	0.48	0.905	0.41		0.405	0.175	143.298	68.184	13.669
Control	7	62.047	129.599	0	0.485	0.965	0.405				134.299	64.326
Control	7	50.998	104.117	12.706	0.62	1.2	0.46	0.975	0.695	0.28	86.764	53.623	16.473
Control	8	60.781	111.917	16.553	0.84	1.46	0.695	0.885	0.62	0.265	76.655	63.569	20.536
Control	9	44.326	105.129	14.545	0.755	1.595	0.62		0.4	0.3	65.912	48.997	19.04
Control	10	43.472	88.014	0	0.53	1.285	0.4				68.493	46.319
Control	7	51.305	104.597	13.24	0.59	1.185	0.44	0.94	0.675	0.265	88.268	54.38	17.476
Control	8	59.393	110.72	12.499	0.81	1.4	0.675	0.95	0.675	0.275	79.086	61.95	16.298
Control	9	45.785	105.242	12.568	0.805	1.615	0.675		0.34	0.31	65.165	47.94	16.769
Control	10	37.858	83.73	0	0.485	1.29	0.34				64.907	42.036
Control	7	49.612	101.476	14.388	0.575	1.13	0.42	1.025	0.745	0.28	89.802	52.6	18.371
Control	8	57.402	107.024	16.208	0.89	1.465	0.745	0.89	0.63	0.26	73.054	60.598	20.227
Control	9	40.409	97.838	15.878	0.765	1.655	0.63	0.74	0.405	0.335	59.117	45.818	19.77
Control	10	38.218	78.681	14.211	0.53	1.295	0.405		0.31	0.38	60.758	41.835	17.851
Control	7	47.117	94.135	11.97	0.54	1.07	0.38	0.94	0.675	0.265	87.977	49.903	16.419
Control	8	58.328	105.444	13.421	0.795	1.335	0.675	0.955	0.66	0.295	78.984	60.595	18.007
Control	9	46.104	104.471	13.945	0.805	1.6	0.66		0.355	0.315	65.294	50.088	18.256
Control	10	41.161	87.283	0	0.505	1.31	0.355				66.628	44.414
Control	7	46.35	95.904	13.072	0.59	1.195	0.42	0.975	0.68	0.295	80.254	49.869	18.07
Control	8	55.478	101.828	12.628	0.83	1.42	0.68	0.98	0.69	0.29	71.71	58.605	17.366
Control	9	45.706	101.187	12.529	0.835	1.665	0.69		0.375	0.31	60.773	48.474	16.877
Control	10	40.42	86.127	0	0.52	1.355	0.375				63.562	43.426
Control	7	44.265	89.962	12.458	0.54	1.075	0.375	0.935	0.655	0.28	83.686	47.061	16.332
Control	8	53.655	97.92	14.377	0.78	1.32	0.655	0.965	0.66	0.305	74.182	56.654	17.972
Control	9	46.998	100.722	13.832	0.815	1.595	0.66		0.37	0.32	63.149	50.449	17.695
Control	10	43.999	91.125	0	0.52	1.335	0.37				68.258	46.293
Control	7	49.104	99.049	10.344	0.63	1.24	0.455	1.025	0.695	0.33	79.878	51.505	15.2
Control	8	59.627	108.762	11.938	0.865	1.495	0.695	0.96	0.645	0.315	72.751	61.167	17.047
Control	9	43.303	103.094	12.375	0.805	1.67	0.645		0.395	0.325	61.733	47.489	16.638
Control	10	41.605	85.051	0	0.55	1.355	0.395				62.768	43.562
Control	7	43.072	86.785	12.65	0.55	1.115	0.38	0.99	0.7	0.29	77.834	47.105	18.442
Control	8	57.477	100.558	11.702	0.845	1.395	0.7	0.99	0.705	0.285	72.085	60.435	16.72
Control	9	44.528	102.007	12.812	0.85	1.695	0.705		0.375	0.305	60.181	47.207	17.275
Control	10	42.822	87.394	0	0.515	1.365	0.375				64.025	46.397
Control	7	45.917	88.117	11.045	0.55	1.065	0.4	0.68	0.38	0.3	82.739	48.246	15.613
Control	8	40.802	86.756	11.918	0.55	1.1	0.38	0.96	0.68	0.28	78.869	43.925	16.714
Control	9	55.999	96.804	12.363	0.81	1.36	0.68	0.96	0.65	0.31	71.179	58.79	17.047
Control	10	47.088	103.1	13.894	0.8	1.61	0.65		0.36	0.32	64.037	50.161	18.423
Control	7	44.304	90.428	13.057	0.55	1.125	0.385	0.975	0.685	0.29	80.38	48.185	18.162
Control	8	54.877	99.272	14.641	0.83	1.38	0.685	0.905	0.615	0.29	71.936	57.465	19.552
Control	9	44.262	99.415	16.773	0.76	1.59	0.615		0.37	0.31	62.525	49.55	21.383
Control	10	44.272	88.59	0	0.515	1.275	0.37				69.482	48.341
Control	3	80.421	160.123	10.783	0.595	1.195	0.455	0.73	0.485	0.245	133.994	81.182	12.898
Control	4	84.642	165.485	10.573	0.61	1.205	0.485	0.825	0.57	0.255	137.332	86.27	12.691
Control	5	79.2	164.298	8.401	0.69	1.3	0.57		0.505	0.29	126.383	79.984	10.994
Control	6	72.098	151.503	0	0.64	1.33	0.505				113.912	73.123
Control	3	82.514	162.498	5.102	0.58	1.16	0.46	0.71	0.475	0.235	140.084	82.772	7.067
Control	4	85.206	167.742	8.698	0.6	1.18	0.475	0.795	0.55	0.245	142.154	85.589	10.622
Control	5	77.467	162.736	10.339	0.66	1.26	0.55		0.5	0.28	129.156	78.548	12.572
Control	6	73.352	150.825	0	0.635	1.295	0.5				116.467	73.911
Control	3	81.368	161.239	4.312	0.56	1.145	0.435	0.7	0.47	0.23	140.82	81.625	6.65
Control	4	83.843	165.211	5.885	0.595	1.155	0.47	0.79	0.56	0.23	143.04	84.117	7.907
Control	5	77.498	161.366	9.351	0.665	1.26	0.56		0.505	0.27	128.068	78.05	11.398
Control	6	73.234	150.788	0	0.63	1.295	0.505				116.439	74.08
Control	3	80.421	160.179	6.91	0.575	1.14	0.445	0.71	0.47	0.24	140.508	81.488	8.286
Control	4	82.338	162.777	8.85	0.595	1.17	0.47	0.785	0.54	0.245	139.126	82.151	9.559
Control	5	77.594	160.054	9.99	0.655	1.25	0.54		0.505	0.275	128.043	79.048	11.442
Control	6	75.882	153.527	0	0.635	1.29	0.505				119.013	76.208
Control	3	80.411	161.331	6.082	0.55	1.11	0.43	0.695	0.46	0.235	145.343	80.924	7.438
Control	4	82.338	162.961	9.222	0.58	1.13	0.46	0.77	0.525	0.245	144.213	82.701	10.713
Control	5	76.432	158.783	8.17	0.64	1.22	0.525		0.495	0.265	130.15	77.529	10.163
Control	6	74.839	151.271	0	0.625	1.265	0.495				119.582	75.538
Control	3	81.514	158.779	9.526	0.565	1.12	0.435	0.7	0.46	0.24	141.767	82.543	11.423
Control	4	82.465	163.991	10.385	0.58	1.145	0.46	0.77	0.525	0.245	143.224	83.384	12.24
Control	5	78.708	161.173	9.216	0.645	1.225	0.525		0.485	0.27	131.57	79.653	10.918
Control	6	73.733	152.455	0	0.61	1.255	0.485				121.478	74.361
Control	3	77.884	152.71	11.098	0.565	1.13	0.445	0.71	0.47	0.24	135.142	78.98	12.538
Control	4	81.492	159.469	11.678	0.595	1.16	0.47	0.79	0.55	0.24	137.473	83.289	13.123
Control	5	79.973	161.522	5.741	0.665	1.26	0.55		0.535	0.26	128.192	80.71	7.462
Control	6	73.22	153.379	0	0.66	1.325	0.535				115.758	72.535
Control	3	80.257	158.621	7.088	0.565	1.135	0.445	0.695	0.46	0.235	139.754	81.071	8.939
Control	4	82.373	162.634	7.299	0.59	1.155	0.46	0.795	0.555	0.24	140.809	82.484	8.799
Control	5	76.524	158.899	9.272	0.66	1.25	0.555		0.495	0.28	127.119	77.39	11.014
Control	6	72.026	148.625	0	0.63	1.29	0.495				115.213	72.871
Control	3	80.378	159.877	6.675	0.555	1.12	0.42	0.715	0.47	0.245	142.747	81.467	8.723
Control	4	82.211	162.618	6.505	0.595	1.15	0.47	0.78	0.535	0.245	141.407	82.07	8.686
Control	5	77.814	160.049	4.895	0.655	1.25	0.535		0.53	0.255	128.039	78.904	7.484
Control	6	75.863	153.792	0	0.655	1.31	0.53				117.398	75.683
Control	3	81.646	160.125	7.712	0.585	1.15	0.46	0.71	0.48	0.23	139.239	82.684	9.046
Control	4	82.311	163.957	11.023	0.6	1.185	0.48	0.795	0.55	0.245	138.36	82.364	11.527
Control	5	78.979	161.442	15.063	0.66	1.26	0.55		0.5	0.28	128.129	80.705	16.186
Control	6	72.334	151.317	0	0.635	1.295	0.5				116.847	74.394
Control	5	59.793	115.507	6.851	0.57	1.125	0.39	0.725	0.415	0.31	102.673	60.29	8.127
Control	6	54.538	114.332	6.084	0.575	1.145	0.415	0.86	0.55	0.31	99.853	55.148	7.564
Control	7	63.783	118.327	6.787	0.7	1.275	0.55	0.855	0.505	0.35	92.806	64.566	8.144
Control	8	54.398	118.208	6.526	0.665	1.365	0.505		0.435	0.36	86.599	54.723	8.362
Control	5	60.915	118.068	7.708	0.57	1.145	0.41	0.75	0.425	0.325	103.116	61.337	8.643
Control	6	58.253	119.244	7.789	0.59	1.16	0.425	0.86	0.545	0.315	102.797	58.734	9.075
Control	7	64.982	123.302	4.583	0.705	1.295	0.545		0.515	0.33	95.214	65.804	5.773
Control	8	56.938	121.942	0	0.67	1.375	0.515				88.685	56.695
Control	5	53.128	111.548	7.3	0.56	1.125	0.405	0.82	0.525	0.295	99.154	53.286	8.553
Control	6	64.877	118.009	7.337	0.675	1.235	0.525	0.86	0.53	0.33	95.554	65.988	8.941
Control	7	55.773	120.653	4.851	0.675	1.35	0.53		0.42	0.345	89.373	55.992	7.084
Control	8	53.306	109.158	0	0.605	1.28	0.42				85.28	51.277
Control	5	57.15	116.858	7.163	0.535	1.05	0.38	0.67	0.38	0.29	111.293	57.526	8.109
Control	6	53.128	110.319	7.867	0.525	1.06	0.38	0.84	0.54	0.3	104.075	53.561	8.866
Control	7	63.712	116.851	8.493	0.685	1.21	0.54	0.855	0.5	0.355	96.571	64.639	9.599
Control	8	54.61	118.355	8.297	0.655	1.34	0.5		0.435	0.38	88.325	55.691	10.259
Control	5	59.693	119.367	9.343	0.565	1.145	0.405	0.68	0.395	0.285	104.251	60.04	10.393
Control	6	55.689	115.654	11.244	0.54	1.105	0.395	0.795	0.515	0.28	104.664	57.033	12.88
Control	7	64.897	120.656	4.717	0.655	1.195	0.515		0.51	0.3	100.967	66.249	6.011
Control	8	57.023	122.246	0	0.65	1.305	0.51				93.675	56.634
Control	5	52.07	109.116	4.72	0.53	1.065	0.355	0.675	0.37	0.305	102.456	52.237	5.455
Control	6	51.858	103.962	7.758	0.525	1.055	0.37	0.825	0.525	0.3	98.542	51.872	8.632
Control	7	63.83	115.74	7.383	0.675	1.2	0.525		0.505	0.33	96.45	65.593	8.861
Control	8	59.36	123.261	0	0.655	1.33	0.505				92.677	58.938
Control	5	59.35	115.351	4.342	0.565	1.12	0.39	0.77	0.465	0.305	102.992	59.664	5.685
Control	6	62.57	121.939	5.776	0.625	1.19	0.465	0.895	0.595	0.3	102.47	62.797	6.917
Control	7	62.442	125.013	4.685	0.74	1.365	0.595	0.905	0.56	0.345	91.585	63.284	5.791
Control	8	56.938	119.415	0.845	0.715	1.455	0.56		0.42	0.36	82.072	56.691	2.271
Control	5	46.707	105.005	2.976	0.55	1.095	0.39	0.715	0.395	0.32	95.895	47.395	4.598
Control	6	48.543	95.491	3.205	0.565	1.115	0.395	0.845	0.535	0.31	85.642	48.559	3.858
Control	7	66.13	114.901	11.66	0.685	1.25	0.535		0.495	0.34	91.921	67.043	13.051
Control	8	56.002	122.514	0	0.655	1.34	0.495				91.428	58.654
Control	5	57.15	110.661	6.123	0.62	1.17	0.425	0.795	0.445	0.35	94.582	57.704	7.263
Control	6	59.478	116.634	5.521	0.63	1.25	0.445	0.905	0.59	0.315	93.307	59.414	6.847
Control	7	63.614	123.092	4.113	0.755	1.385	0.59		0.545	0.35	88.875	64.398	5.504
Control	8	59.524	123.169	0	0.695	1.45	0.545				84.944	59.364
Control	5	48.235	106.48	7.467	0.58	1.165	0.42	0.705	0.38	0.325	91.399	48.937	8.992
Control	6	44.453	92.702	7.885	0.545	1.125	0.38	0.93	0.6	0.33	82.402	45.532	9.721
Control	7	62.253	106.708	8.17	0.76	1.305	0.6	0.95	0.565	0.385	81.769	63.367	9.384
Control	8	54.541	116.801	11.273	0.735	1.495	0.565		0.43	0.4	78.128	54.99	12.394
Control	4	64.799	128.207	5.061	0.645	1.265	0.495	0.775	0.475	0.3	101.349	66.312	8.328
Control	5	63.55	128.921	0.067	0.645	1.29	0.475	0.86	0.575	0.285	99.939	63.618	3.459
Control	6	65.971	129.535	6.023	0.705	1.35	0.575		0.55	0.37	95.952	66.156	9.05
Control	7	54.907	121.316	0	0.705	1.41	0.55				86.04	56.814
Control	4	63.219	125.134	6.094	0.635	1.29	0.485	0.75	0.445	0.305	97.003	64.218	9.302
Control	5	59.975	123.425	3.361	0.625	1.26	0.445	0.86	0.575	0.285	97.956	60.57	6.57
Control	6	63.25	123.243	6.369	0.7	1.325	0.575		0.625	0.345	93.014	63.241	9.128
Control	7	60.886	124.199	0	0.785	1.485	0.625				83.636	61.896
Control	4	57.432	123.238	10.096	0.65	1.275	0.46	0.79	0.445	0.345	96.657	59.364	12.978
Control	5	63.277	120.715	4.635	0.61	1.26	0.445	0.76	0.455	0.305	95.806	64.105	7.911
Control	6	52.951	116.634	1.437	0.635	1.245	0.455	0.87	0.575	0.295	93.682	52.729	2.359
Control	7	64.906	117.881	3.134	0.7	1.335	0.575		0.555	0.38	88.3	64.939	6.304
Control	4	63.774	123.481	7.884	0.645	1.285	0.485	0.79	0.47	0.32	96.094	65.224	10.817
Control	5	67.033	130.808	7.51	0.64	1.285	0.47	0.885	0.56	0.325	101.796	67.41	9.649
Control	6	57.064	124.097	9.23	0.71	1.35	0.56	0.95	0.61	0.34	91.924	57.368	10.915
Control	7	55.944	113.071	11.201	0.785	1.495	0.61		0.505	0.36	75.633	57.774	13.802
Control	4	58.254	120.794	8.305	0.645	1.275	0.47	0.83	0.475	0.355	94.74	58.427	10.556
Control	5	63.262	121.583	6.087	0.64	1.285	0.475	0.79	0.46	0.33	94.617	64.575	9.469
Control	6	56.972	120.532	0.761	0.65	1.29	0.46	0.87	0.565	0.305	93.436	56.855	3.446
Control	7	62.545	119.632	2.992	0.705	1.355	0.565		0.59	0.34	88.289	63.103	5.898
Control	4	63.432	124.624	4.295	0.64	1.295	0.465	0.715	0.43	0.285	96.235	63.496	7.598
Control	5	54.716	118.149	3.76	0.595	1.235	0.43	0.84	0.56	0.28	95.667	55.124	7.008
Control	6	62.067	116.784	5.783	0.68	1.275	0.56		0.655	0.325	91.595	62.669	8.48
Control	7	61.236	123.388	0	0.815	1.495	0.655				82.534	62.377
Control	4	61.365	123.475	6.655	0.64	1.285	0.495	0.76	0.465	0.295	96.089	63.234	9.907
Control	5	56.375	118.004	4.005	0.635	1.275	0.465	0.835	0.555	0.28	92.552	55.981	6.08
Control	6	60.034	116.438	8.945	0.68	1.315	0.555		0.65	0.37	88.546	60.396	9.04
Control	7	61.3	121.553	0	0.805	1.485	0.65				81.854	63.177
Control	4	59.656	125.714	5.303	0.655	1.28	0.48	0.79	0.455	0.335	98.214	60.387	8.24
Control	5	59.675	119.332	8.948	0.615	1.27	0.455	0.7	0.39	0.31	93.962	59.762	11.389
Control	6	47.23	107.126	9.912	0.565	1.18	0.39	0.805	0.525	0.28	90.785	49.715	12.523
Control	7	63.378	110.719	10.017	0.66	1.225	0.525		0.61	0.31	90.383	64.281	12.19
Control	4	63.751	124.352	3.821	0.635	1.28	0.445	0.75	0.47	0.28	97.15	64.616	7.509
Control	5	53.371	117.26	1.515	0.625	1.26	0.47	0.835	0.55	0.285	93.063	53.505	5.437
Control	6	59.644	113.02	3.972	0.675	1.3	0.55		0.635	0.345	86.938	59.953	7.178
Control	7	63.728	123.432	0	0.795	1.47	0.635				83.967	64.779
Control	4	58.493	124.3	1.481	0.635	1.27	0.475	0.705	0.43	0.275	97.874	58.685	4.122
Control	5	49.417	108.135	1.824	0.6	1.235	0.43	0.82	0.545	0.275	87.559	49.406	4.137
Control	6	58.397	108.085	9.651	0.65	1.25	0.545		0.595	0.345	86.468	59.111	11.738
Control	7	62.603	121.264	0	0.765	1.415	0.595				85.699	64.784
Control	4	67.487	133.506	10.294	0.445	0.9	0.365	0.55	0.37	0.18	148.34	68.107	9.201
Control	5	66.094	133.591	7.375	0.47	0.915	0.37	0.735	0.515	0.22	146.001	66.719	5.854
Control	6	63.023	129.186	5.674	0.595	1.065	0.515		0.505	0.235	121.301	62.175	4.52
Control	7	67.767	130.792	0	0.645	1.24	0.505				105.477	68.877
Control	4	66.189	132.131	12.181	0.44	0.9	0.355	0.53	0.365	0.165	146.812	66.852	10.946
Control	5	62.462	128.652	12.209	0.455	0.895	0.365	0.705	0.52	0.185	143.745	63.493	10.791
Control	6	68.136	130.599	10.876	0.595	1.05	0.52		0.58	0.225	124.38	68.462	9.605
Control	7	66.002	134.158	0	0.69	1.285	0.58				104.403	66.702
Control	4	67.522	133.406	9.051	0.435	0.89	0.355	0.55	0.39	0.16	149.894	68.328	8.251
Control	5	70.768	138.319	11.469	0.475	0.91	0.39	0.76	0.55	0.21	151.999	71.168	10.235
Control	6	68.721	139.502	14.848	0.625	1.1	0.55		0.545	0.22	126.82	69.407	13.838
Control	7	61.173	129.982	0	0.68	1.305	0.545				99.603	63.774
Control	4	68.634	133.276	9.957	0.455	0.925	0.36	0.575	0.4	0.175	144.082	69.991	9.787
Control	5	72.635	141.291	8.065	0.49	0.945	0.4	0.755	0.55	0.205	149.514	73.177	6.841
Control	6	73.361	146.002	9.707	0.635	1.125	0.55		0.54	0.22	129.78	73.036	7.891
Control	7	66.004	139.441	0	0.66	1.295	0.54				107.676	67.319
Control	4	68.831	135.729	7.293	0.455	0.925	0.365	0.59	0.425	0.165	146.734	69.528	7
Control	5	72.102	140.935	8.22	0.5	0.955	0.425	0.775	0.575	0.2	147.576	72.245	7.359
Control	6	72.89	144.995	11.334	0.665	1.165	0.575		0.565	0.21	124.459	73.913	10.229
Control	7	66.793	139.779	0	0.675	1.34	0.565				104.313	67.323
Control	4	65.065	130.97	8.99	0.44	0.925	0.36	0.575	0.38	0.195	141.589	65.665	8.191
Control	5	66.041	131.148	9.989	0.475	0.915	0.38	0.75	0.55	0.2	143.331	66.832	8.668
Control	6	71.119	137.167	12.801	0.65	1.125	0.55		0.57	0.195	121.926	71.438	11.181
Control	7	68.526	139.819	0	0.67	1.32	0.57				105.923	70.157
Control	4	63.81	125.954	8.289	0.445	0.91	0.35	0.555	0.385	0.17	138.411	64.563	7.233
Control	5	62.067	125.877	9.277	0.465	0.91	0.385	0.745	0.535	0.21	138.326	62.531	8.32
Control	6	68.749	130.834	11.812	0.625	1.09	0.535		0.485	0.225	120.031	69.348	12.065
Control	7	67.231	136.01	0	0.605	1.23	0.485				110.577	68.847
Control	4	61.014	120.654	8.654	0.43	0.9	0.34	0.52	0.35	0.17	134.06	61.536	7.914
Control	5	49.58	110.61	6.119	0.445	0.875	0.35	0.655	0.485	0.17	126.411	50.255	5.899
Control	6	73.901	123.521	3.509	0.56	1.005	0.485		0.51	0.2	122.906	74.736	2.41
Control	7	69.482	143.397	0	0.605	1.165	0.51				123.088	68.717
Control	4	67.262	130.814	7.565	0.455	0.94	0.37	0.54	0.385	0.155	139.164	67.473	7.378
Control	5	62.442	129.733	10.765	0.465	0.92	0.385	0.695	0.505	0.19	141.014	63.12	10.013
Control	6	72.39	134.881	12.826	0.58	1.045	0.505		0.495	0.205	129.073	73.663	12.492
Control	7	68.157	140.548	0	0.61	1.19	0.495				118.108	68.563
Control	4	62.325	124.25	7.906	0.455	0.93	0.355	0.52	0.35	0.17	133.602	62.494	7.151
Control	5	60.68	123.03	10.295	0.445	0.9	0.35	0.685	0.51	0.175	136.7	61.024	9.464
Control	6	71.612	132.312	10.283	0.585	1.03	0.51		0.535	0.2	128.458	73.066	9.478
Control	7	69.576	141.207	0	0.635	1.22	0.535				115.743	69.715
Control	5	58.778	114.795	8.316	0.43	0.86	0.32	0.53	0.32	0.21	133.483	59.798	13.422
Control	6	50.49	109.297	14.663	0.43	0.86	0.32	0.725	0.525	0.2	127.09	52.836	18.698
Control	7	76.539	127.435	19.815	0.625	1.055	0.525	0.835	0.59	0.245	120.791	80.719	24.166
Control	8	51.954	128.493	18.021	0.69	1.315	0.59		0.29	0.29	97.713	56.765	21.963
Control	5	52.442	109.18	14.374	0.395	0.83	0.29	0.48	0.295	0.185	131.542	55.672	19.33
Control	6	46.409	98.867	14.227	0.39	0.785	0.295	0.655	0.49	0.165	125.945	50.004	19.64
Control	7	76.707	123.125	15.349	0.58	0.97	0.49		0.525	0.205	126.933	80.092	19.701
Control	8	58.239	134.949	0	0.6	1.18	0.525				114.364	61.009
Control	5	54.756	109.387	16.117	0.385	0.78	0.275	0.48	0.305	0.175	140.24	58.707	21.038
Control	6	50.062	104.855	14.17	0.4	0.785	0.305	0.68	0.515	0.165	133.573	53.791	19.651
Control	7	74.541	124.608	13.745	0.595	0.995	0.515		0.555	0.225	125.234	77.589	17.681
Control	8	56.859	131.4	0	0.64	1.235	0.555				106.397	59.052
Control	5	54.479	112.616	11.424	0.39	0.81	0.29	0.5	0.305	0.195	139.032	56.989	16.348
Control	6	48.106	102.639	12.527	0.405	0.795	0.305	0.69	0.515	0.175	129.106	50.34	16.953
Control	7	75.614	123.843	16.196	0.61	1.015	0.515		0.525	0.195	122.013	78.849	20.546
Control	8	59.422	135.048	0	0.605	1.215	0.525				111.151	62.897
Control	5	60.046	115.644	14.377	0.42	0.835	0.305	0.49	0.31	0.18	138.496	63.17	19.025
Control	6	50.177	110.254	16.095	0.41	0.83	0.31	0.72	0.545	0.175	132.836	52.974	20.772
Control	7	74.995	125.319	18.646	0.625	1.035	0.545	0.755	0.54	0.215	121.081	79.295	23.332
Control	8	52.216	127.215	15.851	0.635	1.26	0.54		0.325	0.245	100.964	57.049	20.381
Control	5	55.753	113.204	10.69	0.41	0.83	0.3	0.49	0.3	0.19	136.39	57.818	15.925
Control	6	46.722	102.476	15.256	0.4	0.81	0.3	0.67	0.495	0.175	126.514	49.123	19.945
Control	7	72.53	119.622	16.872	0.585	0.985	0.495	0.735	0.525	0.21	121.444	77.336	21.79
Control	8	54.614	127.293	13.007	0.61	1.195	0.525		0.31	0.24	106.521	57.825	18.026
Control	5	57.032	113.142	10.511	0.43	0.88	0.32	0.54	0.345	0.195	128.57	58.515	15.805
Control	6	54.125	111.185	15.538	0.445	0.875	0.345	0.73	0.545	0.185	127.069	56.584	20.229
Control	7	70.743	125.099	19.724	0.64	1.085	0.545	0.785	0.55	0.235	115.299	75.506	24.164
Control	8	52.679	123.425	16.62	0.64	1.28	0.55		0.31	0.27	96.426	57.492	21.346
Control	5	54.67	110.449	13.387	0.41	0.845	0.295	0.535	0.33	0.205	130.709	58.331	18.283
Control	6	51.029	105.877	12.826	0.435	0.845	0.33	0.705	0.525	0.18	125.298	53.775	17.783
Control	7	78.753	129.879	17.39	0.625	1.06	0.525	0.735	0.52	0.215	122.527	81.532	22.396
Control	8	55.321	134.137	18.007	0.6	1.225	0.52		0.31	0.26	109.5	59.927	22.771
Control	5	59.946	117.796	13.264	0.41	0.835	0.3	0.49	0.32	0.17	141.073	62.411	17.923
Control	6	50.213	110.158	14.736	0.41	0.82	0.32	0.68	0.515	0.165	134.339	52.996	19.633
Control	7	72.868	123.119	16.656	0.595	1.005	0.515	0.73	0.52	0.21	122.506	76.475	21.354
Control	8	54.497	127.367	15.858	0.605	1.2	0.52		0.3	0.255	106.139	58.414	20.468
Control	5	63.307	134.698	5.416	0.485	0.985	0.395	0.625	0.445	0.18	136.749	63.051	7.222
Control	6	76.649	140.214	12.746	0.54	1.025	0.445		0.465	0.205	136.794	78.266	14.784
Control	7	67.051	143.832	0	0.55	1.09	0.465				131.956	68.937
Control	5	64.77	133.139	9.78	0.475	0.975	0.39	0.655	0.46	0.195	136.553	65.376	11.405
Control	6	76.14	140.997	8.475	0.56	1.035	0.46		0.46	0.2	136.229	77.508	10.183
Control	7	68.64	144.979	0	0.555	1.115	0.46				130.026	68.919
Control	5	65.434	137.11	5.675	0.5	1.005	0.41	0.65	0.465	0.185	136.428	65.531	8.727
Control	6	74.266	139.775	6.939	0.55	1.05	0.465		0.5	0.21	133.119	75.339	8.959
Control	7	68.368	142.812	0	0.6	1.15	0.5				124.184	68.905
Control	5	54.493	124.512	6.945	0.45	0.945	0.37	0.6	0.43	0.17	131.759	54.892	8.928
Control	6	75.175	129.673	9.949	0.52	0.97	0.43		0.465	0.19	133.684	75.979	11.701
Control	7	67.31	142.666	0	0.545	1.065	0.465				133.959	68.939
Control	5	59.759	129.666	12.142	0.475	0.97	0.385	0.65	0.48	0.17	133.676	61.42	14.728
Control	6	81	140.759	11.843	0.565	1.04	0.48		0.495	0.175	135.345	82.043	13.909
Control	7	67.522	148.525	0	0.58	1.145	0.495				129.716	69.134
Control	5	57.292	122.176	9.015	0.485	0.98	0.395	0.65	0.46	0.19	124.669	57.73	10.591
Control	6	76.159	133.738	15.678	0.56	1.045	0.46		0.465	0.2	127.979	77.7	17.973
Control	7	66.966	143.198	0	0.555	1.115	0.465				128.429	69.582
Control	5	60.843	131.719	12.502	0.48	0.99	0.385	0.67	0.475	0.195	133.049	61.786	14.234
Control	6	75.125	135.997	15.857	0.57	1.05	0.475		0.48	0.2	129.521	77.152	17.571
Control	7	60.96	136.141	0	0.58	1.15	0.48				118.383	63.83
Control	5	65.943	134.689	8.252	0.495	0.99	0.41	0.65	0.465	0.185	136.049	66.838	10.337
Control	6	72.487	138.43	11.287	0.555	1.05	0.465		0.45	0.205	131.838	73.131	13.153
Control	7	63.461	136.08	0	0.545	1.1	0.45				123.709	65.423
Control	5	56.042	125.974	9.91	0.48	0.98	0.38	0.665	0.475	0.19	128.545	57.686	12.33
Control	6	78.578	134.658	9.337	0.565	1.045	0.475		0.485	0.215	128.859	79.264	11.444
Control	7	66.029	144.622	0	0.585	1.15	0.485				125.758	67.162
Control	5	65.95	132.144	11.043	0.51	1	0.405	0.655	0.485	0.17	132.144	67.318	13.086
Control	6	76.29	142.24	13.965	0.57	1.08	0.485		0.45	0.18	131.704	77.322	16.435
Control	7	65.342	141.74	0	0.535	1.105	0.45				128.272	67.735
Control	4	74.169	142.453	6.683	0.57	1.125	0.435	0.68	0.445	0.235	126.625	75.282	6.94
Control	5	70.933	145.148	6.021	0.565	1.135	0.445	0.785	0.555	0.23	127.884	70.839	6.53
Control	6	77.657	148.608	7.847	0.67	1.235	0.555		0.49	0.245	120.33	78.342	8.024
Control	7	69.638	147.301	0	0.605	1.275	0.49				115.53	69.714
Control	4	71.11	139.937	8.039	0.57	1.14	0.44	0.665	0.42	0.245	122.752	71.638	8.066
Control	5	71.112	142.23	8.746	0.555	1.125	0.42	0.8	0.595	0.205	126.427	71.479	8.873
Control	6	78.756	149.897	9.585	0.705	1.26	0.595		0.52	0.23	118.966	79.394	9.793
Control	7	67.289	146.05	0	0.615	1.32	0.52				110.644	67.967
Control	4	73.668	143.597	7.17	0.585	1.165	0.46	0.715	0.47	0.245	123.259	74.118	7.246
Control	5	71.211	144.935	7.285	0.6	1.185	0.47	0.84	0.61	0.23	122.308	71.553	7.486
Control	6	78.649	149.92	8.61	0.725	1.325	0.61		0.535	0.25	113.147	79.123	8.809
Control	7	67.395	146.053	0	0.65	1.375	0.535				106.22	68.017
Control	4	72.567	139.951	7.79	0.56	1.1	0.44	0.69	0.455	0.235	127.228	73.431	7.945
Control	5	70.997	143.57	5.343	0.58	1.14	0.455	0.765	0.55	0.215	125.939	71.168	5.826
Control	6	81.221	152.259	5.595	0.66	1.24	0.55		0.49	0.225	122.79	81.209	6.044
Control	7	67.239	148.515	0	0.595	1.255	0.49				118.339	67.673
Control	4	71.12	139.736	8.488	0.565	1.115	0.44	0.665	0.43	0.235	125.324	71.976	9.33
Control	5	68.58	139.747	6.661	0.56	1.125	0.43	0.78	0.585	0.195	124.22	69.006	7.597
Control	6	77.433	146.013	5.994	0.69	1.25	0.585		0.49	0.205	116.81	77.889	6.594
Control	7	69.866	147.305	0	0.58	1.27	0.49				115.988	70.093
Control	4	72.614	142.47	6.445	0.545	1.105	0.42	0.65	0.42	0.23	128.932	73.447	6.824
Control	5	68.323	140.951	6.905	0.54	1.085	0.42	0.785	0.58	0.205	129.909	68.177	7.193
Control	6	76.215	144.567	8.83	0.69	1.23	0.58		0.51	0.21	117.534	76.61	8.795
Control	7	71.424	147.642	0	0.605	1.295	0.51				114.009	72.502
Control	4	69.85	138.469	5.528	0.56	1.105	0.425	0.655	0.425	0.23	125.311	70.47	6.56
Control	5	68.574	138.515	4.041	0.545	1.105	0.425	0.775	0.565	0.21	125.353	68.805	4.451
Control	6	81.517	150.104	6.076	0.675	1.22	0.565		0.515	0.215	123.036	82.061	6.286
Control	7	74.726	156.256	0	0.615	1.29	0.515				121.129	74.67
Control	4	71.389	141.036	8.293	0.565	1.115	0.425	0.655	0.43	0.225	126.49	72.183	8.657
Control	5	68.792	140.182	4.142	0.545	1.11	0.43	0.795	0.59	0.205	126.29	69.779	5.235
Control	6	79.798	148.781	4.011	0.7	1.245	0.59		0.51	0.225	119.503	79.383	4.207
Control	7	67.589	147.567	0	0.605	1.305	0.51				113.078	68.453
Control	4	71.099	139.728	5.52	0.55	1.095	0.42	0.66	0.425	0.235	127.605	71.65	6.502
Control	5	69.838	141.045	6.243	0.55	1.1	0.425	0.835	0.62	0.215	128.223	70.035	6.706
Control	6	81.292	151.29	8.826	0.73	1.28	0.62		0.51	0.22	118.195	81.843	9.238
Control	7	72.57	153.872	0	0.615	1.345	0.51				114.403	73.536
Control	4	68.711	137.549	10.388	0.555	1.09	0.43	0.71	0.47	0.24	126.192	70.808	11.336
Control	5	76.2	145.619	4.413	0.605	1.16	0.47	0.745	0.545	0.2	125.534	76.324	5.065
Control	6	80.01	156.228	7.039	0.65	1.255	0.545		0.49	0.225	124.484	80.221	6.951
Control	5	59.506	122.035	8.446	0.475	0.945	0.38	0.6	0.405	0.195	129.138	61.054	10.89
Control	6	62.414	122.118	6.381	0.495	0.97	0.405	0.7	0.475	0.225	125.895	62.965	8.216
Control	7	55.94	118.388	13.191	0.58	1.075	0.475	0.74	0.5	0.24	110.128	56.636	14.66
Control	8	55.283	111.746	10.382	0.62	1.2	0.5		0.395	0.23	93.122	58.632	12.668
Control	9	53.615	110.128	0	0.515	1.135	0.395				97.029	53.756
Control	5	61.13	123.336	9.561	0.495	0.975	0.385	0.6	0.395	0.205	126.498	63.255	11.797
Control	6	60.786	122.087	4.213	0.495	0.99	0.395	0.73	0.485	0.245	123.32	61.059	5.556
Control	7	56.973	117.836	6.694	0.59	1.085	0.485	0.74	0.48	0.26	108.605	56.562	7.681
Control	8	54.694	112.046	11.458	0.62	1.21	0.48		0.395	0.23	92.6	56.55	13.416
Control	9	54.711	109.405	0	0.515	1.135	0.395				96.392	56.577
Control	5	59.97	122.356	7.623	0.49	0.97	0.39	0.6	0.4	0.2	126.14	61.227	9.833
Control	6	64.263	124.237	4.028	0.5	0.99	0.4	0.7	0.485	0.215	125.492	64.285	5.421
Control	7	57.251	121.67	5.576	0.585	1.085	0.485	0.705	0.495	0.21	112.138	57.155	6.445
Control	8	59.483	117.101	6.544	0.61	1.195	0.495		0.415	0.195	97.992	60.552	8.567
Control	9	53.119	112.84	0	0.51	1.12	0.415				100.75	52.644
Control	5	60.892	122.055	6.706	0.485	0.965	0.39	0.655	0.455	0.2	126.482	61.887	9.34
Control	6	58.358	119.296	7.43	0.55	1.035	0.455	0.675	0.465	0.21	115.262	58.451	9.773
Control	7	57.06	115.515	8.893	0.57	1.12	0.465		0.405	0.21	103.138	58.293	11.586
Control	8	55.666	112.741	0	0.51	1.08	0.405				104.39	56.392
Control	5	60.998	123.281	6.836	0.475	0.945	0.38	0.58	0.4	0.18	130.456	61.368	8.678
Control	6	63.032	124.09	5.62	0.48	0.955	0.4	0.675	0.465	0.21	129.937	63.554	7.17
Control	7	57.407	120.603	7.038	0.565	1.045	0.465		0.47	0.225	115.41	57.532	8.384
Control	8	57.097	114.868	0	0.58	1.145	0.47				100.321	58.531
Control	5	58.39	119.411	8.54	0.485	0.95	0.385	0.585	0.4	0.185	125.696	59.31	10.692
Control	6	62.209	120.609	7.814	0.49	0.975	0.4	0.705	0.49	0.215	123.702	63.165	9.177
Control	7	55.905	118.152	9.972	0.585	1.075	0.49	0.705	0.485	0.22	109.909	56.505	10.994
Control	8	58.073	114.213	9.438	0.605	1.19	0.485		0.395	0.195	95.977	59.515	11.61
Control	9	54.742	113.128	0	0.495	1.1	0.395				102.844	55.407
Control	5	63.396	123.509	7.207	0.5	1	0.405	0.7	0.48	0.22	123.509	64.825	9.15
Control	6	57.042	120.745	6.651	0.58	1.08	0.48	0.695	0.475	0.22	111.801	56.956	7.949
Control	7	57.301	114.589	9.288	0.595	1.175	0.475		0.395	0.215	97.523	58.793	11.02
Control	8	53.384	110.707	0	0.495	1.09	0.395				101.566	54.467
Control	5	64.702	126.381	9.67	0.5	1	0.415	0.725	0.495	0.23	126.381	66.082	10.787
Control	6	57.01	121.827	7.731	0.585	1.085	0.495	0.71	0.46	0.25	112.283	57.198	9.448
Control	7	55.495	112.514	4.405	0.6	1.185	0.46		0.41	0.2	94.949	56.54	6.96
Control	8	56.477	112.262	0	0.52	1.12	0.41				100.234	56.977
Control	5	60.972	120.748	5.955	0.49	0.985	0.405	0.705	0.495	0.21	122.587	61.871	7.616
Control	6	58.271	119.342	10.907	0.585	1.075	0.495	0.695	0.48	0.215	111.016	58.13	12.135
Control	7	54.478	113.709	13	0.6	1.185	0.48		0.4	0.185	95.957	57.95	15.113
Control	8	56.162	111.142	0	0.495	1.095	0.4				101.5	57.504
Control	5	65.594	126.839	4.928	0.505	1.005	0.43	0.675	0.465	0.21	126.208	65.776	6.588
Control	6	57.176	122.793	8.035	0.57	1.075	0.465		0.475	0.21	114.226	56.98	9.279
Control	7	58.667	116.161	0	0.58	1.15	0.475				101.01	60.552

## Sheet: Interm_control_aprox
Sujeito	FootFall Object #	Step Length	Stride Length	Base of Support	Step Time	Stride Time	Swing Time	Stance Time	Single Support Time (sec)	Double Support Time (sec)	Stride Velocity	Step Width	Stride Width				Desvio Padrão
Control	4	63.394	124.665	10.543	0.46	0.935	0.35	0.55	0.345	0.205	133.332	64.791	11.551
Control	5	54.928	118.383	8.656	0.45	0.91	0.345	0.535	0.345	0.19	130.091	56.24	10.604			Control	5.6276	8.59538	0.96569	0.00763763	0.0202073	0.00288675	0.120035	0.10681	0.015	6.78648	6.07927	0.531323
Control	6	52.738	107.666	9.956	0.445	0.895	0.345	0.75	0.53	0.22	120.297	53.03	11.495			Control	3.97162	6.56691	0.303429	0.00763763	0.0208167	0.00763763	0.133167	0.108282	0.025658	4.7229	4.17574	0.0824399
Control	4	59.51	119.526	8.494	0.455	0.945	0.36	0.56	0.35	0.21	126.483	59.888	9.352			Control	4.71644	8.20497	0.646615	0.005	0.0217945	0.0125831	0.109697	0.0912414	0.0202073	7.21856	4.89904	0.490282
Control	5	54.875	114.386	8.018	0.46	0.915	0.35	0.54	0.345	0.195	125.012	56.097	9.249			Control	5.14702	8.75021	1.01312	0.00866025	0.025658	0.011547	0.137143	0.115902	0.0229129	6.39362	4.94304	0.899362
Control	6	51.606	106.489	8.582	0.445	0.905	0.345	0.78	0.535	0.245	117.667	51.548	9.189			Control	7.40101	9.07262	0.841144	0.02	0.0175594	0.0104083	0.121072	0.102754	0.02	7.55962	7.47173	0.889924
Control	4	57.026	119.195	7.11	0.435	0.905	0.35	0.53	0.325	0.205	131.707	57.158	7.904			Control	3.43561	5.45538	2.07712	0.00866025	0.00866025	0.0057735	0.12741	0.104043	0.0236291	5.16464	3.42671	1.68091
Control	5	54.822	111.848	6.556	0.43	0.865	0.325	0.53	0.34	0.19	129.304	55.796	7.597			Control	4.70372	7.23045	0.915233	0.0125831	0.0152753	0.015	0.11644	0.102144	0.0144338	6.94804	4.50519	1.1091
Control	6	47.981	102.814	7.845	0.44	0.87	0.34	0.72	0.49	0.23	118.177	48.074	8.557			Control	4.60046	6.18655	1.21388	0.0104083	0.0125831	0.00763763	0.145974	0.121347	0.0275379	5.06357	4.69421	1.30491
Control	4	60.821	122.938	8.431	0.46	0.94	0.355	0.535	0.335	0.2	130.785	60.683	8.984			Control	6.72785	9.28089	1.70857	0.0175594	0.0236291	0.0180278	0.147309	0.127115	0.0225462	7.04295	6.73517	1.72502
Control	5	54.773	115.816	8.966	0.445	0.905	0.335	0.54	0.355	0.185	127.973	56.52	10.283			Control	3.76525	5.27001	0.833157	0.0132288	0.011547	0.0160728	0.157507	0.130767	0.0284312	5.93319	3.79083	0.999719
Control	6	50.583	105.533	7.006	0.445	0.89	0.355	0.775	0.545	0.23	118.576	50.836	8.556			Control	4.18872	4.43121	1.079	0.02	0.0375278	0.0202073	0.0596518	0.0826136	0.0275379	1.08828	3.58142	1.54208
Control	4	63.5	125.741	7.831	0.455	0.945	0.36	0.57	0.355	0.215	133.059	64.25	8.613			Control	3.41376	3.7535	2.47534	0.00866025	0.015	0.00763763	0.0723418	0.0851959	0.015	6.79418	4.09592	2.71138
Control	5	59.69	123.205	7.745	0.475	0.93	0.355	0.535	0.34	0.195	132.479	60.161	8.956			Control	2.71035	1.22865	0.925486	0.0160728	0.0144338	0.0104083	0.0880814	0.0998749	0.0125831	3.12453	2.12977	1.03909
Control	6	49.208	108.913	9.243	0.435	0.91	0.34	0.76	0.525	0.235	119.685	49.758	10.297			Control	2.80422	1.82578	1.98899	0.011143	0.0154919	0.0118322	0.0858875	0.0880577	0.00821584	2.77512	2.81618	2.10127
Control	4	56.821	117.718	7.3	0.435	0.9	0.345	0.55	0.345	0.205	130.798	57.313	8.699			Control	3.2089	1.87601	1.92452	0.0125277	0.0219374	0.00905232	0.0787401	0.0864621	0.0164148	3.43546	3.02158	2.08392
Control	5	56.209	113.067	7.46	0.45	0.885	0.345	0.53	0.335	0.195	127.759	57.087	8.99			Control	3.41057	3.73901	2.105	2.05139	0.0108012	0.0199165	0.00970395	0.0826438	0.0931128	0.0194936	3.15157	3.59243
Control	6	50.588	106.845	10.975	0.435	0.885	0.335	0.76	0.52	0.24	120.729	51.268	11.745			Control	4.7735	4.7735	2.56553	2.42343	0.00763763	0.0125831	0	0.0888819	0.10681	0.0284312	3.91614	4.57003
Control	4	62.318	123.286	7.879	0.465	0.945	0.36	0.55	0.345	0.205	130.461	62.585	9.081			Control	2.31697	1.3267	1.77596	0.005	0.0104083	0.00763763	0.0752219	0.0867468	0.011547	2.67783	2.18754	1.97478
Control	5	55.792	118.281	9.333	0.45	0.915	0.345	0.58	0.375	0.205	129.269	57.086	11.275			Control	4.07061	4.37815	1.78525	0.0262679	0.0417632	0.0208367	0.0842269	0.0835713	0.017224	3.59475	3.73387	1.6765
Control	6	53.187	109.034	7.643	0.475	0.925	0.375	0.765	0.535	0.23	117.875	53.654	9.895			Control	6.34576	9.51343	2.36915	0.072078	0.13622	0.0532067	0.13481	0.105373	0.0489655	25.287	6.1295	2.77725
Control	4	60.96	120.707	7.43	0.46	0.935	0.36	0.555	0.345	0.21	129.098	61.509	8.145			Control	7.06366	8.57671	1.40212	0.0392641	0.0314576	0.0388373	0.102021	0.101858	0.00707107	7.44709	7.25463	1.24003
Control	5	57.121	118.082	7.868	0.465	0.925	0.345	0.54	0.355	0.185	127.656	57.782	9.026			Control	6.50484	7.40581	0.907311	0.023585	0.0284312	0.0175	0.179513	0.175428	0.00912871	8.69107	6.0428	0.991938
Control	6	51.799	108.923	9.717	0.445	0.91	0.355	0.8	0.56	0.24	119.696	52.183	10.713			Control	4.30388	3.56234	2.36784	0.0184278	0.02136	0.0187083	0.1594	0.163554	0.0119024	4.50745	3.98148	1.54468
Control	4	63.5	121.999	7.239	0.47	0.93	0.37	0.54	0.335	0.205	131.182	64.042	8.13			Control	3.49388	6.97916	1.17249	0.0168325	0.0437798	0.030957	0.101694	0.102429	0.0147196	9.27669	3.48268	0.932875
Control	5	52.282	115.782	7.727	0.45	0.92	0.335	0.53	0.345	0.185	125.85	53.305	9.063			Control	3.92877	4.18207	1.68326	0.0170171	0.0155456	0.0168325	0.0977561	0.104672	0.0147196	5.1185	4.05248	1.07366
Control	6	51.456	103.744	10.412	0.435	0.885	0.345	0.79	0.56	0.23	117.225	51.629	11.473			Control	4.1811	3.73704	1.44764	0.0147196	0.0280995	0.0144338	0.109573	0.112287	0.0110868	5.83357	4.04129	1.56294
Control	4	62.23	121.959	8.591	0.47	0.955	0.36	0.57	0.355	0.215	127.706	62.724	9.495			Control	8.19855	7.52898	1.5707	0.0193649	0.0212132	0.0249583	0.0972433	0.096036	0.0108012	7.09511	7.83517	0.97536
Control	5	55.779	118.053	7.73	0.465	0.935	0.355	0.585	0.385	0.2	126.26	56.862	9.032			Control	6.02911	5.47712	1.52753	0.0234521	0.0205649	0.0234521	0.114483	0.111692	0.0075	6.16041	5.88536	1.73463
Control	6	55.64	111.528	6.925	0.49	0.955	0.385	0.85	0.595	0.255	116.783	55.629	7.579			Control	3.01025	2.71147	1.36709	0.0189297	0.0249583	0.0217466	0.102744	0.114337	0.0175594	4.28885	2.71595	1.49854
Control	3	61.278	125.806	9.357	0.455	0.895	0.345	0.585	0.37	0.215	140.565	62.711	10.431			Control	5.27981	5.3875	3.15012	0.0132288	0.0209662	0.0182574	0.112287	0.104911	0.00853913	6.29566	4.98205	3.63845
Control	4	69.638	130.923	8.273	0.475	0.93	0.37	0.57	0.385	0.185	140.777	69.865	8.862			Control	2.42059	2.24774	1.70125	0.0170783	0.0251661	0.0259808	0.0490535	0.0707549	0.0234521	75.3947	2.49865	1.67617
Control	5	64.99	134.631	7.199	0.495	0.97	0.385	0.68	0.52	0.16	138.795	65.98	7.347			Control	1.87206	1.89347	1.64908	0.0110868	0.0125831	0.00763763	0.0481966	0.0536967	0.00853913	65.1671	1.82436	1.53365
Control	3	63.636	130.799	13.584	0.435	0.855	0.335	0.535	0.345	0.19	152.981	65.563	13.909			Control	2.20159	2.85682	0.317735	0.0234521	0.0202073	0.0229129	0.0570636	0.0652399	0.023094	67.3126	2.25754	0.298089
Control	4	64.805	128.442	9.76	0.435	0.87	0.345	0.525	0.35	0.175	147.634	66.241	9.994			Control	1.72712	2.09683	1.60923	0.0221265	0.00763763	0.0189297	0.0487126	0.0483692	0.00816497	72.0713	2.26293	1.74687
Control	5	58.395	123.448	8.949	0.45	0.885	0.35	0.655	0.495	0.16	139.489	58.832	8.702			Control	2.0553	2.69286	2.45963	0.0143614	0.0175594	0.0225462	0.0614241	0.0611692	0.0025	70.4177	1.93324	2.14094
Control	3	61.093	129.253	11.734	0.445	0.885	0.345	0.545	0.35	0.195	146.049	62.497	11.667			Control	1.07039	0.78771	1.62998	0.00408248	0.0057735	0.0132288	0.0515388	0.0462781	0.00629153	70.3818	0.962078	1.92419
Control	4	65.907	127.018	13.169	0.44	0.885	0.35	0.55	0.365	0.185	143.523	66.654	13.322			Control	4.47204	5.81334	2.27802	0.0283945	0.0301386	0.035473	0.0983616	0.0842986	0.0165202	73.7207	4.16251	2.20404
Control	5	61.342	127.251	11.439	0.47	0.91	0.365	0.7	0.53	0.17	139.836	63.771	11.406			Control	5.46126	7.66248	0.466428	0.0204124	0.0288675	0.0225462	0.0817899	0.0780358	0.00408248	72.509	5.51117	0.459888
Control	3	62.428	127.976	10.743	0.43	0.865	0.335	0.54	0.355	0.185	147.949	63.212	10.676			Control	5.18621	7.37507	1.51417	0.0143614	0.0229129	0.0202073	0.0808806	0.0662539	0.0154785	70.9401	5.47207	1.48228
Control	4	68.684	131.478	13.612	0.445	0.875	0.355	0.54	0.37	0.17	150.261	70.328	13.691			Control	3.49389	3.93157	1.19527	0.0232289	0.0292973	0.0208167	0.0911386	0.0826009	0.0108012	72.741	4.02783	1.45304
Control	5	62.566	131.313	9.739	0.465	0.91	0.37	0.725	0.545	0.18	144.3	64.137	10.134			Control	1.29604	1.21246	0.635147	0.00816497	0.0205649	0.0108012	0.167798	0.190962	0.0286865	2.30057	0.983079	0.261091
Control	3	63.668	129.709	12.297	0.445	0.88	0.345	0.545	0.35	0.195	147.397	65.235	12.614			Control	2.20487	3.36333	0.639125	0.0306526	0.0523609	0.030104	0.123491	0.157553	0.0388104	1.33735	2.37383	0.89562
Control	4	65.872	129.551	13.618	0.445	0.89	0.35	0.53	0.345	0.185	145.563	66.751	14.175			Control	2.43234	3.2361	0.628578	0.0125831	0.0377492	0.00912871	0.128776	0.155958	0.0398696	5.08083	2.6707	0.63861
Control	5	60.96	126.835	15.058	0.445	0.89	0.345	0.68	0.5	0.18	142.511	62.729	15.582			Control	1.75703	3.91558	0.88575	0.0284312	0.0620484	0.0314576	0.143469	0.178232	0.0445346	1.02951	1.97905	0.664775
Control	3	62.311	127.082	13.461	0.45	0.885	0.34	0.57	0.36	0.21	143.595	63.52	13.548			Control	5.76735	9.4537	1.87722	0.0741058	0.113871	0.0676387	0.122975	0.14824	0.0306526	3.06448	5.19228	1.74235
Control	4	68.288	130.652	13.854	0.46	0.91	0.36	0.56	0.37	0.19	143.574	69.501	14.024			Control	1.87157	2.57626	0.371657	0.0108012	0.0193111	0.0149304	0.166258	0.183093	0.0332603	1.53982	1.96708	0.34021
Control	5	62.453	130.774	10.098	0.48	0.94	0.37	0.73	0.54	0.19	139.121	64.235	10.213			Control	2.89412	4.00533	0.580294	0.0118145	0.0311916	0.0210159	0.158186	0.165655	0.0265754	1.48387	2.93651	0.609552
Control	3	63.668	128.448	13.251	0.455	0.91	0.355	0.58	0.355	0.225	141.152	65.072	13.423			Control	4.06211	6.44177	1.28925	0.041332	0.0547723	0.0413068	0.128477	0.14975	0.02136	2.43346	4.45045	1.58757
Control	4	68.2	131.984	13.053	0.465	0.92	0.355	0.54	0.355	0.185	143.461	69.196	12.852			Control	2.74151	3.35132	1.30635	0.0147196	0.0249583	0.0165831	0.151623	0.175143	0.0342479	4.96235	2.49416	1.33683
Control	5	58.657	126.996	8.958	0.47	0.935	0.355	0.71	0.54	0.17	135.825	60.07	8.808			Control	1.3973	2.0845	1.11543	0.0075	0.0143614	0.00946485	0.134807	0.155851	0.0324037	2.91646	1.31304	0.975556
Control	3	64.982	131.045	10.899	0.45	0.88	0.345	0.55	0.36	0.19	148.915	66.321	11.365			Control	1.4659	1.52305	0.0742675	0.0122474	0.00866025	0.023094	0.0721543	0.068374	0.00478714	0.266736	1.86569	0.281248
Control	4	66.981	131.963	10.465	0.445	0.895	0.36	0.54	0.35	0.19	147.445	67.571	10.857			Control	0.599226	1.49093	1.38472	0.0122474	0.0125831	0.0202073	0.0772846	0.0784219	0.00478714	0.800188	0.625283	1.59471
Control	5	62.361	129.348	7.629	0.455	0.9	0.35	0.675	0.505	0.17	143.72	63.315	7.719			Control	2.91101	4.91755	2.4221	0.015	0.023094	0.0125831	0.0858657	0.0839643	0.00853913	67.9249	2.89561	2.69331
Control	3	62.491	126.954	8.684	0.455	0.905	0.35	0.57	0.37	0.2	140.281	63.548	8.974			Control	2.88733	4.42124	3.0314	0.015	0.023094	0.0160728	0.10331	0.0953065	0.0149304	68.3494	2.76239	2.37656
Control	4	68.332	130.829	10.935	0.46	0.915	0.37	0.565	0.375	0.19	142.983	68.543	10.904			Control	2.45321	2.25455	1.49551	0.0165202	0.0057735	0.023094	0.0869866	0.0938083	0.01	70.6812	1.84231	1.58195
Control	5	68.58	136.95	12.204	0.485	0.945	0.375	0.68	0.505	0.175	144.921	69.703	12.353			Control	1.82664	4.14409	1.13281	0.0103078	0.0173205	0.01	0.0940191	0.0982344	0.00853913	1.78765	1.89722	1.27845
Control	3	58.457	127.038	9.253	0.415	0.855	0.32	0.51	0.335	0.175	148.582	59.858	9.404			Control	1.1024	3.45879	1.59321	0.0195789	0.00763763	0.0152753	0.075	0.0847054	0.0147196	3.16407	0.759547	1.53792
Control	4	65.97	124.637	8.016	0.425	0.84	0.335	0.495	0.345	0.15	148.377	66.172	8.025			Control	1.85495	0.475737	1.69178	0.00946485	0.00288675	0.011547	0.0880696	0.0869866	0.00629153	0.774227	2.39482	1.86891
Control	5	61.451	127.509	12.048	0.43	0.855	0.345	0.695	0.525	0.17	149.133	62.727	11.634			Control	3.91191	4.79611	1.13181	0.0286865	0.0189297	0.025	0.0622328	0.0853791	0.0234521	4.39288	3.90929	1.00633
Control	3	51.947	104.01	12.119	0.49	1.085	0.36	0.7	0.435	0.265	95.862	53.387	12.668			Control	2.10519	2.40293	0.122639	0.00957427	0.0057735	0.0144338	0.080829	0.0972433	0.0188746	1.41335	2.38424	0.275567
Control	4	63.563	115.511	14.448	0.575	1.065	0.435	0.68	0.43	0.25	108.461	64.893	15.066			Control	1.69643	4.06444	2.61745	0.00707107	0.0614241	0.0075	0.085098	0.101858	0.0191485	1.72659	1.87501	2.35564
Control	5	59.848	123.487	14.204	0.555	1.13	0.43	0.695	0.445	0.25	109.281	62.601	15.347			Control	2.92788	3.48818	1.2957	0.0314576	0.0357071	0.0295452	0.117995	0.132374	0.0158114	1.28624	2.87659	1.39576
Control	6	48.17	108.125	11.721	0.57	1.125	0.445	0.895	0.64	0.255	96.111	49.729	13.752			Control	3.6206	3.45275	2.0013	0.0295804	0.0440407	0.0308221	0.196575	0.200603	0.00707107	1.78806	3.67149	1.85122
Control	3	57.256	113.644	12.643	0.485	1.045	0.375	0.625	0.4	0.225	108.75	59.331	13.218			Control	5.24035	10.5608	1.27735	0.0313581	0.07565	0.0317214	0.179095	0.158008	0.0225462	4.47474	5.22714	1.5052
Control	4	55.718	113.02	11.237	0.5	0.985	0.4	0.655	0.415	0.24	114.741	56.619	12.209			Control	4.57658	8.4041	1.64436	0.0227303	0.056421	0.0286865	0.121724	0.123356	0.00816497	6.32103	4.60799	1.16668
Control	5	54.731	110.45	12.65	0.54	1.04	0.415	0.605	0.385	0.22	106.202	56.482	14.588			Control	4.69423	6.998	3.20509	0.0359108	0.0675	0.0291548	0.16178	0.156045	0.0110868	4.1658	3.73451	3.23885
Control	6	43.059	97.82	10.941	0.5	1.04	0.385	0.985	0.75	0.235	94.058	45.68	13.704			Control	7.2694	13.246	2.66175	0.025	0.0780491	0.0246221	0.160831	0.162404	0.00645497	6.08096	6.96693	3.04112
Control	3	54.653	109.543	14.175	0.495	1.04	0.365	0.65	0.395	0.255	105.33	57.767	14.749			Control	0.626429	1.80126	1.64366	0.0311916	0.0601387	0.0342479	0.155316	0.136649	0.0204124	3.78888	0.796205	1.57644
Control	4	55.657	110.494	11.721	0.52	1.015	0.395	0.67	0.41	0.26	108.861	56.691	12.537			Control	2.35404	2.88926	1.82144	0.0442295	0.0730867	0.0342479	0.119513	0.11804	0.0108012	4.04208	2.25746	1.53967
Control	5	56.872	112.539	12.79	0.54	1.06	0.41	0.625	0.39	0.235	106.169	58.275	14.428			Control	8.92768	11.4045	3.79187	0.0940191	0.115857	0.0807646	0.178296	0.186391	0.0193111	1.69395	8.12648	3.44865
Control	6	47.313	104.187	8.607	0.52	1.06	0.39	0.965	0.725	0.24	98.29	49.725	11.51			Control	9.53265	10.0702	4.58785	0.0325	0.0440407	0.0322426	0.0986577	0.0941077	0.0309233	4.84063	10.1097	4.83789
Control	3	54.323	102.976	14.598	0.525	1.185	0.37	0.685	0.41	0.275	86.9	55.661	14.735			Control	8.0322	8.5282	2.97099	0.0188746	0.0227303	0.0170171	0.0589315	0.0687992	0.0217466	5.22219	7.83163	2.22461
Control	4	59.637	113.982	13.08	0.555	1.08	0.41	0.68	0.43	0.25	105.539	61.881	13.818			Control	12.282	13.8624	4.90967	0.0288675	0.0466146	0.0330404	0.0688446	0.0736405	0.03	7.95931	12.3508	4.24394
Control	5	59.993	119.746	12.185	0.56	1.115	0.43	0.68	0.44	0.24	107.396	61.327	13.542			Control	6.90789	10.2652	1.04509	0.025	0.0314576	0.0232737	0.0722697	0.0698063	0.0210159	6.4309	6.7812	0.400257
Control	6	53.301	113.348	14.525	0.56	1.12	0.44	0.885	0.63	0.255	101.204	55.51	15.594			Control	6.09577	8.53729	0.395421	0.0368273	0.0437798	0.0314576	0.0883648	0.0735414	0.0251661	4.01623	5.7432	0.431703
Control	3	53.519	109.874	14.971	0.5	1.04	0.375	0.665	0.4	0.265	105.648	56.961	15.077			Control	6.09577	8.53729	0.395421	0.0368273	0.0437798	0.0314576	0.0883648	0.0735414	0.0251661	4.01623	5.7432	0.431703
Control	4	55.88	109.663	13.474	0.53	1.03	0.4	0.65	0.39	0.26	106.469	56.717	13.83			Control	6.28045	6.93594	2.6471	0.0273861	0.0357071	0.0225462	0.0850857	0.0656379	0.0217466	2.79913	6.45938	2.33163
Control	5	54.564	110.54	13.596	0.525	1.055	0.39	0.65	0.415	0.235	104.777	57.248	14.603			Control	6.75804	8.62017	4.46363	0.0221736	0.0270801	0.0193111	0.104513	0.101078	0.0292617	4.89402	6.99574	3.37327
Control	6	47.038	101.695	10.933	0.54	1.065	0.415	0.85	0.61	0.24	95.488	48.882	12.618			Control	6.25531	11.2652	3.9528	0.0275	0.0379418	0.0242813	0.0682367	0.067992	0.00912871	6.79047	6.4289	4.2087
Control	3	57.371	110.698	10.344	0.5	1.07	0.375	0.635	0.375	0.26	103.456	58.085	10.53			Control	4.12207	4.93668	3.11682	0.0209662	0.0286865	0.0217466	0.0767572	0.0590198	0.0184842	2.4878	4.63547	2.44989
Control	4	55.959	113.502	13.834	0.505	1.005	0.375	0.655	0.4	0.255	112.937	57.579	14.063			Control	2.40781	2.1771	1.23298	0.0122474	0.0202073	0.011547	0.0617792	0.0574456	0.00707107	2.97818	2.37054	1.18164
Control	5	56.746	112.708	12.495	0.53	1.035	0.4	0.635	0.4	0.235	108.897	58.229	13.223			Control	1.98929	3.37045	0.760142	0.0108012	0.00763763	0.0180278	0.0739369	0.0666458	0.0104083	2.9347	2.35919	0.68827
Control	6	48.41	105.211	12.565	0.525	1.055	0.4	0.86	0.615	0.245	99.726	49.901	13.434			Control	2.30845	3.55745	0.801108	0.0118145	0.00866025	0.0132288	0.0878801	0.0757738	0.0131498	3.21999	2.20086	0.672592
Control	3	56.035	110.914	14.356	0.5	1.035	0.36	0.66	0.41	0.25	107.163	58.891	14.925			Control	2.85728	1.5565	1.11723	0.0145774	0.0025	0.01	0.0685302	0.0617049	0.00829993	1.2625	2.61018	0.665248
Control	4	60.8	116.946	13.22	0.53	1.03	0.41	0.66	0.415	0.245	113.54	61.822	14.046			Control	3.88113	5.2353	3.30605	0.0177951	0.0144338	0.015	0.0920598	0.0892095	0.0108012	3.75049	4.3297	2.76568
Control	5	60.77	121.603	13.27	0.545	1.075	0.415	0.625	0.4	0.225	113.119	62.585	14.788			Control	3.08424	5.58386	1.72338	0.0125	0.025	0.0332916	0.0985732	0.0861564	0.0286865	2.50809	2.94871	1.56221
Control	6	43.428	104.234	10.654	0.515	1.06	0.4	0.84	0.6	0.24	98.334	45.756	12.795			Control	3.39832	6.39771	2.88041	0.0125	0.0104083	0.0160728	0.117002	0.0892095	0.0295452	70.7707	3.21898	2.61558
Control	3	57.259	109.346	11.528	0.485	1.04	0.36	0.66	0.41	0.25	105.14	59.061	11.916			Control	2.75719	1.46695	1.94757	0.0125	0.0132288	0.0175594	0.10053	0.0784219	0.0225	72.51	2.60488	1.83345
Control	4	57.382	114.675	12.983	0.535	1.02	0.41	0.655	0.405	0.25	112.426	58.393	13.31			Control	2.19252	5.7551	1.31646	0.0217466	0.0202073	0.0202073	0.0906458	0.0851836	0.0075	4.95375	2.16606	1.17535
Control	5	58.219	115.742	14.685	0.53	1.065	0.405	0.64	0.405	0.235	108.678	60.372	15.407			Control	2.55837	6.48621	1.98182	0.0210159	0.00408248	0.0302765	0.114819	0.107781	0.0158114	6.97802	1.93149	3.96395
Control	6	45.592	103.837	14.701	0.53	1.06	0.405	0.88	0.63	0.25	97.959	47.62	15.494			Control	4.80191	6.84952	0.32564	0.0125831	0.0471699	0.00478714	0.105317	0.122568	0.0205649	4.91464	4.68796	0.988163
Control	3	53.175	107.63	15.048	0.475	1.035	0.345	0.635	0.38	0.255	103.99	55.368	15.405			Control	5.74313	6.15051	3.97342	0.02136	0.041508	0.0165202	0.117713	0.131022	0.0201556	3.37492	4.18623	4.96055
Control	4	54.73	107.905	14.431	0.505	0.98	0.38	0.635	0.385	0.25	110.107	56.989	15.039			Control	6.24818	9.32957	1.04765	0.0188746	0.0731437	0.0184842	0.114918	0.127957	0.0204124	5.28035	5.4578	2.03263
Control	5	54.797	109.535	14.02	0.515	1.02	0.385	0.62	0.395	0.225	107.387	56.887	15.491			Control	5.47786	9.079	1.02346	0.0225462	0.0567707	0.0225	0.0924099	0.108628	0.0201556	5.31251	5.00584	1.76105
Control	6	48.403	103.201	17.1	0.515	1.03	0.395	0.835	0.615	0.22	100.195	51.189	18.283			Control	6.08259	6.1384	1.87231	0.00946485	0.0466146	0	0.085098	0.085	0.00408248	5.97096	6.40723	1.32492
Control	3	55.857	110.435	7.454	0.495	1.065	0.37	0.65	0.4	0.25	103.695	56.187	7.755			Control	4.08623	5.10706	1.46581	0.0227303	0.0570636	0.0147196	0.102662	0.0968999	0.00957427	5.18113	4.04602	1.91231
Control	4	58.699	114.588	11.583	0.52	1.015	0.4	0.625	0.38	0.245	112.895	59.826	11.744			Control	4.41221	7.12832	1.93677	0.0118145	0.0290115	0.0110868	0.100333	0.113505	0.0135401	5.07273	4.79914	1.69062
Control	5	56.98	115.812	13.739	0.51	1.03	0.38	0.65	0.41	0.24	112.439	58.744	14.67			Control	4.6216	2.89622	0.288068	0.0158114	0.0488194	0.0125831	0.0860596	0.0925113	0.0103078	6.97286	4.92841	0.733982
Control	6	46.881	103.869	14.46	0.525	1.035	0.41	0.865	0.605	0.26	100.357	48.767	15.953			Control	6.19443	8.10017	2.18196	0.00645497	0.0383786	0.0132288	0.113017	0.119609	0.00912871	7.39751	6.40129	2.16385
Control	2	62.497		16.169	0.425			0.495	0.31	0.185	0	64.362	16.216			Control	7.85399	10.6669	0.264192	0.00957427	0.0475	0.00946485	0.0801041	0.0891978	0.0103078	6.03122	7.96749	0.854421
Control	3	64.472	127.045	15.023	0.405	0.83	0.31	0.525	0.355	0.17	153.066	66.751	15.281			Control	2.31168	1.49503	0.866303	0.0075	0.00288675	0.00763763	0.0593542	0.0785812	0.0225	1.55765	2.28237	0.809634
Control	4	66.338	130.98	13.354	0.445	0.85	0.355	0.51	0.355	0.155	154.094	67.754	13.532			Control	0.564507	0.852463	3.64427	0.0165202	0.00763763	0.011547	0.0655744	0.0846931	0.0242813	1.62569	0.621461	3.29766
Control	5	60.748	127.13	12.352	0.435	0.88	0.355	0.605	0.475	0.13	144.466	62.181	12.502			Control	1.373	2.33541	2.14678	0.0125	0.0189297	0.0160728	0.0666302	0.0843603	0.0188746	0.768227	1.23846	1.74944
Control	2	63.5		11.546	0.51			0.59	0.39	0.2	0	64.87	11.869			Control	3.56642	5.82108	1.99598	0.0232737	0.04	0.025658	0.0644205	0.0907836	0.0330404	0.892439	3.64246	2.07188
Control	3	64.982	128.509	10.495	0.49	1	0.39	0.61	0.4	0.21	128.509	66.233	10.69			Control	2.61701	3.17014	0.459784	0.0143614	0.0175594	0.005	0.0673764	0.075111	0.0193111	0.884679	2.68731	0.576097
Control	4	67.31	132.293	10.94	0.5	0.99	0.4	0.6	0.405	0.195	133.629	68.194	11.522			Control	3.37438	4.68662	2.22511	0.0143614	0.0160728	0.0125831	0.060879	0.0798305	0.0210159	2.43553	3.36745	1.75895
Control	5	63.219	130.53	7.81	0.515	1.015	0.405	0.695	0.505	0.19	128.601	64.01	8.457			Control	0.897888	1.26819	2.32979	0.00408248	0.005	0.00288675	0.0579332	0.07587	0.0189297	1.56438	0.682571	1.62421
Control	2	59.736		11.762	0.475			0.55	0.35	0.2	0	60.887	11.529			Control	3.14342	2.60572	0.602993	0.00912871	0.015	0.0057735	0.064727	0.0834666	0.0232289	3.03719	3.09638	0.791954
Control	3	63.723	123.46	12.52	0.445	0.92	0.35	0.595	0.395	0.2	134.196	65.023	12.243			Control	1.27316	1.35103	1.67793	0.00629153	0.005	0.0057735	0.0696868	0.0892912	0.0227303	1.0162	1.0537	1.31519
Control	4	64.77	128.507	11.992	0.5	0.945	0.395	0.525	0.365	0.16	135.986	66.105	11.978			Control	2.06346	2.80687	2.36102	0.0119024	0.011547	0.0132288	0.07587	0.0906458	0.0170171	2.45154	1.73472	2.06331
Control	5	63.5	128.303	12.059	0.46	0.96	0.365	0.655	0.495	0.16	133.649	64.407	11.827			Control	2.06346	2.80687	2.36102	0.0119024	0.011547	0.0132288	0.07587	0.0906458	0.0170171	2.45154	1.73472	2.06331
Control	2	62.23		10.973	0.47			0.515	0.34	0.175	0	62.581	10.963			Control	3.19736	1.78474	0.553978	0.0175594	0.0106066	0.00353553	0.0175594	0.005	0.0208167	0.429921	3.2815	0.523956
Control	3	63.5	125.996	13.524	0.43	0.9	0.34	0.54	0.375	0.165	139.996	65.248	13.778			Control	3.5938	4.98862	2.71507	0.0175	0.0202073	0.0104083	0.00946485	0.0108012	0.0165202	7.33766	2.69071	2.60281
Control	4	66.252	129.788	11.232	0.46	0.89	0.375	0.5	0.345	0.155	145.829	67.837	11.78			Control	3.20087	4.97087	1.89462	0.0359108	0.0390512	0.0173205	0.0075	0.0154785	0.0119024	9.11238	3.34625	1.54681
Control	5	63.182	129.443	9.651	0.425	0.885	0.345	0.61	0.445	0.165	146.263	63.785	9.602			Control	1.81176	2.23265	1.12859	0.00957427	0.0144338	0.0132288	0.0228674	0.0137689	0.0144338	3.4214	1.85102	1.10769
Control	2	59.956		12.749	0.45			0.515	0.335	0.18	0	61.293	12.545			Control	3.10837	4.38621	0.861453	0.0497284	0.0579511	0.0152753	0.0893029	0.0759797	0.0175	9.97497	2.18332	0.927368
Control	3	63.288	123.269	9.643	0.43	0.88	0.335	0.555	0.38	0.175	140.078	64.444	9.765			Control	2.85524	3.82532	1.02261	0.0477842	0.0653835	0.00763763	0.0103078	0.0057735	0.0125	11.0845	2.13163	0.864233
Control	4	63.5	127.086	8.864	0.465	0.895	0.38	0.54	0.36	0.18	141.996	63.725	8.775			Control	2.32104	3.81425	0.703127	0.0634265	0.087892	0.0125831	0.00478714	0.0188746	0.0204124	12.8431	2.42942	0.610854
Control	5	64.77	128.468	14.015	0.45	0.915	0.36	0.655	0.475	0.18	140.402	65.925	13.216			Control	0.921703	0.630029	1.64469	0.0137689	0.00288675	0.0057735	0.0853913	0.0676233	0.0188746	0.65711	1.25057	1.70127
Control	2	61.163		11.408	0.44			0.52	0.35	0.17	0	62.901	10.738			Control	4.64256	7.9326	1.18727	0.0504975	0.0548483	0.0160728	0.0827144	0.0710634	0.0125831	13.3717	3.85793	0.71223
Control	3	63.354	124.617	8.757	0.445	0.885	0.35	0.54	0.375	0.165	140.81	63.56	8.042			Control	3.55544	1.86765	2.73173	0.01	0.00763763	0.0132288	0.0604842	0.0604842	0	2.46871	3.65004	2.70913
Control	4	62.477	125.832	11.422	0.45	0.895	0.375	0.525	0.355	0.17	140.594	63.246	10.98			Control	10.8217	20.1089	3.51025	0.0818699	0.162842	0.0573371	0.150334	0.112798	0.0701168	35.5138	10.2185	4.27687
Control	5	63.489	126.093	12.614	0.445	0.895	0.355	0.63	0.45	0.18	140.886	65.083	12.698			Control	3.24024	1.52857	2.00429	0.01	0.00763763	0.00763763	0.0653835	0.0608276	0.005	0.610282	3.44787	1.83135
Control	2	62.018		14.816	0.445			0.475	0.305	0.17	0	62.974	14.95			Control	2.2193	1.22525	0.520329	0.00763763	0.00866025	0.00288675	0.0736546	0.0736546	0.005	1.99952	2.23723	0.764746
Control	3	58.208	120.274	13.226	0.395	0.84	0.305	0.49	0.33	0.16	143.183	60.147	13.584			Control	2.02281	1.84402	2.05711	0.0132288	0.0180278	0.005	0.0472582	0.0592312	0.015	3.58785	2.04114	1.49347
Control	4	61.172	119.56	9.425	0.41	0.805	0.33	0.535	0.375	0.16	148.522	62.452	9.746			Control	5.25605	4.79794	0.387678	0.0189297	0.0251661	0.0132288	0.093586	0.0860717	0.00763763	1.77787	5.25788	0.0747819
Control	5	68.792	129.967	13.033	0.455	0.865	0.375	0.69	0.495	0.195	150.251	69.812	12.623			Control	6.0403	5.56689	2.52695	0.00763763	0.0292973	0.0057735	0.052915	0.0550757	0.0057735	3.86676	6.53785	2.22606
Control	2	58.42		11.7	0.44			0.5	0.33	0.17	0	59.574	12.011			Control	3.5328	4.95669	2.13157	0.00763763	0.0104083	0.0057735	0.068252	0.0723418	0.005	3.89812	4.33673	2.4221
Control	3	61.172	119.593	11.465	0.415	0.855	0.33	0.53	0.355	0.175	139.875	62.825	11.787			Control	2.02812	2.62604	3.48676	0.0057735	0.0180278	0.005	0.079425	0.090967	0.011547	1.57971	2.22567	2.94043
Control	4	63.5	124.676	12.151	0.44	0.855	0.355	0.55	0.375	0.175	145.82	64.478	12.598			Control	1.48433	1.78231	1.79723	0.01	0.0132288	0.00288675	0.0665833	0.0837158	0.0180278	0.336779	0.402802	1.94931
Control	5	71.133	134.655	11.033	0.465	0.905	0.375	0.685	0.505	0.18	148.79	72.534	11.517
Control	2	54.398		12.137	0.44			0.495	0.345	0.15	0	54.864	11.611
Control	3	62.45	116.918	12.677	0.425	0.865	0.345	0.54	0.385	0.155	135.165	64.326	12.162
Control	4	66.022	128.505	12.478	0.455	0.88	0.385	0.535	0.37	0.165	146.028	66.884	12.203
Control	5	64.569	130.616	15.426	0.455	0.91	0.37	0.68	0.495	0.185	143.534	65.611	14.907
Control	2	55.88		11.826	0.43			0.475	0.32	0.155	0	56.393	11.398
Control	3	62.347	118.463	14.138	0.405	0.835	0.32	0.52	0.35	0.17	141.872	64.758	14.546
Control	4	62.113	124.492	11.47	0.42	0.825	0.35	0.535	0.36	0.175	150.899	63.079	11.908
Control	5	63.712	125.849	12.133	0.46	0.88	0.36	0.685	0.505	0.18	143.01	64.97	11.705
Control	4	43.124	86.183	10.586	0.52	1.03	0.355	0.7	0.38	0.32	83.673	45.863	15.803
Control	5	43.201	86.337	10.67	0.53	1.05	0.38	0.655	0.37	0.285	82.226	45.94	15.96
Control	6	40.651	83.868	11.368	0.54	1.07	0.37	0.985	0.72	0.265	78.381	44.001	16.211
Control	7	43.378	86.345	11.934	0.53	1.075	0.375	0.945	0.69	0.255	80.321	46.075	16.391
Control	4	46.791	90.514	13.579	0.525	1.04	0.36	0.715	0.375	0.34	87.033	50.258	18.545
Control	5	45.552	92.344	13.331	0.54	1.065	0.375	0.73	0.39	0.34	86.708	49.035	18.735
Control	6	50.679	96.231	12.119	0.565	1.105	0.39	0.725	0.43	0.295	87.087	54.19	17.143
Control	7	47.072	97.775	12.93	0.595	1.16	0.43	0.97	0.71	0.26	84.289	49.374	17.049
Control	4	46.771	93.602	11.215	0.565	1.1	0.4	0.775	0.415	0.36	85.093	50.237	15.906
Control	5	45.799	92.673	11.246	0.585	1.15	0.415	0.76	0.405	0.355	80.585	47.89	16.198
Control	6	45.068	90.975	12.249	0.595	1.18	0.405	0.72	0.42	0.3	77.097	48.732	17.238
Control	7	41.219	86.321	10.759	0.585	1.18	0.42	1.005	0.725	0.28	73.153	43.977	15.878
Control	4	45.952	89.273	9.341	0.555	1.075	0.375	0.775	0.4	0.375	83.045	48.326	14.395
Control	5	46.492	92.451	10.863	0.575	1.13	0.4	0.77	0.4	0.37	81.815	48.608	15.586
Control	6	48.859	95.372	11.407	0.6	1.175	0.4	0.76	0.45	0.31	81.168	51.71	15.952
Control	7	49.545	98.408	10.82	0.62	1.22	0.45	1.055	0.77	0.285	80.662	52.051	15.328
Control	4	39.249	80.905	13.931	0.515	1.06	0.345	0.7	0.355	0.345	76.325	42.501	17.737
Control	5	42.837	82.103	12.026	0.525	1.04	0.355	0.81	0.45	0.36	78.945	46.844	16.984
Control	6	52.697	95.692	9.443	0.625	1.15	0.45	0.8	0.48	0.32	83.21	55.021	13.777
Control	7	46.862	99.56	12.552	0.665	1.29	0.48	0.995	0.705	0.29	77.178	48.391	15.574
Control	4	45.727	88.941	11.531	0.53	1.06	0.345	0.685	0.355	0.33	83.907	48.643	15.816
Control	5	42.644	88.405	12.111	0.505	1.035	0.355	0.66	0.33	0.33	85.415	45.121	16.405
Control	6	42.254	84.908	11.277	0.51	1.015	0.33	0.635	0.365	0.27	83.653	45.455	15.726
Control	7	41.454	83.709	11.895	0.515	1.025	0.365	0.99	0.715	0.275	81.667	44.083	16.299
Control	4	44.976	87.362	12.456	0.515	1.01	0.35	0.705	0.375	0.33	86.497	47.353	16.526
Control	5	44.888	89.882	13.079	0.53	1.045	0.375	0.68	0.365	0.315	86.011	48.132	17.585
Control	6	50.591	95.48	12.894	0.54	1.07	0.365	0.67	0.4	0.27	89.234	53.626	17.519
Control	7	44.575	95.166	13.846	0.54	1.08	0.4	1	0.71	0.29	88.117	47.882	17.95
Control	4	43.721	86.648	11.55	0.53	1.065	0.365	0.695	0.36	0.335	81.36	46.238	15.852
Control	5	42.578	86.348	13.691	0.525	1.055	0.36	0.725	0.39	0.335	81.846	45.922	18.316
Control	6	51.151	93.739	14.258	0.56	1.085	0.39	0.775	0.45	0.325	86.395	54.61	19.426
Control	7	48.684	99.835	14.266	0.615	1.175	0.45	0.98	0.69	0.29	84.966	52.729	18.941
Control	4	47.025	91.214	10.398	0.51	1.03	0.345	0.69	0.37	0.32	88.557	49.401	14.875
Control	5	44.917	91.953	10.38	0.53	1.04	0.37	0.71	0.385	0.325	88.416	47.504	15.179
Control	6	44.051	88.978	11.589	0.545	1.075	0.385	0.645	0.37	0.275	82.77	46.687	16.394
Control	7	40.45	84.508	13.144	0.535	1.08	0.37	0.98	0.725	0.255	78.248	43.424	17.812
Control	4	45.952	90.069	9.781	0.53	1.045	0.36	0.695	0.38	0.315	86.19	48.726	14.404
Control	5	44.996	90.969	9.422	0.53	1.06	0.38	0.7	0.38	0.32	85.82	46.832	14.382
Control	6	42.96	87.964	10.613	0.545	1.075	0.38	0.645	0.375	0.27	81.827	45.824	15.567
Control	7	43.378	86.345	11.934	0.53	1.075	0.375	0.945	0.69	0.255	80.321	46.075	16.391
Control	2	80.892		7.963	0.6			0.7	0.465	0.235		80.905	10.081
Control	3	84.208	165.142	7.829	0.59	1.19	0.465	0.735	0.505	0.23	138.775	85.46	9.764
Control	4	83.524	167.78	7.983	0.615	1.205	0.505	0.84	0.6	0.24	139.237	83.444	9.49
Control	5	83.524	167.78	7.983	0.615	1.205	0.505	0.84	0.6	0.24	139.237	83.444	9.49
Control	2	82.162		9.818	0.59			0.715	0.465	0.25		82.925	12.107
Control	3	82.885	165.107	7.202	0.59	1.18	0.465	0.725	0.48	0.245	139.921	83.909	9.379
Control	4	82.412	165.299	6.643	0.605	1.195	0.48	0.865	0.615	0.25	138.326	82.468	8.372
Control	5	83.524	167.78	7.983	0.615	1.205	0.505	0.84	0.6	0.24	139.237	83.444	9.49
Control	2	82.157		9.177	0.61			0.715	0.47	0.245	0	82.613	11.268
Control	3	81.686	163.843	8.498	0.59	1.2	0.47	0.725	0.485	0.24	136.536	82.802	10.133
Control	4	82.55	164.24	7.976	0.61	1.2	0.485	0.88	0.625	0.255	136.867	83.059	8.955
Control	5	76.352	155.531	3.807	0.58	1.16	0.46	0.855	0.62	0.235	134.078	77.045	5.074
Control	2	82.058		1.429	0.58			0.7	0.455	0.245	0	82.011	4.005
Control	3	79.018	161.211	1.671	0.58	1.16	0.455	0.68	0.46	0.22	138.975	78.973	3.89
Control	4	76.352	155.531	3.807	0.58	1.16	0.46	0.855	0.62	0.235	134.078	77.045	5.074
Control	5	82.55	164.24	7.976	0.61	1.2	0.485	0.88	0.625	0.255	136.867	83.059	8.955
Control	2	79.704		11.119	0.58			0.68	0.425	0.255	0	80.512	13.03
Control	3	79.052	158.773	8.617	0.555	1.135	0.425	0.7	0.465	0.235	139.888	80.4	10.582
Control	4	83.602	162.678	7.976	0.59	1.145	0.465	0.84	0.605	0.235	142.077	83.646	9.682
Control	5	83.602	162.678	7.976	0.59	1.145	0.465	0.84	0.605	0.235	142.077	83.646	9.682
Control	2	79.817		8.693	0.565			0.68	0.43	0.25		80.371	10.608
Control	3	76.442	156.282	8.752	0.555	1.12	0.43	0.68	0.44	0.24	139.537	77.374	10.419
Control	4	77.126	153.593	8.256	0.565	1.12	0.44	0.835	0.605	0.23	137.137	77.602	9.423
Control	5	79.999	161.727	10.789	0.58	1.15	0.45	0.85	0.605	0.245	140.632	81.09	12.486
Control	2	81.113		6.932	0.595			0.7	0.44	0.26		81.988	8.871
Control	3	81.501	162.714	8.355	0.57	1.165	0.44	0.7	0.45	0.25	139.669	81.81	9.773
Control	4	79.999	161.727	10.789	0.58	1.15	0.45	0.85	0.605	0.245	140.632	81.09	12.486
Control	5	82.671	156.291	8.784	0.615	1.16	0.47	0.8	0.575	0.225	134.734	82.935	10.236
Control	2	78.462		12.571	0.575			0.68	0.44	0.24		79.383	14.282
Control	3	81.47	159.936	9.415	0.56	1.135	0.44	0.685	0.46	0.225	140.913	83.066	10.905
Control	4	77.558	159.112	9.094	0.58	1.14	0.46	0.835	0.6	0.235	139.572	77.996	10.408
Control	5	77.558	159.112	9.094	0.58	1.14	0.46	0.835	0.6	0.235	139.572	77.996	10.408
Control	2	77.269		6.147	0.58			0.69	0.42	0.27		77.03	7.843
Control	3	73.585	150.941	7.055	0.545	1.125	0.42	0.73	0.47	0.26	134.17	74.326	8.639
Control	4	82.671	156.291	8.784	0.615	1.16	0.47	0.8	0.575	0.225	134.734	82.935	10.236
Control	5	80.191	160.511	6.747	0.575	1.13	0.445	0.825	0.6	0.225	142.045	81.17	8.605
Control	2	76.015		6.886	0.565			0.685	0.42	0.265		76.361	9.099
Control	3	80.291	156.349	6.586	0.555	1.12	0.42	0.685	0.445	0.24	139.597	81.044	8.475
Control	4	80.191	160.511	6.747	0.575	1.13	0.445	0.825	0.6	0.225	142.045	81.17	8.605
Control	5	80.191	160.511	6.747	0.575	1.13	0.445	0.825	0.6	0.225	142.045	81.17	8.605
Control	3	58.632	120.084	8.737	0.6	1.32	0.43	0.775	0.415	0.36	90.973	59.708	9.534
Control	4	54.61	113.245	5.467	0.59	1.19	0.415	0.78	0.42	0.36	95.164	55.556	6.596
Control	5	55.88	110.737	3.105	0.605	1.195	0.42	0.77	0.43	0.34	92.667	55.957	4.408
Control	6	56.863	112.774	3.305	0.605	1.21	0.43	0.945	0.625	0.32	93.202	56.798	4.712
Control	3	55.502	113.047	2.868	0.625	1.26	0.445	0.775	0.425	0.35	89.72	55.298	4.189
Control	4	56.046	111.553	5.61	0.6	1.225	0.425	0.805	0.45	0.355	91.064	56.149	6.628
Control	5	57.362	113.594	5.56	0.625	1.225	0.45	0.83	0.495	0.335	92.73	58.608	7.087
Control	6	61.947	119.491	5.069	0.675	1.3	0.495	1.035	0.715	0.32	91.916	61.707	7.118
Control	3	56.802	113.97	8.398	0.605	1.27	0.415	0.775	0.415	0.36	89.74	57.859	9.585
Control	4	53.688	110.733	8.684	0.585	1.19	0.415	0.77	0.4	0.37	93.053	54.493	9.471
Control	5	54.61	108.586	12.775	0.59	1.175	0.4	0.825	0.47	0.355	92.414	56.081	13.423
Control	6	61.787	116.397	9.775	0.65	1.24	0.47	1.18	0.825	0.355	93.869	62.953	11.289
Control	3	62.442	125.785	5.367	0.64	1.325	0.465	0.76	0.42	0.34	94.932	63.085	6.151
Control	4	55.619	118.082	7.754	0.575	1.215	0.42	0.745	0.39	0.355	97.187	55.733	8.378
Control	5	50.849	106.498	7.079	0.575	1.15	0.39	0.785	0.44	0.345	92.607	51.665	8.408
Control	6	51.909	102.832	8.311	0.61	1.185	0.44	1.12	0.73	0.39	86.778	52.361	9.789
Control	3	59.902	121.341	7.584	0.58	1.245	0.415	0.74	0.41	0.33	97.463	61.278	8.312
Control	4	57.997	117.983	7.985	0.56	1.14	0.41	0.715	0.375	0.34	103.494	57.464	8.745
Control	5	52.07	110.192	8.681	0.555	1.115	0.375	0.765	0.445	0.32	98.827	53.274	10.085
Control	6	50.388	102.531	4.922	0.605	1.16	0.445	0.98	0.65	0.33	88.389	50.843	7.268
Control	3	59.85	120.729	3.736	0.61	1.3	0.425	0.76	0.425	0.335	92.868	60.605	4.947
Control	4	59.53	119.408	8.134	0.59	1.2	0.425	0.735	0.38	0.355	99.507	59.223	9.117
Control	5	49.742	109.863	11.355	0.55	1.14	0.38	0.805	0.45	0.355	96.371	52.083	12.471
Control	6	56.703	106.56	9.185	0.635	1.185	0.45	1.085	0.725	0.36	89.924	57.257	10.863
Control	3	63.311	126.858	1.263	0.625	1.33	0.455	0.775	0.43	0.345	95.382	62.936	1.87
Control	4	58.632	121.989	3.707	0.605	1.23	0.43	0.735	0.395	0.34	99.178	59.055	4.824
Control	5	46.778	105.732	7.306	0.565	1.17	0.395	0.755	0.425	0.33	90.369	47.125	8.563
Control	6	52.032	98.816	6.015	0.595	1.16	0.425	1.075	0.74	0.335	85.186	52.753	7.73
Control	3	57.362	117.218	7.136	0.615	1.33	0.435	0.775	0.415	0.36	88.134	58.242	8.134
Control	4	56.938	114.309	5.714	0.59	1.205	0.415	0.795	0.44	0.355	94.862	57.223	7
Control	5	57.075	114.093	4.096	0.625	1.215	0.44	0.845	0.495	0.35	93.904	57.35	5.848
Control	6	55.923	113.003	7.802	0.665	1.29	0.495	1.11	0.715	0.395	87.599	56.296	9.535
Control	3	60.847	119.389	8.456	0.7	1.49	0.48	0.86	0.455	0.405	80.127	61.181	8.922
Control	4	57.124	118.058	8.914	0.645	1.345	0.455	0.935	0.505	0.43	87.775	58.255	10.151
Control	5	55.687	112.87	5.078	0.72	1.365	0.505	0.945	0.535	0.41	82.689	55.944	6.834
Control	6	59.69	115.448	8.734	0.75	1.47	0.535	1.14	0.725	0.415	78.536	59.88	10.044
Control	3	56.982	117.009	8.351	0.64	1.315	0.46	0.715	0.335	0.38	88.98	57.237	9.646
Control	4	43.345	100.716	13.555	0.52	1.16	0.335	0.865	0.45	0.415	86.824	45.277	14.205
Control	5	55.479	98.836	6.51	0.645	1.165	0.45	0.92	0.53	0.39	84.838	57.182	8.413
Control	6	64.963	121.455	4.791	0.75	1.395	0.53	1.145	0.775	0.37	87.065	64.962	5.985
Control	3	66.663	130.473	6.97	0.635	1.27	0.48	0.76	0.435	0.325	102.735	66.665	9.83
Control	4	62.567	129.264	12.319	0.62	1.255	0.435	0.76	0.47	0.29	102.999	63.698	15.335
Control	5	62.502	125.308	9.023	0.61	1.23	0.47	0.66	0.41	0.25	101.876	65.375	12.056
Control	6	45.247	108.697	1.389	0.56	1.17	0.41	0.9	0.62	0.28	92.903	45.173	3.853
Control	3	66.805	129.321	7.287	0.635	1.27	0.465	0.815	0.49	0.325	101.828	66.971	10.457
Control	4	62.802	129.617	7.158	0.655	1.29	0.49	0.775	0.45	0.325	100.478	64.204	10.752
Control	5	62.903	125.713	5.636	0.61	1.265	0.45	0.75	0.46	0.29	99.378	62.879	9.841
Control	6	48.544	111.534	0.944	0.625	1.235	0.46	0.885	0.6	0.285	90.311	49.397	5.966
Control	3	67.691	132.144	7.803	0.64	1.275	0.465	0.805	0.475	0.33	103.642	68.477	9.831
Control	4	64.383	132.176	12.78	0.64	1.28	0.475	0.775	0.425	0.35	103.263	65.182	15.35
Control	5	62.028	126.5	10.302	0.59	1.23	0.425	0.695	0.405	0.29	102.846	64.284	13.393
Control	6	40.58	103.067	1.356	0.59	1.18	0.405	0.86	0.57	0.29	87.345	41.544	5.705
Control	3	65.956	133.255	6.466	0.63	1.265	0.475	0.81	0.455	0.355	105.34	66.61	9.056
Control	4	60.721	126.705	4.445	0.65	1.28	0.455	0.79	0.46	0.33	98.988	60.795	8.099
Control	5	59.694	120.423	4.108	0.62	1.27	0.46	0.725	0.42	0.305	94.821	60.231	8.681
Control	6	49.443	109.139	5.185	0.59	1.21	0.42	0.9	0.58	0.32	90.198	50.27	8.468
Control	3	63.395	129.271	5.691	0.635	1.265	0.47	0.805	0.46	0.345	102.191	64.147	8.93
Control	4	61.027	124.424	4.968	0.64	1.275	0.46	0.78	0.455	0.325	97.587	61.501	8.289
Control	5	59.659	120.688	5.213	0.62	1.26	0.455	0.685	0.4	0.285	95.784	59.847	9.294
Control	6	49.566	109.233	4.776	0.56	1.18	0.4	0.9	0.575	0.325	92.57	50.905	8.603
Control	3	60.876	123.231	8.277	0.64	1.275	0.47	0.805	0.47	0.335	96.652	61.774	11.096
Control	4	62.239	123.118	9.231	0.65	1.29	0.47	0.79	0.475	0.315	95.44	63.359	12.356
Control	5	60.979	123.222	6.314	0.63	1.28	0.475	0.75	0.465	0.285	96.267	62.293	10.561
Control	6	55.279	116.458	2.161	0.625	1.255	0.465	0.9	0.57	0.33	92.795	54.858	6.463
Control	3	66.164	127.288	7.56	0.64	1.285	0.46	0.815	0.475	0.34	99.057	66.949	10.062
Control	4	63.592	129.757	9.038	0.66	1.3	0.475	0.795	0.47	0.325	99.813	64.422	11.735
Control	5	62.168	125.79	7.934	0.625	1.285	0.47	0.725	0.425	0.3	97.891	63.457	11.952
Control	6	51.857	114.131	3.034	0.595	1.22	0.425	0.93	0.58	0.35	93.55	52.364	6.903
Control	3	64.781	129.902	8.792	0.625	1.27	0.465	0.805	0.445	0.36	102.285	65.262	11.012
Control	4	64.257	129.155	10.628	0.635	1.26	0.445	0.79	0.455	0.335	102.504	65.358	13.726
Control	5	60.974	125.244	7.036	0.625	1.26	0.455	0.71	0.42	0.29	99.4	62.084	11.897
Control	6	50.248	111.351	0.387	0.585	1.21	0.42	0.96	0.64	0.32	92.026	50.578	5.855
Control	3	66.056	132.057	9.121	0.645	1.275	0.47	0.79	0.47	0.32	103.574	66.828	12.083
Control	4	60.475	126.549	5.625	0.64	1.285	0.47	0.78	0.465	0.315	98.482	61.536	9.786
Control	5	51.009	111.857	0.776	0.615	1.255	0.465	0.72	0.42	0.3	89.129	51.405	4.131
Control	6	57.69	108.762	1.216	0.585	1.2	0.42	0.885	0.58	0.305	90.635	58.682	3.549
Control	3	64.31	124.61	8.011	0.65	1.275	0.48	0.765	0.455	0.31	97.733	64.745	10.817
Control	4	63.678	127.999	9.509	0.62	1.27	0.455	0.785	0.47	0.315	100.787	64.762	12.357
Control	5	60.956	124.641	6.946	0.615	1.235	0.47	0.745	0.43	0.315	100.924	62.278	10.792
Control	6	55.268	116.403	2.287	0.6	1.215	0.43	0.915	0.565	0.35	95.805	54.956	6.646
Control	2	65.119		9.14	0.485			0.59	0.395	0.195		67.447	9.192
Control	3	67.131	132.617	6.824	0.495	0.98	0.395	0.565	0.375	0.19	135.323	66.895	6.473
Control	4	68.621	135.853	9.56	0.47	0.965	0.375	0.555	0.375	0.18	140.78	69.118	8.663
Control	5	63.09	131.712	9.048	0.47	0.94	0.375	0.69	0.495	0.195	140.119	63.472	7.901
Control	2	64.755		7.89	0.45			0.55	0.375	0.175		65.034	7.792
Control	3	64.636	129.406	8.988	0.455	0.905	0.375	0.53	0.35	0.18	142.99	64.803	9.079
Control	4	67.511	132.148	9.531	0.445	0.9	0.35	0.55	0.385	0.165	146.831	68.58	9.375
Control	5	68.596	136.11	9.472	0.47	0.915	0.385	0.69	0.5	0.19	148.754	69.35	8.671
Control	2	64.544		8.943	0.445			0.54	0.365	0.175		65.762	8.85
Control	3	66.205	130.781	7.398	0.455	0.9	0.365	0.53	0.36	0.17	145.312	66.266	7.275
Control	4	70.025	136.231	8.325	0.445	0.9	0.36	0.55	0.385	0.165	151.368	70.648	7.646
Control	5	67.427	137.467	9.199	0.47	0.915	0.385	0.715	0.52	0.195	150.237	67.902	7.884
Control	2	66.026		4.793	0.48			0.55	0.375	0.175		66.339	5.11
Control	3	70.677	136.708	6.191	0.46	0.94	0.375	0.57	0.395	0.175	145.434	70.883	6.2
Control	4	69.087	139.821	7.769	0.485	0.945	0.395	0.715	0.52	0.195	147.959	69.541	6.838
Control	5	68.5967	138.264	6.251	0.475	0.9425	0.385	0.611667	0.43	0.181667	146.697	68.921	6.04933
Control	2	63.415		5.415	0.45			0.555	0.37	0.185		64.4	5.498
Control	3	66.104	129.581	8.816	0.46	0.91	0.37	0.55	0.355	0.195	142.397	65.778	8.12
Control	4	67.543	134.085	12.382	0.45	0.91	0.355	0.565	0.385	0.18	147.346	69.126	11.403
Control	5	72.427	140.019	9.276	0.485	0.935	0.385	0.745	0.545	0.2	149.753	73.225	7.793
Control	2	63.127		4.354	0.445			0.57	0.365	0.205		63.221	4.637
Control	3	68.652	131.891	7.181	0.47	0.915	0.365	0.54	0.37	0.17	144.143	68.637	7.057
Control	4	71.373	140.025	7.538	0.47	0.94	0.37	0.575	0.425	0.15	148.963	72.015	6.865
Control	5	71.21	142.585	9.85	0.495	0.965	0.425	0.76	0.555	0.205	147.756	71.653	8.55
Control	2	64.769		10.696	0.47			0.585	0.375	0.21		65.708	10.228
Control	3	64.568	129.361	8.909	0.48	0.95	0.375	0.57	0.37	0.2	136.169	65.271	8.506
Control	4	70.263	134.836	9.166	0.475	0.955	0.37	0.595	0.4	0.195	141.19	71.056	8.491
Control	5	71.842	142.114	12.058	0.495	0.97	0.4	0.805	0.56	0.245	146.509	71.787	11.06
Control	2	66.216		5.041	0.465			0.555	0.38	0.175	0	66.639	4.712
Control	3	66.904	133.124	5.626	0.46	0.925	0.38	0.545	0.365	0.18	143.918	66.344	5.398
Control	4	68.711	135.616	7.563	0.46	0.92	0.365	0.58	0.4	0.18	147.409	69.283	7.225
Control	5	66.949	135.711	8.475	0.485	0.945	0.4	0.755	0.53	0.225	143.61	67.323	7.019
Control	2	62.27		10.308	0.46			0.545	0.365	0.18	0	63.049	9.83
Control	3	68.449	130.721	10.15	0.465	0.925	0.365	0.555	0.38	0.175	141.32	69.214	9.704
Control	4	71.369	139.819	9.502	0.46	0.925	0.38	0.58	0.405	0.175	151.156	72.381	8.972
Control	5	69.997	141.376	9.134	0.5	0.96	0.405	0.745	0.555	0.19	147.267	70.093	7.96
Control	2	66.259		7.1	0.45			0.56	0.375	0.185		67.151	7.013
Control	3	66.162	132.484	6.187	0.47	0.92	0.375	0.535	0.355	0.18	144.004	66.433	6.29
Control	4	68.478	134.658	7.066	0.445	0.915	0.355	0.555	0.39	0.165	147.167	68.829	7.04
Control	5	68.631	137.11	6.086	0.48	0.925	0.39	0.76	0.56	0.2	148.227	68.973	5.033
Control	3	63.166	122.341	10.311	0.435	0.92	0.32	0.51	0.315	0.195	132.979	64.997	13.874
Control	4	57.355	120.571	10.03	0.415	0.85	0.315	0.5	0.31	0.19	141.848	58.704	14.07
Control	5	55.942	113.334	10.795	0.405	0.82	0.31	0.49	0.32	0.17	138.212	58.08	15.86
Control	6	51.531	107.482	10.221	0.415	0.82	0.32	0.71	0.56	0.15	131.076	53.603	15.445
Control	3	58.324	118.076	12.238	0.415	0.885	0.3	0.53	0.325	0.205	133.419	62.602	15.933
Control	4	59.084	118.113	7.448	0.435	0.85	0.325	0.5	0.305	0.195	138.956	60.293	11.062
Control	5	58.039	117.169	13.952	0.4	0.835	0.305	0.46	0.285	0.175	140.322	58.863	18.877
Control	6	47.03	105.516	16.944	0.385	0.785	0.285	0.725	0.565	0.16	134.415	52.801	22.833
Control	3	63.213	123.632	14.198	0.445	0.97	0.335	0.525	0.31	0.215	127.456	65.498	17.545
Control	4	54.582	117.821	13.022	0.415	0.86	0.31	0.5	0.29	0.21	137.001	56.933	17.113
Control	5	54.493	109.074	14.705	0.4	0.815	0.29	0.495	0.315	0.18	133.833	57.247	19.971
Control	6	47.982	102.526	15.525	0.415	0.815	0.315	0.735	0.56	0.175	125.799	52.393	21.403
Control	3	63.25	123.488	12.246	0.425	0.91	0.32	0.51	0.305	0.205	135.701	65.405	15.509
Control	4	56.184	119.498	14.274	0.41	0.835	0.305	0.47	0.275	0.195	143.111	58.074	18.178
Control	5	52.717	109.192	14.463	0.375	0.785	0.275	0.5	0.325	0.175	139.098	56.64	19.45
Control	6	50.812	103.806	14.063	0.42	0.795	0.325	0.675	0.515	0.16	130.574	53.614	18.984
Control	3	60.855	119.663	14.84	0.435	0.93	0.315	0.515	0.315	0.2	128.67	64.005	18.599
Control	4	55.99	116.884	12.873	0.415	0.85	0.315	0.52	0.315	0.205	137.511	58.647	17.37
Control	5	58.461	114.455	10.27	0.415	0.83	0.315	0.51	0.315	0.195	137.898	60.72	15.386
Control	6	46.937	105.485	12.566	0.42	0.835	0.315	0.685	0.485	0.2	126.329	49.093	17.231
Control	3	60.417	114.484	12.892	0.44	0.945	0.315	0.55	0.325	0.225	121.147	63.608	16.541
Control	4	56.198	116.954	10.83	0.445	0.885	0.325	0.505	0.29	0.215	132.151	57.651	14.878
Control	5	54.653	110.954	13.007	0.395	0.84	0.29	0.515	0.31	0.205	132.088	57.138	17.886
Control	6	50.528	105.182	14.386	0.42	0.815	0.31	0.725	0.5	0.225	129.058	53.899	19.363
Control	3	60.574	119.399	17.146	0.42	0.87	0.29	0.515	0.315	0.2	137.24	65.068	20.758
Control	4	58.471	119.307	13.474	0.42	0.84	0.315	0.495	0.3	0.195	142.032	60.915	17.666
Control	5	53.453	111.926	13.586	0.395	0.815	0.3	0.505	0.31	0.195	137.333	56.336	18.583
Control	6	51.005	104.459	16.572	0.41	0.805	0.31	0.705	0.535	0.17	129.763	54.35	21.172
Control	3	61.265	116.095	15.659	0.43	0.905	0.305	0.51	0.305	0.205	128.282	65.213	19.099
Control	4	55.406	116.764	15.022	0.4	0.83	0.305	0.495	0.285	0.21	140.68	57.537	19.069
Control	5	59.43	114.886	15.145	0.395	0.795	0.285	0.505	0.315	0.19	144.511	63.038	20.139
Control	6	50.859	110.335	15.441	0.415	0.81	0.315	0.675	0.485	0.19	136.216	54.485	20.515
Control	3	59.744	119.601	14.657	0.41	0.89	0.29	0.52	0.32	0.2	134.383	64.098	18.473
Control	4	58.23	118.357	10.481	0.415	0.825	0.32	0.5	0.295	0.205	143.463	59.82	14.641
Control	5	55.876	114.112	10.977	0.4	0.815	0.295	0.495	0.305	0.19	140.015	57.585	15.965
Control	6	45.977	101.853	14.311	0.405	0.805	0.305	0.73	0.545	0.185	126.525	48.895	19.297
Control	3	63.027	126.761	14.803	0.415	0.895	0.315	0.5	0.295	0.205	141.632	65.899	18.372
Control	4	52.312	115.452	15.45	0.405	0.82	0.295	0.495	0.3	0.195	140.795	54.844	19.676
Control	5	56.853	109.353	15.138	0.395	0.8	0.3	0.49	0.295	0.195	136.691	61.317	20.259
Control	6	44.374	101.47	15.131	0.395	0.79	0.295	0.655	0.475	0.18	128.443	47.585	20.092
Control	3	67.633	136.121	12.324	0.505	1.025	0.41	0.635	0.43	0.205	132.801	70.135	14.272
Control	4	70.797	138.437	7.593	0.525	1.03	0.43	0.61	0.405	0.205	134.405	71.211	9.632
Control	5	63.7	134.741	7.592	0.515	1.04	0.405	0.725	0.52	0.205	129.559	64.42	9.529
Control	3	66.04	136.024	9.724	0.49	0.985	0.39	0.565	0.39	0.175	138.095	66.599	11.137
Control	4	69.85	135.979	11.137	0.48	0.97	0.39	0.545	0.375	0.17	140.185	71.204	13.101
Control	5	60.654	130.521	9.775	0.46	0.94	0.375	0.685	0.52	0.165	138.852	61.637	11.788
Control	3	66.162	136.265	9.356	0.485	0.985	0.39	0.575	0.405	0.17	138.34	67.658	10.899
Control	4	69.939	136.118	5.482	0.495	0.98	0.405	0.56	0.395	0.165	138.896	70.61	7.425
Control	5	63.49	133.547	8.311	0.475	0.97	0.395	0.68	0.505	0.175	137.677	63.737	10.167
Control	3	66.04	133.743	8.415	0.515	1.025	0.415	0.595	0.41	0.185	130.481	66.677	10.114
Control	4	69.85	135.905	9.212	0.51	1.025	0.41	0.59	0.415	0.175	132.59	70.725	11.288
Control	5	65.973	135.823	9.393	0.5	1.01	0.415	0.72	0.54	0.18	134.478	67.05	11.55
Control	3	68.58	136.04	9.88	0.515	1.02	0.405	0.59	0.4	0.19	133.373	69.548	11.274
Control	4	71.12	139.703	9.604	0.495	1.01	0.4	0.57	0.395	0.175	138.32	71.962	11.737
Control	5	67.123	138.243	6.187	0.49	0.985	0.395	0.66	0.5	0.16	140.348	67.904	8.95
Control	3	67.31	138.515	10.698	0.49	1.005	0.395	0.58	0.4	0.18	137.826	68.257	11.95
Control	4	69.85	137.164	10.211	0.495	0.985	0.4	0.55	0.375	0.175	139.253	70.977	11.913
Control	5	59.746	129.612	9.932	0.46	0.955	0.375	0.725	0.535	0.19	135.719	60.82	11.806
Control	3	67.311	138.903	12.712	0.475	1	0.385	0.56	0.395	0.165	138.903	68.424	13.44
Control	4	69.879	137.195	9.153	0.48	0.955	0.395	0.54	0.385	0.155	143.66	71.331	10.264
Control	5	58.372	128.521	7.825	0.465	0.945	0.385	0.64	0.485	0.155	136.001	58.837	9.15
Control	3	68.823	138.887	11.823	0.475	0.975	0.39	0.575	0.39	0.185	142.448	70.569	13.758
Control	4	67.067	135.89	9.068	0.485	0.96	0.39	0.56	0.38	0.18	141.552	68.08	10.898
Control	5	62.018	129.205	7.628	0.47	0.955	0.38	0.685	0.51	0.175	135.293	62.129	8.942
Control	3	68.467	135.794	15.043	0.495	1.005	0.4	0.58	0.395	0.185	135.118	69.226	15.922
Control	4	66.152	135.014	15.562	0.485	0.98	0.395	0.575	0.39	0.185	137.769	69.463	17.232
Control	5	64.425	130.906	9.28	0.485	0.97	0.39	0.715	0.55	0.165	134.955	65.495	11.612
Control	3	66.011	133.664	13.046	0.48	0.965	0.39	0.595	0.395	0.2	138.512	68.939	15.18
Control	4	68.609	134.949	9.587	0.49	0.97	0.395	0.585	0.395	0.19	139.123	69.385	11.532
Control	5	68.554	137.186	10.47	0.5	0.99	0.395	0.705	0.54	0.165	138.572	69.743	12.165
Control	2	71.067		7.228	0.56			0.675	0.43	0.245		71.454	6.995
Control	3	68.658	139.806	6.89	0.55	1.11	0.43	0.685	0.435	0.25	125.951	68.975	6.905
Control	4	73.582	142.298	6.518	0.56	1.11	0.435	0.65	0.42	0.23	128.196	74.009	7.143
Control	5	68.82	142.483	5.246	0.545	1.105	0.42	0.785	0.585	0.2	128.944	69.494	5.407
Control	2	71.041		13.232	0.57			0.67	0.42	0.25		72.058	11.991
Control	3	69.955	141.027	12.537	0.545	1.115	0.42	0.68	0.44	0.24	126.482	70.858	11.786
Control	4	71.001	140.964	8.765	0.565	1.11	0.44	0.64	0.42	0.22	126.995	72.157	8.535
Control	5	71.179	142.471	5.37	0.535	1.1	0.42	0.79	0.595	0.195	129.519	71.303	4.985
Control	2	68.792		9.479	0.565			0.67	0.43	0.24		70.183	9.582
Control	3	68.582	137.448	7.927	0.555	1.12	0.43	0.695	0.455	0.24	122.721	69.067	8.215
Control	4	71.118	139.707	8.627	0.57	1.125	0.455	0.685	0.46	0.225	124.184	71.602	9.358
Control	5	71	142.118	4.576	0.585	1.155	0.46	0.815	0.615	0.2	123.046	71.637	5.764
Control	2	66.06		9.188	0.565			0.71	0.42	0.29		66.316	9.036
Control	3	68.58	134.704	9.153	0.56	1.125	0.42	0.735	0.455	0.28	119.737	69.526	9.828
Control	4	72.39	141.032	5.094	0.605	1.165	0.455	0.71	0.47	0.24	121.058	72.847	5.605
Control	5	73.888	146.331	6.733	0.6	1.205	0.47	0.845	0.625	0.22	121.437	74.526	6.224
Control	2	71.131		5.441	0.58			0.71	0.44	0.27		71.387	5.921
Control	3	67.309	138.448	5.155	0.56	1.14	0.44	0.725	0.445	0.28	121.446	67.45	6.06
Control	4	73.66	140.972	4.371	0.595	1.155	0.445	0.69	0.45	0.24	122.054	73.966	5.091
Control	5	71.065	144.747	5.154	0.58	1.175	0.45	0.84	0.595	0.245	123.189	71.348	4.919
Control	2	68.815		8.636	0.58			0.71	0.45	0.26		69.662	8.345
Control	3	67.521	136.369	7.226	0.575	1.155	0.45	0.715	0.44	0.275	118.068	68.409	7.726
Control	4	69.639	137.16	5.707	0.575	1.15	0.44	0.715	0.465	0.25	119.27	69.623	6.829
Control	5	75.178	144.853	3.437	0.605	1.18	0.465	0.835	0.61	0.225	122.757	75.865	4.343
Control	2	68.862		8.533	0.59			0.715	0.455	0.26		69.927	8.011
Control	3	69.914	138.983	6.931	0.585	1.175	0.455	0.715	0.455	0.26	118.283	70.226	6.895
Control	4	71.056	141.038	5.548	0.585	1.17	0.455	0.7	0.45	0.25	120.545	71.501	6.379
Control	5	70.062	141.298	3.034	0.58	1.165	0.45	0.825	0.605	0.22	121.286	70.568	4.146
Control	2	74.857		6.896	0.57			0.71	0.45	0.26		75.075	6.6
Control	3	67.31	142.174	7.498	0.575	1.145	0.45	0.715	0.45	0.265	124.169	67.587	7.421
Control	4	69.85	137.185	7.817	0.585	1.16	0.45	0.695	0.46	0.235	118.263	70.412	8.186
Control	5	71.12	140.984	8.337	0.59	1.175	0.46	0.835	0.62	0.215	119.986	71.493	8.314
Control	2	69.8		9.795	0.585			0.695	0.44	0.255		70.399	9.615
Control	3	68.629	138.443	8.995	0.57	1.155	0.44	0.7	0.45	0.25	119.864	69.288	9.51
Control	4	68.447	137.076	6.218	0.575	1.145	0.45	0.68	0.45	0.23	119.717	69.079	7.177
Control	5	71.205	139.778	6.971	0.575	1.15	0.45	0.83	0.625	0.205	121.546	71.349	7.406
Control	2	68.741		5.878	0.58			0.695	0.435	0.26		69.488	6.002
Control	3	69.579	138.399	6.969	0.565	1.145	0.435	0.69	0.43	0.26	120.872	69.431	7.212
Control	4	70.121	139.869	6.113	0.56	1.125	0.43	0.695	0.455	0.24	124.328	71.195	7.105
Control	5	73.448	143.826	1.692	0.585	1.145	0.455	0.845	0.62	0.225	125.612	73.097	2.794
Control	2	55.256		9.461	0.53			0.595	0.38	0.215		58.58	11.864
Control	3	60.98	116.611	5.01	0.495	1.025	0.38	0.59	0.395	0.195	113.767	61.541	7.034
Control	4	63.288	124.27	10.158	0.495	0.99	0.395	0.575	0.4	0.175	125.525	63.199	11.467
Control	5	62.303	125.978	11.157	0.495	0.99	0.4	0.595	0.405	0.19	127.251	64.896	12.937
Control	2	55.148		8.469	0.565			0.585	0.37	0.215		56.844	10.759
Control	3	60.942	116.098	8.257	0.49	1.055	0.37	0.595	0.4	0.195	110.046	62.025	10.857
Control	4	61.041	121.996	6.576	0.495	0.985	0.4	0.58	0.39	0.19	123.854	61.872	9.165
Control	5	62.242	123.293	6.789	0.49	0.985	0.39	0.565	0.385	0.18	125.171	62.811	8.915
Control	2	58.618		5.838	0.51			0.615	0.415	0.2		59.426	8.413
Control	3	60.88	119.539	7.106	0.5	1.01	0.415	0.61	0.395	0.215	118.355	61.704	9.591
Control	4	62.628	123.51	8.561	0.51	1.01	0.395	0.605	0.41	0.195	122.287	63.714	10.967
Control	5	62.045	124.721	8.19	0.51	1.02	0.41	0.75	0.535	0.215	122.275	62.768	10.192
Control	2	55.18		9.634	0.59			0.585	0.38	0.205		57.894	11.961
Control	3	60.892	116.113	8.223	0.5	1.09	0.38	0.58	0.39	0.19	106.526	61.892	10.702
Control	4	60.988	121.881	7.607	0.475	0.975	0.39	0.555	0.38	0.175	125.006	61.883	9.843
Control	5	59.794	120.792	7.434	0.485	0.96	0.38	0.56	0.395	0.165	125.825	60.507	9.434
Control	2	54.011		9.644	0.58			0.58	0.385	0.195		56.3	11.454
Control	3	59.57	113.584	7.518	0.5	1.08	0.385	0.58	0.395	0.185	105.17	60.81	10.023
Control	4	59.789	119.409	8.214	0.475	0.975	0.395	0.565	0.385	0.18	122.471	60.314	10.635
Control	5	60.945	120.831	9.487	0.49	0.965	0.385	0.59	0.42	0.17	125.213	62.375	11.82
Control	2	55.568		9.776	0.62			0.595	0.375	0.22		56.439	11.997
Control	3	57.591	113.203	8.984	0.51	1.13	0.375	0.595	0.4	0.195	100.18	59.704	11.727
Control	4	59.406	117.093	8.171	0.485	0.995	0.4	0.585	0.39	0.195	117.681	59.704	10.647
Control	5	60.057	119.503	11.695	0.5	0.985	0.39	0.59	0.4	0.19	121.323	61.73	14.239
Control	6	60.608	120.729	10.538	0.485	0.985	0.4	0.76	0.53	0.23	122.568	62.348	12.492
Control	2	58.821		8.045	0.505			0.58	0.39	0.19		59.671	10.286
Control	3	60.908	119.864	8.851	0.475	0.98	0.39	0.6	0.395	0.205	122.31	62.258	11.284
Control	4	63.451	124.426	6.511	0.5	0.975	0.395	0.605	0.4	0.205	127.616	64.196	9.304
Control	5	65.752	129.205	9.082	0.5	1	0.4	0.75	0.525	0.225	129.205	65.929	10.606
Control	2	56.006		8.496	0.595			0.575	0.37	0.205		58.262	10.953
Control	3	57.612	113.714	7.137	0.485	1.08	0.37	0.58	0.385	0.195	105.291	58.743	10.171
Control	4	60.607	118.235	7.524	0.475	0.96	0.385	0.575	0.39	0.185	123.161	61.216	10.469
Control	5	61.36	121.972	6.552	0.495	0.97	0.39	0.585	0.4	0.185	125.744	62.551	9.058
Control	6	60.863	122.225	7.802	0.48	0.975	0.4	0.71	0.495	0.215	125.359	61.389	9.495
Control	2	56.201		4.822	0.565			0.59	0.375	0.215		57.452	7.052
Control	3	58.495	114.704	5.543	0.5	1.065	0.375	0.575	0.38	0.195	107.703	58.896	8.217
Control	4	59.421	117.947	6.955	0.47	0.97	0.38	0.565	0.385	0.18	121.595	59.826	9.415
Control	5	61.256	120.677	8.077	0.49	0.96	0.385	0.595	0.42	0.175	125.705	62.365	10.089
Control	6	60.882	122.156	6.529	0.495	0.985	0.42	0.73	0.51	0.22	124.016	61.765	7.622

## Sheet: High_control_aprox
	FootFall Object #	Step Length	Stride Length	Base of Support	Step Time	Stride Time	Swing Time	Stance Time	Single Support Time (sec)	Double Support Time (sec)	Stride Velocity	Step Width	Stride Width				Desvio Padrão
Control	4	67.098	128.491	11.789	0.485	0.99	0.38	0.585	0.37	0.215	129.789	68.476	12.667
Control	5	57.334	124.594	7.775	0.485	0.97	0.37	0.56	0.365	0.195	128.447	58.605	10.249			control	7.28523	9.6367	2.03251	0.011547	0.02	0.00763763	0.183734	0.160234	0.0251661	7.60565	7.88841	1.26454
Control	6	52.85	110.196	10.338	0.465	0.95	0.365	0.89	0.645	0.245	115.996	52.882	12.1			control	5.27418	7.55045	1.52292	0.00763763	0.0104083	0.00763763	0.155965	0.128679	0.0275379	8.53319	5.26067	1.54289
Control	4	60.96	120.941	7.183	0.44	0.905	0.345	0.545	0.34	0.205	133.636	61.588	8.454			control	2.3699	4.06572	1.15143	0.011547	0.0152753	0.0057735	0.148689	0.13	0.0202073	4.34922	2.65157	0.978644
Control	5	55.88	116.843	7.505	0.445	0.885	0.34	0.555	0.355	0.2	132.026	56.473	9.592			control	3.32817	7.1259	2.68567	0.0057735	0.0264575	0.0104083	0.168893	0.137326	0.0332916	4.42941	3.20408	2.64601
Control	6	50.414	106.305	9.967	0.455	0.9	0.355	0.82	0.57	0.25	118.117	51.068	11.507			control	6.92385	11.2462	2.22499	0.0152753	0.0351188	0.01	0.155965	0.121347	0.0360555	7.55917	6.59353	2.47311
Control	4	59.712	119.452	4.983	0.45	0.93	0.35	0.56	0.35	0.21	128.443	60.098	5.915			control	3.37504	4.38796	2.09092	0.00763763	0.0208167	0.0125831	0.167432	0.128679	0.0396863	3.00633	3.2434	2.0828
Control	5	56.07	115.782	4.899	0.45	0.9	0.35	0.555	0.36	0.195	128.647	56.709	6.491			control	6.64807	7.99918	1.90283	0.00288675	0.0132288	0.005	0.164621	0.137143	0.0275379	7.68933	6.58946	1.73225
Control	6	55.264	111.333	6.934	0.47	0.92	0.36	0.815	0.58	0.235	121.014	54.871	7.823			control	5.49301	9.05903	0.786037	0.005	0.0125831	0.0132288	0.132885	0.11694	0.0175594	8.9069	5.40099	0.480304
Control	4	59.478	123.176	6.701	0.455	0.94	0.355	0.54	0.335	0.205	131.038	59.519	7.756			control	4.26275	4.79201	1.17901	0.01	0.0104083	0.0144338	0.174666	0.131941	0.044441	6.33917	4.70838	1.36853
Control	5	56.092	115.575	8.303	0.445	0.9	0.335	0.535	0.35	0.185	128.417	57.09	9.783			control	5.44775	7.53259	0.263649	0.0057735	0.0144338	0.005	0.177553	0.131371	0.046188	7.00523	5.79352	0.185689
Control	6	52.822	108.935	11.942	0.445	0.89	0.35	0.83	0.58	0.25	122.399	53.169	13.003			control	3.3832	4.92617	3.38694	0.0144338	0.0160728	0.01	0.0981495	0.113027	0.0175594	7.84593	3.65777	3.82738
Control	4	63.5	125.954	7.37	0.475	0.98	0.37	0.55	0.35	0.2	128.524	63.865	8.505			control	3.13512	1.10009	1.04794	0.01	0.0057735	0.00288675	0.0982768	0.109697	0.0125831	2.15693	3.2988	1.26807
Control	5	53.253	116.79	9.86	0.465	0.94	0.35	0.54	0.36	0.18	124.245	54.168	11.883			control	2.79356	0.724956	4.51917	0.0160728	0.0132288	0.0152753	0.128485	0.124532	0.00866025	1.30585	2.43746	4.62079
Control	6	50.31	103.583	11.809	0.445	0.91	0.36	0.815	0.565	0.25	113.827	51.277	13.323			control	4.43406	5.8342	1.52633	0.0259647	0.0344117	0.0260128	0.0972325	0.101032	0.0068313	5.17756	4.34294	1.53264
Control	4	61.083	119.645	4.944	0.475	0.965	0.375	0.56	0.35	0.21	123.984	61.209	5.991			control	3.80505	4.88897	1.92922	0.0174005	0.0214735	0.0206324	0.090776	0.0935748	0.00682113	3.73469	3.62875	2.02299
Control	5	57.063	118.239	7.29	0.46	0.935	0.35	0.56	0.365	0.195	126.459	57.647	8.704			control	2.00087	2.40231	2.28131	2.24666	0.0104881	0.0135708	0.0136626	0.0971082	0.10162	0.00752773	3.24465	2.08143
Control	6	54.377	111.44	9.115	0.465	0.925	0.365	0.85	0.58	0.27	120.476	54.733	10.085			control	2.71291	2.71291	1.60694	2.74637	0.011547	0.011547	0.015	0.103923	0.111393	0.0104083	3.63468	2.5075
Control	4	63.5	119.606	6.847	0.45	0.915	0.35	0.55	0.345	0.205	130.717	63.879	8.023			control	1.98155	1.30548	1.92934	0.00763763	0.00763763	0.00763763	0.106927	0.121347	0.0175594	2.39877	2.10786	1.72977
Control	5	54.487	118	7.313	0.445	0.895	0.345	0.54	0.34	0.2	131.844	55.214	9.177			control	2.3468	2.11828	1.46693	0.0204124	0.042269	0.0144914	0.1234	0.121929	0.0201039	5.66044	1.381	1.44959
Control	6	50.528	105.018	10.351	0.445	0.89	0.34	0.83	0.58	0.25	117.998	50.947	11.429			control	6.41502	12.7543	1.82158	0.0774827	0.154608	0.0597813	0.15239	0.135154	0.0509668	26.1753	5.87099	1.77161
Control	4	63.288	125.739	10.283	0.45	0.93	0.37	0.565	0.345	0.22	135.203	63.978	11.195			control	8.56507	15.8038	1.88168	0.0487126	0.0693271	0.0597739	0.114819	0.127761	0.0265754	10.6792	7.9347	1.08341
Control	5	53.34	116.637	9.082	0.455	0.905	0.345	0.555	0.35	0.205	128.881	54.386	10.614			control	6.3926	5.43276	1.97151	0.0227303	0.0284312	0.0177951	0.159393	0.152124	0.0179699	6.36177	6.61721	1.5554
Control	6	54.277	107.621	10.561	0.46	0.915	0.35	0.79	0.55	0.24	117.619	54.88	11.567			control	3.77531	3.22353	1.99881	0.0188746	0.0239357	0.0201556	0.164792	0.169626	0.0155456	4.65479	4.07656	1.16769
Control	4	60.96	119.388	7.203	0.445	0.915	0.345	0.55	0.345	0.205	130.479	61.497	7.961			control	7.08915	7.73877	0.629306	0.0193649	0.0219848	0.0239792	0.130064	0.131236	0.0125	8.15319	7.30049	0.51298
Control	5	58.42	119.38	6.018	0.455	0.9	0.345	0.555	0.37	0.185	132.644	58.941	7.839			control	7.86934	9.4174	0.792329	0.0193111	0.0354436	0.0131498	0.198431	0.182546	0.0184278	10.6935	7.79342	0.948315
Control	6	52.642	111.084	8.376	0.465	0.92	0.37	0.855	0.585	0.27	120.743	52.37	10.268			control	7.30314	7.36919	2.44582	0.0301386	0.0366288	0.0337886	0.14591	0.133853	0.0143614	8.25012	6.7266	3.01862
Control	4	62.23	121.927	8.059	0.45	0.935	0.36	0.56	0.355	0.205	130.403	62.903	8.773			control	5.91606	7.37622	2.2676	0.0279881	0.0265754	0.0275	0.120069	0.119539	0.00629153	8.04743	5.02285	2.82234
Control	5	56.092	118.323	7.568	0.46	0.91	0.355	0.555	0.35	0.205	130.025	57.137	8.944			control	6.60118	9.5357	3.11866	0.0504975	0.0696868	0.0572276	0.106223	0.108195	0.0149304	8.13175	7.51267	2.29818
Control	6	51.365	107.457	7.98	0.45	0.91	0.35	0.865	0.58	0.285	118.085	51.316	9.144			control	5.22338	6.31552	2.49089	0.0413068	0.0540062	0.03937	0.126951	0.119199	0.0104083	7.73971	5.28248	1.88041
Control	3	64.895	133.139	13.371	0.45	0.895	0.355	0.56	0.345	0.215	148.759	66.665	14.054			control	5.58824	6.87586	0.980869	0.0289756	0.0354436	0.0294392	0.125864	0.123962	0.00866025	6.98472	5.61503	0.914152
Control	4	64.438	129.362	9.361	0.45	0.9	0.345	0.56	0.365	0.195	143.736	65.305	9.914			control	2.43344	0.76191	0.7664	0.0249583	0.025658	0.0217945	0.093675	0.0892912	0.0075	4.50835	2.34084	0.841367
Control	5	58.82	123.37	6.638	0.475	0.925	0.365	0.73	0.55	0.18	133.373	59.76	6.408			control	3.23832	3.33992	1.73142	0.00853913	0.0132288	0.0217945	0.0856835	0.0917424	0.0132288	4.81295	3.30873	1.47839
Control	3	62.138	126.981	9.502	0.44	0.88	0.34	0.535	0.345	0.19	144.297	62.901	9.742			control	2.45603	3.2218	0.590048	0.0108012	0.0160728	0.0202073	0.0867347	0.0931397	0.00853913	6.27115	2.11044	0.398785
Control	4	66.038	128.182	7.482	0.43	0.87	0.345	0.525	0.345	0.18	147.336	66.717	7.569			control	1.32468	1.40492	0.880382	0.0193649	0.0275379	0.0189297	0.115109	0.105307	0.0103078	5.58101	1.44342	1.08459
Control	5	59.836	125.985	8.008	0.45	0.88	0.345	0.7	0.535	0.165	143.165	60.148	7.523			control	2.58722	3.42051	0.64145	0.035678	0.0557524	0.0332916	0.139792	0.129551	0.0125831	6.65766	2.54352	0.700447
Control	3	60.169	125.782	15.232	0.44	0.88	0.335	0.535	0.345	0.19	142.934	62.896	15.825			control	1.59565	2.38156	2.7784	0.0228674	0.0292973	0.025	0.1275	0.11926	0.00866025	3.01415	1.43516	2.86081
Control	4	65.441	125.612	11.206	0.435	0.875	0.345	0.54	0.365	0.175	143.557	66.69	11.87			control	1.24617	1.89741	1.55919	0.0264575	0.0416333	0.0236291	0.0852814	0.0863496	0.00866025	4.76084	1.27087	1.11307
Control	5	61.203	126.944	6.211	0.465	0.9	0.365	0.76	0.57	0.19	141.049	62.142	6.614			control	2.46616	2.69622	1.00716	0.0149304	0.0202073	0.01	0.118251	0.110303	0.0135401	5.91108	2.88758	1.04646
Control	3	62.442	128.27	14.546	0.42	0.855	0.325	0.54	0.335	0.205	150.023	65.248	15.083			control	1.46611	0.650537	3.02049	0.0597739	0.0765398	0.00866025	0.0119024	0.0103078	0.00478714	10.0212	2.40938	2.68367
Control	4	63.374	125.921	11.304	0.43	0.85	0.335	0.535	0.345	0.19	148.142	64.621	11.73			control	1.82948	1.99618	2.63466	0.02529	0.0396863	0.0236291	0.122543	0.115785	0.00853913	7.22021	1.91543	2.49215
Control	5	61.006	124.386	11.173	0.455	0.885	0.345	0.745	0.56	0.185	140.549	62.11	11.285			control	4.6732	6.68709	2.04463	0.0414327	0.066505	0.0476751	0.161064	0.19324	0.0382971	4.07982	4.10441	1.42832
Control	3	57.15	119.391	12.27	0.445	0.875	0.33	0.55	0.36	0.19	136.447	58.529	12.654			control	1.9515	2.56577	1.62306	0.02136	0.0379418	0.0256174	0.142683	0.169189	0.0316228	1.81526	1.71501	1.33666
Control	4	68.58	125.73	11.8	0.45	0.895	0.36	0.585	0.395	0.19	140.48	69.742	12.328			control	2.66181	3.62497	1.36873	0.0103078	0.00629153	0.0125	0.199139	0.225919	0.0409268	3.42435	1.80451	1.51226
Control	5	68.482	137.066	9.994	0.495	0.945	0.395	0.73	0.54	0.19	145.043	69.625	10.713			control	2.3587	2.58354	1.70637	0.0279881	0.0352077	0.02529	0.183456	0.199896	0.0221265	2.16409	2.64678	1.98424
Control	3	63.438	126.995	11.325	0.45	0.91	0.335	0.55	0.36	0.19	139.555	64.785	11.537			control	2.75445	2.0062	1.55263	0.0268871	0.0455522	0.0228674	0.180341	0.198678	0.0221736	4.94865	2.31109	1.56903
Control	4	67.372	130.823	9.472	0.445	0.895	0.36	0.54	0.36	0.18	146.171	68.054	9.81			control	1.54581	2.15555	0.74232	0.0268871	0.0406202	0.0187083	0.212034	0.249512	0.0449768	3.78246	1.25562	0.763656
Control	5	64.77	132.155	7.956	0.465	0.91	0.36	0.74	0.56	0.18	145.225	65.379	8.031			control	1.13918	3.43376	3.63208	0.0239357	0.0497284	0.0253311	0.186251	0.213737	0.0295452	0.788357	0.973044	2.79063
Control	3	63.5	128.4	14.17	0.44	0.88	0.33	0.54	0.345	0.195	145.909	65.251	14.66			control	1.16714	1.74561	0.654859	0.0264575	0.0481966	0.0155456	0.191458	0.230471	0.0451617	4.60675	0.735783	0.472623
Control	4	65.706	129.212	11.061	0.44	0.88	0.345	0.54	0.36	0.18	146.832	66.808	11.666			control	3.21015	4.26627	1.37631	0.0405175	0.0638357	0.0330404	0.209225	0.229692	0.0318852	2.34785	2.89238	1.05138
Control	5	60.31	126.113	8.694	0.46	0.9	0.36	0.72	0.545	0.175	140.126	61.901	8.996			control	3.47695	6.04783	1.38512	0.0375	0.0599131	0.0306866	0.213014	0.238166	0.0306526	2.48069	3.08039	1.06473
Control	3	63.569	126.94	12.104	0.445	0.88	0.34	0.54	0.345	0.195	144.25	64.641	12.376			control	2.88719	3.4415	1.21947	0.0187083	0.0225	0.015	0.0990791	0.0974109	0.00849837	27.009	2.99376	1.41722
Control	4	64.848	128.447	11.922	0.44	0.885	0.345	0.53	0.355	0.175	145.138	66.171	12.487			control	2.13644	2.493	1.43812	0.0224846	0.0125	0.02	0.0758654	0.0864099	0.0124722	27.1511	2.56667	1.49368
Control	5	60.96	125.847	8.675	0.455	0.895	0.355	0.72	0.56	0.16	140.611	62.004	9.437			control	1.52591	1.5595	2.99878	0.00235702	0.0025	0.01	0.0766304	0.0758654	0.0062361	27.2493	1.76539	2.40277
Control	3	61.258	124.816	11.941	0.445	0.9	0.335	0.575	0.355	0.22	138.684	63.066	12.501			control	2.20436	2.66	1.04057	0.0062361	0.0075	0.01	0.0659966	0.0688396	0.00849837	27.0021	2.25876	0.854311
Control	4	66.735	128	10.569	0.46	0.905	0.355	0.565	0.365	0.2	141.436	66.979	11.18			control	2.54105	3.071	0.637329	0.010274	0.0125	0.0025	0.0875912	0.0860555	0.010274	26.9151	2.39075	0.871922
Control	5	63.963	130.706	13.277	0.48	0.94	0.365	0.715	0.53	0.185	139.049	65.739	13.672			control	2.69592	3.254	2.19991	0.0184089	0.0225	0.015	0.0791974	0.0787401	0.0062361	26.8026	2.16996	2.35652
Control	3	61.172	125.731	14.491	0.425	0.82	0.325	0.52	0.34	0.18	153.33	64.446	15.045			control	0.882959	0.0025	1.16558	0.0062361	0.0075	0.0075	0.0860555	0.0768476	0.0124722	27.0802	1.10049	1.3369
Control	4	64.77	126.202	14.133	0.43	0.855	0.34	0.51	0.35	0.16	147.605	65.697	14.724			control	3.42224	3.8055	0.952186	0.0192931	0.0175	0.015	0.0886002	0.0974109	0.010274	27.5616	3.20477	0.950907
Control	5	61.172	126.158	13.389	0.44	0.87	0.35	0.82	0.63	0.19	145.009	64.261	13.961			control	1.64219	1.8685	1.29324	0.0164992	0.0075	0.01	0.0640746	0.0688396	0.00849837	26.5496	1.3817	1.16949
Control	3	53.527	95.207	18.03	0.51	1.1	0.345	0.685	0.39	0.295	86.552	56.225	18.14			control	3.69045	4.488	1.62755	0.0224846	0.0225	0.0225	0.0664998	0.0787753	0.0147196	27.4276	3.53837	1.69367
Control	4	54.503	108.086	17.64	0.53	1.04	0.39	0.73	0.455	0.275	103.929	58.031	18.52			control	3.11755	6.32237	1.01447	0.0184842	0.0788855	0.0217466	0.124725	0.129124	0.0122474	2.73418	3.51758	0.8362
Control	5	71.815	126.389	14.161	0.61	1.14	0.455	0.71	0.475	0.235	110.868	73.455	16.078			control	1.74972	5.85158	1.24635	0.0246221	0.062849	0.0143614	0.132288	0.123314	0.0160078	3.97885	2.13216	1.08365
Control	6	56.606	128.449	15.174	0.595	1.205	0.475	0.935	0.685	0.25	106.597	59.005	17.278			control	2.33635	2.34547	1.52562	0.00866025	0.0290115	0.0110868	0.111841	0.122975	0.0188746	4.32001	2.50522	1.52993
Control	3	53.242	108.223	15.016	0.5	1.075	0.375	0.665	0.385	0.28	100.673	54.761	15.129			control	2.22986	6.12856	2.42645	0.0184842	0.0232737	0.0248328	0.156977	0.144301	0.0217466	3.42153	2.72691	2.40318
Control	4	57.495	110.81	18.009	0.52	1.02	0.385	0.67	0.41	0.26	108.637	60.51	18.517			control	4.71112	5.12433	4.69572	0.0623665	0.0679461	0.0578072	0.164444	0.127761	0.0375	0.836072	3.7725	4.89042
Control	5	58.259	115.77	16.402	0.555	1.075	0.41	0.65	0.41	0.24	107.693	61.432	18.023			control	2.24002	2.45027	2.32676	0.0500625	0.067992	0.0474342	0.146195	0.139314	0.0137689	3.35225	1.99189	1.92869
Control	6	44.333	102.722	13.383	0.525	1.08	0.41	0.98	0.705	0.275	95.113	47.056	16.36			control	0.572029	1.37528	0.828719	0.0248328	0.0448144	0.0228674	0.179513	0.149241	0.0309233	2.81409	0.788094	0.918255
Control	3	57.087	108.986	16.274	0.52	1.095	0.385	0.675	0.4	0.275	99.531	58.659	16.39			control	2.84841	5.43805	4.33107	0.0225462	0.0603462	0.0143614	0.202335	0.160624	0.0428904	3.7933	2.92714	4.35238
Control	4	55.885	113.166	17.847	0.54	1.06	0.4	0.695	0.43	0.265	106.76	59.273	18.105			control	4.90269	3.97769	3.96883	0.0221736	0.0571548	0.0262599	0.161574	0.160442	0.0110868	3.42025	4.44948	3.87848
Control	5	57.389	113.328	14.502	0.565	1.105	0.43	0.66	0.42	0.24	102.559	59.983	15.763			control	4.59971	9.32523	3.22838	0.03966	0.0611692	0.0368273	0.186877	0.178016	0.0155456	5.6844	4.28973	3.80608
Control	6	49.349	106.786	13.29	0.55	1.115	0.42	1.005	0.755	0.25	95.772	51.224	15.514			control	4.16853	5.05687	2.83414	0.0201556	0.0375278	0.0212132	0.0832041	0.0753188	0.0264575	1.19604	3.95935	2.59517
Control	3	54.592	108.107	14.156	0.52	1.085	0.385	0.675	0.415	0.26	99.638	56.594	13.963			control	9.40863	9.33625	3.08321	0.0294392	0.0472582	0.0131498	0.0775	0.0782491	0.0327872	4.05068	9.38921	2.43267
Control	4	62.162	116.795	14.215	0.55	1.07	0.415	0.68	0.43	0.25	109.154	63.497	14.419			control	6.71174	7.81044	4.21827	0.0204124	0.0344903	0.0103078	0.0739792	0.072844	0.0322749	3.62678	7.20575	4.23993
Control	5	57.318	119.523	12.99	0.555	1.105	0.43	0.67	0.44	0.23	108.166	59.877	14.525			control	4.71481	5.42163	1.58866	0.0187083	0.0253311	0.0261406	0.0776209	0.0695671	0.02136	2.456	4.28475	1.89015
Control	6	45.303	102.776	13.229	0.565	1.12	0.44	0.935	0.69	0.245	91.764	46.521	15.205			control	3.25003	2.9162	3.06311	0.0131498	0.0110868	0.00866025	0.106174	0.0902774	0.02136	2.2926	4.11544	3.6204
Control	3	59.814	113.441	13.391	0.505	1.015	0.39	0.675	0.415	0.26	111.765	62.274	13.875			control	3.25003	2.9162	3.06311	0.0131498	0.0110868	0.00866025	0.106174	0.0902774	0.02136	2.2926	4.11544	3.6204
Control	4	62.121	122.037	13.66	0.54	1.045	0.415	0.67	0.41	0.26	116.782	62.88	14.291			control	8.05321	10.2553	3.22706	0.0366288	0.0428904	0.0259406	0.111831	0.107897	0.0278014	5.58811	8.19447	2.33208
Control	5	55.896	118.147	14.136	0.545	1.085	0.41	0.66	0.42	0.24	108.891	58.666	15.224			control	4.82483	4.40471	3.85159	0.0239792	0.0301386	0.0217466	0.113871	0.0912871	0.0251661	1.72357	5.20409	3.78153
Control	6	44.401	100.401	15.189	0.545	1.09	0.42	1.065	0.78	0.285	92.111	46.137	15.988			control	5.97247	7.3324	4.54291	0.0232289	0.0342783	0.0125831	0.0835165	0.0678233	0.0202073	3.30614	6.2018	4.12424
Control	3	55.924	108.12	11.609	0.495	1.05	0.365	0.67	0.42	0.25	102.971	58.657	12.678			control	6.10553	5.66427	1.39571	0.025	0.0310913	0.0249583	0.0783555	0.0687235	0.0189297	2.29349	6.28206	1.47334
Control	4	60.961	117.236	7.659	0.54	1.035	0.42	0.67	0.42	0.25	113.272	61.151	8.7			control	2.06618	2.45005	0.770278	0.00957427	0.0057735	0.00866025	0.120856	0.105238	0.0165202	2.186	2.25098	0.99165
Control	5	61.136	122.103	9.374	0.55	1.09	0.42	0.68	0.445	0.235	112.021	62.098	12.058			control	3.51597	5.38919	1.23825	0.0135401	0.0173205	0.0251661	0.087178	0.0834041	0.0137689	4.1491	3.52211	1.58053
Control	6	45.557	106.717	13.217	0.565	1.115	0.445	0.965	0.695	0.27	95.71	47.499	16.068			control	0.761595	0.76735	0.711491	0.00478714	0.005	0.00763763	0.0891978	0.0794119	0.0108012	0.644461	1.1103	0.737522
Control	3	57.05	107.978	14.974	0.495	1.06	0.37	0.67	0.415	0.255	101.866	59.603	15.932			control	1.6448	1.80662	1.19307	0.0125499	0.00763763	0.005	0.111052	0.0984505	0.0135093	2.75158	1.27193	0.788382
Control	4	62.336	119.458	15.301	0.545	1.04	0.415	0.665	0.415	0.25	114.863	64.013	16.248			control	4.64679	5.6347	1.90479	0.0155456	0.0225462	0.0132288	0.110529	0.103068	0.0075	2.53452	4.63758	1.36804
Control	5	59.371	121.802	17.318	0.54	1.085	0.415	0.675	0.435	0.24	112.26	62.094	19.257			control	3.47367	6.61267	2.15639	0.0182574	0.03	0.0175594	0.0999479	0.0927811	0.00853913	2.66154	3.35568	1.77337
Control	6	48.573	107.946	19.898	0.56	1.1	0.435	0.91	0.66	0.25	98.133	52.529	21.929			control	2.25599	3.90537	1.10563	0.00946485	0.00763763	0	0.0910471	0.0828025	0.015	3.15842	2.36268	1.22207
Control	3	52.024	101.66	13.852	0.515	1.09	0.375	0.685	0.415	0.27	93.266	53.671	13.869			control	3.83614	4.30907	2.25548	0.0108012	0.0104083	0.00763763	0.0895707	0.0918785	0.0149304	3.24156	2.95798	2.03701
Control	4	60.098	112.138	17.123	0.545	1.06	0.415	0.71	0.45	0.26	105.791	62.295	17.217			control	1.74487	4.59579	2.78612	0.005	0.0152753	0.00763763	0.100083	0.100083	0.00408248	2.75886	1.84977	2.48555
Control	5	64.517	124.701	13.503	0.59	1.135	0.45	0.745	0.51	0.235	109.869	67.447	14.388			control	4.18653	8.7563	3.0939	0.0334166	0.0495606	0.0442295	0.106341	0.105465	0.00946485	2.59067	3.41632	4.82556
Control	6	50.677	115.804	9.509	0.63	1.22	0.51	0.92	0.66	0.26	94.921	51.311	11.627			control	3.89429	4.24923	2.2173	0.0287228	0.0236291	0.0285774	0.149248	0.132696	0.0177951	8.80913	4.75681	1.33331
Control	3	54.494	104.986	16.238	0.48	1.04	0.355	0.675	0.41	0.265	100.948	57.276	16.486			control	3.87701	3.35533	1.90208	0.0147196	0.0310913	0.0170171	0.134745	0.124432	0.0179699	4.98315	3.71298	2.91343
Control	4	59.752	114.276	12.922	0.54	1.02	0.41	0.69	0.43	0.26	112.035	61.817	13.631			control	3.2481	2.85911	2.49013	0.0075	0.0259808	0.0104083	0.0965553	0.10716	0.0197379	3.61205	2.86713	3.02081
Control	5	58.678	118.499	10.15	0.565	1.105	0.43	0.695	0.445	0.25	107.239	60.077	12.075			control	5.90275	8.99867	1.65586	0.0165202	0.061441	0.0125831	0.124858	0.114846	0.0122474	5.95373	6.0588	2.32734
Control	6	48.231	106.921	13.311	0.57	1.135	0.445	0.94	0.665	0.275	94.204	49.843	14.957			control	7.66507	12.293	1.0482	0.0110868	0.0617792	0.00957427	0.11565	0.100333	0.0184842	8.72347	7.75828	0.50498
Control	3	55.74	102.909	13.408	0.51	1.09	0.375	0.685	0.415	0.27	94.412	57.234	13.68			control	6.48976	10.4905	2.75488	0.0188746	0.0533854	0.0170783	0.117544	0.126062	0.00866025	7.59349	6.11892	3.71773
Control	4	58.503	114.246	13.719	0.55	1.06	0.415	0.71	0.445	0.265	107.779	60.295	14.607			control	7.10038	12.6795	1.86889	0.0158114	0.0580768	0.0202073	0.108963	0.119757	0.0137689	7.75421	6.79649	2.47084
Control	5	59.498	118.002	11.644	0.58	1.13	0.445	0.675	0.425	0.25	104.427	61.188	13.541			control	7.56529	13.544	1.04335	0.0290115	0.0772846	0.0259406	0.133315	0.139194	0.00629153	7.41948	7.37652	1.03363
Control	6	47.199	106.772	13.637	0.555	1.135	0.425	0.94	0.675	0.265	94.072	48.865	15.507			control	8.46351	14.595	2.23891	0.0275	0.0845577	0.0239357	0.128387	0.131593	0.0057735	7.72902	8.41418	2.54095
Control	2	63.757		11.883	0.485			0.515	0.35	0.165		64.993	11.679			control	7.31434	10.6852	1.9686	0.0149304	0.0590198	0.00866025	0.115217	0.129446	0.0154785	7.23766	8.13089	1.62201
Control	3	60.987	124.753	11.583	0.43	0.915	0.35	0.56	0.385	0.175	136.342	62.24	11.355			control	2.22239	0.842281	2.28321	0.0143614	0.0175594	0.005	0.0776745	0.0801041	0.0108012	1.90498	2.17409	2.02144
Control	4	64.743	125.748	11.873	0.47	0.9	0.385	0.55	0.39	0.16	139.72	65.545	11.928			control	2.90733	1.21954	3.6963	0.0132288	0.00763763	0.00763763	0.0803508	0.0910471	0.0204124	0.697358	3.09459	3.37306
Control	5	59.478	124.251	13.287	0.48	0.95	0.39	0.725	0.55	0.175	130.791	60.577	13.27			control	3.0308	2.28444	2.92099	0.0149304	0.0125831	0.0104083	0.0698063	0.0837655	0.0201556	2.29606	3.08303	2.75447
Control	2	57.15		14.826	0.425			0.495	0.31	0.185		58.39	14.489			control	2.62911	3.27472	1.20717	0.0131498	0.0132288	0.015	0.0792017	0.103229	0.0264575	2.40708	2.40987	1.07958
Control	3	63.5	120.748	13.308	0.415	0.84	0.31	0.52	0.35	0.17	143.748	65.819	13.306			control	3.71234	6.10788	0.453792	0.0227303	0.0360555	0.0275379	0.0877852	0.104123	0.0197379	1.64568	4.08414	0.337236
Control	4	63.288	127.034	10.645	0.43	0.845	0.35	0.5	0.345	0.155	150.336	63.562	10.937			control	2.34656	1.86453	1.55961	0.00866025	0.011547	0.00288675	0.109116	0.130855	0.0285774	2.07514	2.54877	1.37587
Control	5	58.618	121.934	13.141	0.435	0.865	0.345	0.675	0.515	0.16	140.964	60.33	13.048			control	1.76985	2.73187	0.30347	0.0143614	0.0189297	0.0057735	0.0759797	0.104273	0.0348807	4.23498	1.90152	0.278975
Control	2	62.009		13.296	0.425			0.495	0.33	0.165		62.599	12.908			control	1.7347	1.84375	1.02615	0.00866025	0.0104083	0.005	0.0928597	0.112574	0.0234521	2.60358	1.78782	0.56103
Control	3	59.902	121.957	13.753	0.42	0.845	0.33	0.505	0.355	0.15	144.328	62.115	13.501			control	2.31879	2.01647	2.84619	0.0143614	0.0189297	0.0132288	0.0808806	0.103068	0.0262599	1.99904	1.7823	2.73434
Control	4	59.478	119.405	12.377	0.43	0.85	0.355	0.525	0.37	0.155	140.476	60.308	12.557			control	0.137172	0.322349	1.30926	0.0248328	0.01	0.00288675	0.083504	0.106693	0.0322426	1.16834	0.265177	1.29071
Control	5	56.078	115.557	12.854	0.445	0.875	0.37	0.68	0.535	0.145	132.065	57.942	13.159			control	0.137172	0.322349	1.30926	0.0248328	0.01	0.00288675	0.083504	0.106693	0.0322426	1.16834	0.265177	1.29071
Control	2	58.406		11.906	0.445			0.5	0.335	0.165		59.382	11.714			control	4.07954	3.74272	0.506857	0.0225462	0.0141421	0.0318198	0.0225462	0.0275379	0.0144338	1.79959	4.52478	0.362809
Control	3	61.172	119.578	12.803	0.415	0.86	0.335	0.54	0.365	0.175	139.044	62.742	12.56			control	2.36057	3.25979	1.32308	0.0187083	0.0275379	0.015	0.101273	0.0834041	0.0187083	0.412808	2.32486	1.53295
Control	4	59.69	120.872	13.809	0.45	0.865	0.365	0.545	0.37	0.175	139.736	61.124	13.869			control	2.57048	3.11896	1.27513	0.045	0.0534634	0.031225	0.122568	0.10025	0.0239357	6.92011	2.52011	1.42494
Control	5	58.374	118.065	13.666	0.46	0.91	0.37	0.755	0.565	0.19	129.742	60.186	13.964			control	4.01388	5.79272	2.06458	0.0388373	0.0453689	0.0189297	0.005	0.0209662	0.0165202	11.0835	3.10598	2.16043
Control	2	57.15		12.101	0.45			0.51	0.335	0.175		58.355	12.375			control	3.62062	5.57489	0.790696	0.02136	0.0360555	0.005	0.0075	0.00853913	0.0147196	9.84253	3.11854	0.92568
Control	3	60.748	117.9	11.669	0.42	0.87	0.335	0.575	0.38	0.195	135.517	61.707	11.981			control	2.65363	4.88119	1.42723	0.046793	0.0592312	0.00288675	0.00957427	0.0131498	0.00853913	10.9627	2.21824	1.68247
Control	4	63.434	124.191	11.672	0.47	0.89	0.38	0.595	0.4	0.195	139.54	64.579	11.943			control	2.38582	4.00147	2.50234	0.0278014	0.0377492	0.02	0.0615596	0.0535996	0.0129099	7.61736	2.22667	2.44987
Control	5	59.93	123.373	13.031	0.505	0.975	0.4	0.83	0.625	0.205	126.536	61.512	13.445			control	1.09093	0.840629	0.976366	0.0182574	0.02	0.011547	0.103481	0.0792017	0.0249583	2.64254	1.15269	1.1887
Control	2	58.484		11.397	0.425			0.505	0.335	0.17		60.403	11.397			control	2.00466	2.56286	2.21603	0.0125	0.011547	0.01	0.0611521	0.0498957	0.0119024	1.58475	1.42168	2.788
Control	3	59.846	118.616	9.635	0.43	0.855	0.335	0.525	0.36	0.165	138.732	60.678	9.199			control	4.09357	6.32718	3.85045	0.011547	0.011547	0.00763763	0.10981	0.105396	0.005	5.53863	4.82954	3.52993
Control	4	62.285	122.222	14.2	0.435	0.865	0.36	0.555	0.385	0.17	141.297	63.313	14.046			control	11.0262	20.6103	3.80102	0.0817622	0.162952	0.057833	0.161051	0.125395	0.0690161	24.2942	10.3983	4.54084
Control	5	60.748	123.114	15.836	0.475	0.91	0.385	0.78	0.595	0.185	135.29	62.629	15.674			control	4.6565	2.77809	1.35926	0.0125831	0.0057735	0.005	0.13326	0.135769	0.0180278	2.33828	5.033	1.03382
Control	2	56.948		13.857	0.43			0.5	0.315	0.185		58.159	13.654			control	6.83847	7.8686	1.75414	0.0225462	0.031225	0.0144338	0.14344	0.137689	0.0057735	3.81236	6.28102	2.04603
Control	3	58.632	115.582	12.158	0.4	0.83	0.315	0.55	0.35	0.2	139.255	60.615	12.179			control	1.4584	2.22437	0.685029	0.0225462	0.031225	0.0189297	0.127115	0.142244	0.0175594	2.22145	1.71519	0.736452
Control	4	59.69	118.355	12.373	0.45	0.85	0.35	0.54	0.36	0.18	139.241	60.639	12.635			control	1.33834	1.90686	1.98637	0.00288675	0.005	0.005	0.148689	0.134257	0.0152753	2.38394	2.00997	2.23036
Control	5	59.478	119.212	15.524	0.46	0.91	0.36	0.695	0.51	0.185	131.002	60.827	14.676			control	2.97769	2.16663	0.921371	0.011547	0	0.00866025	0.131561	0.118357	0.015	2.21092	2.80683	0.702233
Control	2	58.406		10.961	0.45			0.51	0.345	0.165		58.763	10.739			control	2.04721	2.11014	1.22204	0.0125831	0.00763763	0.005	0.126194	0.122712	0.0104083	1.91724	2.50476	0.95459
Control	3	61.172	119.814	13.34	0.425	0.875	0.345	0.555	0.365	0.19	136.93	63.328	13.289			control	0.426233	0.993874	1.44037	0.01	0.0057735	0.00763763	0.138654	0.128485	0.0125831	1.71722	0.9644	1.69138
Control	4	60.789	121.991	11.625	0.45	0.875	0.365	0.545	0.355	0.19	139.418	61.692	11.807			control	3.39479	6.21251	0.839655	0.0160728	0.0173205	0.015	0.138564	0.137326	0.00763763	6.48058	3.56477	0.907568
Control	5	55.84	116.63	11.778	0.46	0.91	0.355	0.77	0.575	0.195	128.165	56.892	11.86
Control	2	59.902		18.554	0.545			0.515	0.35	0.165		63.76	17.897
Control	3	56.876	116.954	11.987	0.435	0.98	0.35	0.495	0.335	0.16	119.341	58.6	12.049
Control	4	58.694	115.765	12.577	0.415	0.85	0.335	0.52	0.35	0.17	136.194	59.665	12.571
Control	5	56.938	115.902	13.235	0.43	0.845	0.35	0.52	0.36	0.16	137.162	58.823	13.234
Control	2	58.541		15.317	0.45			0.52	0.34	0.18		60.301	15.328
Control	3	60.96	119.552	13.119	0.43	0.88	0.34	0.57	0.375	0.195	135.855	63.455	13.368
Control	4	60.748	121.965	11.66	0.465	0.895	0.375	0.575	0.385	0.19	136.274	61.026	11.741
Control	5	57.15	118.004	17.693	0.49	0.955	0.385	0.795	0.595	0.2	123.564	58.874	17.509
Control	4	38.136	79.743	15.101	0.47	0.975	0.295	0.665	0.345	0.32	81.788	42.684	19.433
Control	5	47.642	85.779	13.117	0.505	0.975	0.345	0.725	0.405	0.32	87.978	51.627	18.468
Control	6	47.817	95.553	12.481	0.565	1.07	0.405	0.66	0.38	0.28	89.302	50.661	18.06
Control	7	42.181	90.046	16.993	0.54	1.105	0.38	1	0.76	0.24	81.49	46.551	21.268
Control	4	42.16	84.667	11.325	0.53	1.015	0.34	0.67	0.355	0.315	83.416	44.763	15.836
Control	5	43.097	85.285	11.346	0.51	1.04	0.355	0.71	0.385	0.325	82.005	46.231	16.213
Control	6	46.472	89.594	11.508	0.545	1.055	0.385	0.68	0.395	0.285	84.923	48.864	16.263
Control	7	42.678	89.184	14.635	0.56	1.105	0.395	0.97	0.715	0.255	80.709	46.118	18.75
Control	4	47.048	91.541	9.967	0.565	1.095	0.395	0.74	0.375	0.365	83.599	49.362	14.931
Control	5	44.149	91.321	12.481	0.545	1.11	0.375	0.725	0.365	0.36	82.271	47.028	17.394
Control	6	43.312	87.462	13.145	0.56	1.105	0.365	0.68	0.38	0.3	79.151	46.67	18.492
Control	7	40.583	83.901	11.861	0.545	1.105	0.38	1.11	0.825	0.285	75.929	44.98	17.468
Control	4	44.966	88.999	8.609	0.57	1.07	0.38	0.69	0.355	0.335	83.177	46.311	13.207
Control	5	44.571	89.979	12.592	0.52	1.09	0.355	0.735	0.395	0.34	82.55	47.851	17.65
Control	6	49.372	93.948	11.252	0.565	1.085	0.395	0.72	0.415	0.305	86.588	52.342	16.798
Control	7	44.483	93.871	9.985	0.585	1.15	0.415	1.08	0.785	0.295	81.627	47.479	14.925
Control	4	43.41	85.599	9.441	0.515	1	0.35	0.67	0.335	0.335	85.599	45.097	14.04
Control	5	42.918	86.48	12.276	0.505	1.02	0.335	0.72	0.375	0.345	84.784	45.877	16.978
Control	6	44.51	87.429	12.23	0.54	1.045	0.375	0.7	0.385	0.315	83.664	47.631	17.143
Control	7	38.267	82.779	12.932	0.565	1.105	0.385	1.055	0.76	0.295	74.913	42.094	17.365
Control	4	43.709	83.998	12.065	0.52	1.055	0.36	0.73	0.375	0.355	79.619	46.723	16.544
Control	5	44.188	87.921	12.477	0.55	1.07	0.375	0.74	0.38	0.36	82.169	47.439	16.991
Control	6	43.086	87.283	12.479	0.56	1.11	0.38	0.71	0.405	0.305	78.633	45.983	17.375
Control	7	40.704	83.799	13.773	0.585	1.145	0.405	1.15	0.885	0.265	73.187	44.503	18.338
Control	4	43.458	82.522	11.938	0.525	1.03	0.35	0.71	0.375	0.335	80.118	46.868	17.022
Control	5	43.153	86.613	10.187	0.545	1.07	0.375	0.74	0.4	0.34	80.947	46.431	15.625
Control	6	45.553	88.753	10.582	0.565	1.11	0.4	0.72	0.405	0.315	79.958	47.745	15.922
Control	7	44.854	90.483	18.01	0.58	1.145	0.405	1.095	0.82	0.275	79.024	48.625	21.64
Control	4	44.372	87.485	11.655	0.565	1.085	0.39	0.745	0.385	0.36	80.631	46.902	16.805
Control	5	43.202	87.646	11.856	0.555	1.12	0.385	0.78	0.395	0.385	78.255	46.713	17.263
Control	6	42.214	85.475	11.612	0.585	1.14	0.395	0.75	0.42	0.33	74.978	45.619	17.12
Control	7	41.734	83.99	13	0.615	1.2	0.42	1.14	0.86	0.28	69.992	45.47	17.927
Control	4	39.564	83.851	11.507	0.495	1.01	0.335	0.685	0.345	0.34	83.021	42.576	15.767
Control	5	43.989	83.624	11.173	0.5	0.995	0.345	0.73	0.385	0.345	84.044	46.929	15.855
Control	6	47.392	91.473	10.913	0.57	1.07	0.385	0.695	0.405	0.29	85.489	49.592	15.568
Control	7	43.279	90.741	13.907	0.565	1.135	0.405	1.12	0.835	0.285	79.948	46.478	17.819
Control	4	39.928	80.996	13.099	0.52	1.07	0.355	0.72	0.38	0.34	75.697	43.474	17.764
Control	5	44.303	84.349	11.524	0.545	1.065	0.38	0.775	0.42	0.355	79.201	48.189	17.107
Control	6	48.443	93.056	9.97	0.595	1.14	0.42	0.73	0.415	0.315	81.628	50.906	15.264
Control	7	44.137	92.689	12.602	0.595	1.19	0.415	1.165	0.88	0.285	77.89	47.028	16.947
Control	2	79.432		11.237	0.56			0.71	0.455	0.255		79.996	13.316
Control	3	81.633	161.109	10.053	0.59	1.15	0.455	0.72	0.485	0.235	140.095	82.835	12.246
Control	4	86.353	167.992	8.27	0.605	1.195	0.485	0.925	0.675	0.25	140.579	87.271	9.921
Control	5	82.4727	164.55	9.85333	0.585	1.1725	0.47	0.785	0.538333	0.246667	93.558	83.3673	11.8277
Control	2	78.784		8.784	0.585			0.695	0.43	0.265		78.982	10.781
Control	3	81.025	160.067	11.796	0.555	1.14	0.43	0.715	0.47	0.245	140.41	82.106	13.778
Control	4	84	165.053	8.708	0.61	1.165	0.47	0.865	0.63	0.235	141.676	85.269	10.462
Control	5	81.2697	162.56	9.76267	0.583333	1.1525	0.45	0.758333	0.51	0.248333	94.0287	82.119	11.6737
Control	2	78.291		4.507	0.57			0.685	0.44	0.245		78.439	7.132
Control	3	81.729	160.09	6.171	0.57	1.14	0.44	0.69	0.46	0.23	140.43	82.285	8.062
Control	4	81.28	163.209	11.535	0.575	1.145	0.46	0.85	0.61	0.24	142.541	82.074	12.63
Control	5	80.4333	161.649	7.40433	0.571667	1.1425	0.45	0.741667	0.503333	0.238333	94.3237	80.9327	9.27467
Control	2	78.367		8.911	0.57			0.695	0.445	0.25		79.095	10.785
Control	3	80.383	158.838	8.541	0.575	1.145	0.445	0.695	0.465	0.23	138.723	81.195	10.046
Control	4	83.713	164.158	10.91	0.585	1.16	0.465	0.835	0.6	0.235	141.516	84.578	12.111
Control	5	80.821	161.498	9.454	0.576667	1.1525	0.455	0.741667	0.503333	0.238333	93.413	81.6227	10.9807
Control	2	77.363		6.724	0.565			0.71	0.455	0.255		77.942	8.993
Control	3	81.298	158.679	6.651	0.58	1.145	0.455	0.69	0.46	0.23	138.584	81.72	8.968
Control	4	83.507	164.821	5.337	0.59	1.17	0.46	0.885	0.64	0.245	140.873	83.706	7.131
Control	5	80.7227	161.75	6.23733	0.578333	1.1575	0.4575	0.761667	0.518333	0.243333	93.1523	81.1227	8.364
Control	2	78.358		12.654	0.565			0.705	0.46	0.245		79.795	14.729
Control	3	81.58	160.042	8.849	0.585	1.15	0.46	0.72	0.49	0.23	139.167	82.905	10.859
Control	4	84.961	166.55	7.447	0.61	1.195	0.49	0.88	0.64	0.24	139.372	85.083	9.085
Control	5	81.633	163.296	9.65	0.586667	1.1725	0.475	0.768333	0.53	0.238333	92.8463	82.5943	11.5577
Control	2	79.691		8.176	0.565			0.69	0.45	0.24		80.343	10.5
Control	3	81.599	161.37	6.121	0.575	1.14	0.45	0.685	0.465	0.22	141.553	82.385	8.319
Control	4	79.763	161.365	5.432	0.58	1.155	0.465	0.87	0.62	0.25	139.71	79.84	7.294
Control	5	80.351	161.368	6.57633	0.573333	1.1475	0.4575	0.748333	0.511667	0.236667	93.7543	80.856	8.70433
Control	2	78.297		7.275	0.56			0.685	0.43	0.255		78.762	9.483
Control	3	79.183	157.547	6.145	0.55	1.11	0.43	0.7	0.46	0.24	141.934	79.912	8.492
Control	4	85.959	165.158	8.477	0.595	1.145	0.46	0.88	0.65	0.23	144.243	86.062	10.813
Control	5	81.1463	161.352	7.299	0.568333	1.1275	0.445	0.755	0.513333	0.241667	95.3923	81.5787	9.596
Control	2	77.297		8.091	0.555			0.72	0.465	0.255		78.28	9.93
Control	3	80.395	157.762	7.422	0.595	1.15	0.465	0.685	0.445	0.24	137.184	81.146	8.813
Control	4	81.068	161.499	10.438	0.57	1.165	0.445	0.835	0.6	0.235	138.626	81.272	11.656
Control	5	79.5867	159.63	8.65033	0.573333	1.1575	0.455	0.746667	0.503333	0.243333	91.9367	80.2327	10.133
Control	2	77.195		8.349	0.56			0.69	0.425	0.265		77.206	10.181
Control	3	80.301	157.514	6.813	0.555	1.115	0.425	0.71	0.47	0.24	141.268	81.592	9.17
Control	4	86.1	166.49	4.395	0.605	1.16	0.47	0.84	0.61	0.23	143.526	85.873	6.191
Control	5	81.1987	162.002	6.519	0.573333	1.1375	0.4475	0.746667	0.501667	0.245	94.9313	81.557	8.514
Control	3	61.383	124.125	8.266	0.58	1.28	0.415	0.73	0.4	0.33	96.973	62.886	8.866
Control	4	55.668	117.053	8.743	0.56	1.14	0.4	0.705	0.375	0.33	102.678	55.925	9.326
Control	5	55.88	111.559	9.603	0.545	1.105	0.375	0.73	0.425	0.305	100.958	56.762	10.814
Control	6	54.345	110.226	7.17	0.585	1.13	0.425	0.97	0.655	0.315	97.545	55.211	9.489
Control	3	58.632	123.237	7.627	0.575	1.25	0.415	0.715	0.4	0.315	98.59	59.626	8.621
Control	4	56.938	115.572	7.289	0.545	1.12	0.4	0.745	0.4	0.345	103.189	57.227	8.05
Control	5	54.822	111.769	4.917	0.57	1.115	0.4	0.775	0.43	0.345	100.241	55.703	6.094
Control	6	55.207	110.079	5.98	0.605	1.175	0.43	1.005	0.655	0.35	93.684	54.734	7.471
Control	3	55.88	113.51	8.487	0.58	1.085	0.41	0.74	0.4	0.34	104.618	56.737	9.347
Control	4	56.938	112.821	5.781	0.56	1.14	0.4	0.73	0.395	0.335	98.966	57.207	6.418
Control	5	52.07	109.108	4.902	0.575	1.135	0.395	0.725	0.42	0.305	96.13	52.237	5.949
Control	6	57.049	109.157	6.379	0.575	1.15	0.42	0.955	0.65	0.305	94.919	57.636	7.804
Control	3	55.499	116.691	9.138	0.585	1.24	0.405	0.805	0.45	0.355	94.106	57.118	10.262
Control	4	54.747	110.716	4.122	0.62	1.205	0.45	0.755	0.395	0.36	91.881	54.956	5.273
Control	5	50.8	105.547	3.886	0.58	1.2	0.395	0.75	0.43	0.32	87.956	51.04	5.063
Control	6	51.979	102.781	5.425	0.605	1.185	0.43	1.08	0.71	0.37	86.735	52.266	6.944
Control	3	52.282	112.747	11.804	0.57	1.26	0.395	0.785	0.45	0.335	89.482	55.047	12.653
Control	4	54.398	106.893	2.386	0.62	1.19	0.45	0.82	0.47	0.35	89.826	54.785	3.51
Control	5	56.092	111.15	3.493	0.635	1.255	0.47	0.915	0.535	0.38	88.566	56.575	2.087
Control	6	63.149	119.242	1.707	0.72	1.355	0.535	1.15	0.73	0.42	88.001	62.847	3.256
Control	3	58.42	115.812	8.759	0.615	1.305	0.425	0.765	0.41	0.355	88.745	59.239	9.483
Control	4	54.623	113.044	9.31	0.575	1.19	0.41	0.8	0.43	0.37	94.995	55.437	10.221
Control	5	55.867	110.503	8.336	0.62	1.195	0.43	0.86	0.515	0.345	92.471	56.949	9.984
Control	6	59.478	115.403	4.217	0.695	1.315	0.515	1.09	0.715	0.375	87.759	59.678	6.088
Control	3	57.136	115.718	7.042	0.615	1.265	0.43	0.745	0.4	0.345	91.477	57.98	7.792
Control	4	56.938	114.182	5.053	0.565	1.18	0.4	0.765	0.42	0.345	96.764	56.787	5.994
Control	5	55.88	112.823	5.78	0.6	1.165	0.42	0.795	0.455	0.34	96.844	56.249	7.336
Control	6	56.956	112.837	6.173	0.62	1.22	0.455	1.125	0.72	0.405	92.489	57.631	8.062
Control	3	59.902	119.816	4.345	0.635	1.365	0.45	0.79	0.445	0.345	87.777	60.733	5.478
Control	4	55.668	115.635	1.902	0.605	1.24	0.445	0.815	0.445	0.37	93.254	55.394	3.361
Control	5	53.552	109.225	7.06	0.63	1.235	0.445	0.85	0.475	0.375	88.441	54.041	8.453
Control	6	54.235	108.38	12.004	0.66	1.29	0.475	1.22	0.775	0.445	84.016	55.781	13.401
Control	3	58.632	116.072	8.24	0.67	1.42	0.46	0.84	0.45	0.39	81.741	59.419	9.322
Control	4	55.597	114.331	5.487	0.64	1.31	0.45	0.835	0.45	0.385	87.276	56.49	6.848
Control	5	54.893	110.973	0.345	0.65	1.29	0.45	0.87	0.505	0.365	86.026	55.302	1.443
Control	6	65.627	120.528	0.198	0.69	1.34	0.505	1.17	0.785	0.385	89.946	65.269	1.763
Control	3	61.028	123.376	5.365	0.615	1.325	0.44	0.785	0.445	0.34	93.114	61.974	6.071
Control	4	55.769	116.922	5.591	0.605	1.22	0.445	0.76	0.395	0.365	95.838	55.467	6.495
Control	5	51.012	106.941	11.381	0.575	1.18	0.395	0.855	0.485	0.37	90.628	52.229	12.616
Control	6	51.73	102.901	10.714	0.67	1.245	0.485	1.165	0.79	0.375	82.651	53.742	13.103
Control	3	61.204	125.688	8.338	0.645	1.3	0.475	0.79	0.48	0.31	96.683	62.446	11.242
Control	4	61.918	123.122	5.846	0.63	1.275	0.48	0.74	0.45	0.29	96.566	62.474	9.107
Control	5	55.924	117.96	1.816	0.61	1.24	0.45	0.885	0.605	0.28	95.129	56.356	5.311
Control	6	53.285	114.448	7.135	0.6	1.215	0.435	0.92	0.58	0.34	94.196	54.986	10.249
Control	3	67.225	130.865	9.057	0.65	1.31	0.475	0.815	0.475	0.34	99.897	67.86	11.002
Control	4	58.36	125.603	9.702	0.66	1.31	0.475	0.76	0.455	0.305	95.88	59.233	11.801
Control	5	63.239	121.647	8.605	0.61	1.27	0.455	0.715	0.45	0.265	95.785	64.319	10.924
Control	6	45.577	108.961	3.021	0.6	1.21	0.45	0.895	0.615	0.28	90.05	46.412	6.442
Control	3	66.798	130.594	9.719	0.63	1.27	0.46	0.795	0.455	0.34	102.83	68.267	13.173
Control	4	60.123	127.01	6.075	0.635	1.265	0.455	0.755	0.44	0.315	100.403	60.978	9.981
Control	5	61.733	121.883	1.923	0.6	1.235	0.44	0.705	0.44	0.265	98.691	62.032	6.079
Control	6	50.726	112.607	0.374	0.595	1.195	0.44	0.88	0.59	0.29	94.232	50.863	3.56
Control	3	64.415	126.468	8.122	0.62	1.27	0.475	0.83	0.48	0.35	99.581	64.826	10.799
Control	4	60.933	125.348	10.049	0.645	1.265	0.48	0.78	0.43	0.35	99.089	61.964	13.143
Control	5	61.118	122.12	10.494	0.615	1.26	0.43	0.74	0.435	0.305	96.921	62.855	14.224
Control	6	53.285	114.448	7.135	0.6	1.215	0.435	0.92	0.58	0.34	94.196	54.986	10.249
Control	3	60.961	121.469	6.834	0.635	1.265	0.47	0.81	0.475	0.335	96.023	61.735	9.296
Control	4	62.518	123.48	8.417	0.655	1.29	0.475	0.795	0.475	0.32	95.721	63.563	10.885
Control	5	61.851	124.413	4.241	0.63	1.285	0.475	0.79	0.49	0.3	96.819	62.689	7.812
Control	6	55.403	117.831	1.43	0.655	1.285	0.49	1.01	0.66	0.35	91.697	54.568	2.539
Control	3	63.457	125.634	5.554	0.64	1.28	0.47	0.835	0.48	0.355	98.152	64.084	8.329
Control	4	61.02	124.486	7.649	0.66	1.3	0.48	0.775	0.435	0.34	95.758	61.487	11.115
Control	5	63.232	124.384	9.746	0.61	1.27	0.435	0.735	0.44	0.295	97.94	64.465	13.901
Control	6	50.423	113.665	5.83	0.605	1.215	0.44	0.955	0.66	0.295	93.551	51.681	10.639
Control	3	67.086	131.982	8.06	0.655	1.275	0.47	0.81	0.475	0.335	103.515	68.004	11.007
Control	4	61.164	128.384	4.462	0.65	1.305	0.475	0.785	0.47	0.315	98.379	62.078	8.336
Control	5	60.715	121.886	3.182	0.63	1.28	0.47	0.69	0.42	0.27	95.223	60.846	7.822
Control	6	47.965	108.686	0.275	0.575	1.205	0.42	0.96	0.665	0.295	90.196	48.492	5.319
Control	3	62.403	124.436	9.556	0.655	1.3	0.465	0.805	0.48	0.325	95.72	63.795	12.754
Control	4	60.689	123.129	6.389	0.63	1.285	0.48	0.775	0.47	0.305	95.82	61.905	10.846
Control	5	56.564	117.626	0.282	0.645	1.275	0.47	1.025	0.66	0.365	92.256	56.257	3.951
Control	6	51.573	115.19	5.692	0.6	1.23	0.43	0.915	0.59	0.325	93.65	52.448	9.29
Control	3	66.194	129.605	8.269	0.645	1.28	0.465	0.79	0.475	0.315	101.254	66.634	10.985
Control	4	60.846	127.204	12.149	0.64	1.285	0.475	0.765	0.465	0.3	98.991	62.395	15.059
Control	5	61.003	121.857	9.104	0.615	1.255	0.465	0.72	0.445	0.275	97.097	63.078	13.019
Control	6	51.819	113.065	1.389	0.595	1.21	0.445	0.915	0.595	0.32	93.442	52.202	5.473
Control	3	65.008	126.685	7.826	0.64	1.28	0.47	0.825	0.49	0.335	98.973	66.375	10.649
Control	4	61.993	127.039	8.153	0.66	1.3	0.49	0.8	0.465	0.335	97.722	62.345	11.133
Control	5	63.598	125.646	8.964	0.63	1.29	0.465	0.725	0.43	0.295	97.4	64.961	12.857
Control	6	51.573	115.19	5.692	0.6	1.23	0.43	0.915	0.59	0.325	93.65	52.448	9.29
Control	2	64.777		9.401	0.475			0.585	0.39	0.195		66.15	8.943
Control	3	64.359	129.217	9.744	0.485	0.96	0.39	0.58	0.375	0.205	134.601	64.469	9.429
Control	4	68.773	133.235	11.022	0.475	0.96	0.375	0.585	0.39	0.195	138.786	69.673	10.602
Control	5	64.855	133.655	9.402	0.495	0.97	0.39	0.825	0.595	0.23	137.789	65.556	8.246
Control	2	62.653		9.217	0.445			0.525	0.34	0.185		63.997	8.85
Control	3	61.058	123.743	10.56	0.44	0.885	0.34	0.525	0.36	0.165	139.823	61.467	9.801
Control	4	69.104	130.162	8.658	0.445	0.885	0.36	0.545	0.39	0.155	147.076	69.856	7.957
Control	5	65.296	134.451	7.585	0.47	0.915	0.39	0.705	0.525	0.18	146.941	65.598	6.09
Control	2	64.731		8.134	0.43			0.505	0.34	0.165		65.313	8.003
Control	3	63.291	128.025	9.135	0.425	0.855	0.34	0.505	0.345	0.16	149.737	63.449	8.844
Control	4	65.033	128.355	9.87	0.425	0.85	0.345	0.51	0.355	0.155	151.006	66.088	9.459
Control	5	64.448	129.488	9.051	0.435	0.86	0.355	0.685	0.505	0.18	150.567	64.793	7.902
Control	2	62.762		8.166	0.45			0.53	0.36	0.17		64.239	7.887
Control	3	65.508	128.332	8.032	0.45	0.9	0.36	0.54	0.365	0.175	142.591	65.123	7.447
Control	4	66.37	131.931	10.355	0.445	0.895	0.365	0.555	0.37	0.185	147.409	67.223	9.312
Control	5	63.481	129.854	10.119	0.465	0.91	0.37	0.79	0.585	0.205	142.697	64.26	8.649
Control	2	62.852		10.333	0.43			0.545	0.365	0.18		64.37	9.069
Control	3	65.713	128.612	8.699	0.455	0.885	0.365	0.545	0.36	0.185	145.324	65.833	7.962
Control	4	67.645	133.359	7.735	0.45	0.905	0.36	0.57	0.385	0.185	147.358	68.459	6.98
Control	5	72.176	139.837	10.03	0.48	0.93	0.385	0.775	0.575	0.2	150.362	72.134	8.516
Control	2	60.96		5.509	0.445			0.55	0.365	0.185		61.107	5.396
Control	3	63.475	124.461	5.354	0.455	0.9	0.365	0.56	0.38	0.18	138.29	63.916	5.323
Control	4	68.817	132.323	5.039	0.475	0.93	0.38	0.57	0.4	0.17	142.283	69.253	4.523
Control	5	68.766	137.602	8.853	0.485	0.96	0.4	0.755	0.565	0.19	143.335	68.988	7.63
Control	2	62.209		8.994	0.445			0.54	0.365	0.175		62.812	8.2
Control	3	63.786	126.003	8.28	0.45	0.895	0.365	0.545	0.365	0.18	140.785	64.249	7.549
Control	4	68.506	132.292	8.377	0.455	0.905	0.365	0.535	0.365	0.17	146.179	69.323	7.652
Control	5	64.653	133.159	9.387	0.455	0.91	0.365	0.725	0.525	0.2	146.329	64.761	8.359
Control	2	63.771		10.653	0.435			0.55	0.35	0.2		64.878	10.189
Control	3	63.467	127.242	8.352	0.455	0.89	0.35	0.545	0.355	0.19	142.969	64.325	8.067
Control	4	67.555	131.072	7.041	0.45	0.905	0.355	0.53	0.365	0.165	144.831	68.155	6.325
Control	5	68.284	135.843	10.524	0.46	0.91	0.365	0.72	0.54	0.18	149.278	68.291	8.882
Control	2	60.041		12.117	0.435			0.55	0.35	0.2		62.289	11.229
Control	3	63.199	123.547	7.748	0.455	0.89	0.35	0.555	0.36	0.195	138.817	63.251	7.304
Control	4	67.4	130.598	10.802	0.455	0.91	0.36	0.55	0.365	0.185	143.514	67.742	10.319
Control	5	64.636	132.179	13.241	0.465	0.92	0.365	0.755	0.565	0.19	143.673	66.015	12.403
Control	2	64.932		7.303	0.455			0.56	0.37	0.19		65.63	7.328
Control	3	62.018	126.952	7.73	0.465	0.92	0.37	0.57	0.37	0.2	137.991	62.081	7.811
Control	4	69.427	131.446	8.94	0.465	0.93	0.37	0.545	0.365	0.18	141.34	70.019	8.574
Control	5	63.903	133.35	11.402	0.47	0.935	0.365	0.74	0.555	0.185	142.62	64.573	9.934
Control	3	59.587	113.912	14.738	0.4	0.83	0.28	0.495	0.315	0.18	137.243	63.903	18.263
Control	4	57.902	118.151	10.951	0.41	0.81	0.315	0.51	0.315	0.195	145.865	59.275	15.438
Control	5	57.088	115.095	9.866	0.4	0.81	0.315	0.535	0.35	0.185	142.093	59.916	15.562
Control	6	50.687	108.008	10.362	0.46	0.86	0.35	0.81	0.59	0.22	125.591	52.444	15.86
Control	3	59.133	116.023	12.994	0.435	0.925	0.315	0.55	0.32	0.23	125.43	61.168	16.693
Control	4	57.22	116.356	16.014	0.44	0.875	0.32	0.52	0.305	0.215	132.978	59.551	20.187
Control	5	58.618	116.04	17.38	0.415	0.855	0.305	0.54	0.345	0.195	135.719	63.58	22.906
Control	6	50.74	109.436	16.482	0.45	0.865	0.345	0.805	0.57	0.235	126.516	54.786	22.772
Control	3	58.323	116.065	13.662	0.43	0.9	0.315	0.545	0.31	0.235	128.961	61.658	17.454
Control	4	56.958	115.489	13.184	0.43	0.86	0.31	0.52	0.3	0.22	134.29	58.64	17.302
Control	5	58.443	115.555	15.348	0.415	0.845	0.3	0.52	0.325	0.195	136.751	62.053	20.618
Control	6	51.553	110.008	18.686	0.43	0.845	0.325	0.72	0.525	0.195	130.187	55.927	23.669
Control	3	61.933	120.751	16.024	0.435	0.96	0.31	0.545	0.32	0.225	125.782	66.04	19.306
Control	4	56.021	118.331	14.238	0.435	0.87	0.32	0.515	0.29	0.225	136.013	58.097	18.253
Control	5	53.251	109.429	15.787	0.4	0.835	0.29	0.52	0.31	0.21	131.053	57.211	20.923
Control	6	47.745	101.034	18.258	0.425	0.825	0.31	0.775	0.535	0.24	122.465	51.295	23.598
Control	3	61.815	123.204	15.481	0.415	0.925	0.305	0.515	0.295	0.22	133.194	65.353	18.64
Control	4	54.731	116.798	14.655	0.41	0.825	0.295	0.485	0.285	0.2	141.573	56.885	18.787
Control	5	51.575	106.476	14.329	0.39	0.8	0.285	0.5	0.305	0.195	133.095	56.004	19.722
Control	6	43.325	95.133	12.963	0.4	0.79	0.305	0.73	0.495	0.235	120.422	46.387	18.731
Control	3	61.624	121.156	11.602	0.415	0.92	0.3	0.525	0.33	0.195	131.691	64.394	14.786
Control	4	57.437	119.656	8.798	0.43	0.845	0.33	0.49	0.29	0.2	141.605	58.471	12.725
Control	5	51.743	109.362	12.839	0.385	0.815	0.29	0.505	0.31	0.195	134.187	53.81	18.118
Control	6	46.792	98.551	15.43	0.415	0.8	0.31	0.74	0.56	0.18	123.189	50.247	21.171
Control	3	62.971	124.579	12.605	0.43	0.935	0.32	0.54	0.325	0.215	133.24	66.133	16.202
Control	4	54.606	117.926	12.014	0.425	0.855	0.325	0.5	0.28	0.22	137.925	55.804	16.369
Control	5	49.722	104.626	13.82	0.395	0.82	0.28	0.505	0.305	0.2	127.593	53.682	19.305
Control	6	46.714	96.531	16.235	0.41	0.805	0.305	0.73	0.54	0.19	119.914	50.388	21.329
Control	3	62.744	126.766	10.707	0.445	0.965	0.345	0.5	0.295	0.205	131.364	63.608	14.269
Control	4	52.142	114.893	12.466	0.41	0.855	0.295	0.49	0.29	0.2	134.378	53.89	16.533
Control	5	50.955	103.21	10.274	0.38	0.79	0.29	0.525	0.325	0.2	130.646	54.365	15.15
Control	6	44.483	95.882	12.021	0.435	0.815	0.325	0.77	0.58	0.19	117.647	45.557	16.212
Control	3	61.877	122.953	13.209	0.425	0.95	0.32	0.515	0.32	0.195	129.424	65.704	16.632
Control	4	53.699	116.127	12.135	0.42	0.845	0.32	0.465	0.27	0.195	137.428	55.024	16.408
Control	5	48.171	102.28	14.708	0.365	0.785	0.27	0.48	0.295	0.185	130.293	52.422	19.675
Control	6	41.944	90.203	17.3	0.395	0.76	0.295	0.74	0.555	0.185	118.688	45.425	21.688
Control	3	61.782	121.929	16.669	0.41	0.9	0.295	0.495	0.3	0.195	135.477	66.863	19.862
Control	4	53.359	115.75	12.437	0.4	0.81	0.3	0.48	0.28	0.2	142.901	55.286	16.437
Control	5	53.501	106.914	13.206	0.375	0.775	0.28	0.48	0.295	0.185	137.954	56.285	17.916
Control	6	43.886	97.405	15.5	0.4	0.775	0.295	0.715	0.55	0.165	125.684	47.04	19.701
Control	3	69.85	137.239	17.27	0.485	0.99	0.395	0.605	0.41	0.195	138.625	71.694	18.426
Control	4	77.47	147.387	14.586	0.505	0.99	0.41	0.595	0.405	0.19	148.876	80.256	16.196
Control	5	71.067	148.86	9.677	0.505	1.01	0.405	0.79	0.59	0.2	147.386	72.103	11.51
Control	3	64.722	133.649	15.613	0.44	0.935	0.365	0.565	0.385	0.18	142.94	66.927	16.985
Control	4	71.127	135.849	13.611	0.48	0.92	0.385	0.55	0.375	0.175	147.662	73.178	15.016
Control	5	64.495	135.687	11.269	0.46	0.94	0.375	0.775	0.59	0.185	144.348	65.437	12.893
Control	3	68.52	137.121	10.502	0.48	0.975	0.38	0.59	0.385	0.205	140.637	69.237	11.999
Control	4	72.45	141.063	10.756	0.495	0.975	0.385	0.545	0.375	0.17	144.68	73.857	12.733
Control	5	63.173	135.701	8.285	0.47	0.965	0.375	0.795	0.615	0.18	140.623	63.802	10.692
Control	3	71.059	141.028	9.585	0.5	0.995	0.395	0.565	0.395	0.17	141.737	71.554	10.939
Control	4	68.641	139.826	13.07	0.48	0.98	0.395	0.54	0.37	0.17	142.68	69.968	14.853
Control	5	58.192	126.838	11.677	0.455	0.935	0.37	0.8	0.62	0.18	135.656	59.969	13.93
Control	3	65.76	131.842	12.857	0.485	0.975	0.385	0.615	0.39	0.225	135.223	66.87	14.422
Control	4	68.632	134.392	12.238	0.505	0.99	0.39	0.625	0.42	0.205	135.75	70.134	14.112
Control	5	67.637	136.274	13.606	0.53	1.035	0.42	0.84	0.65	0.19	131.666	69.416	15.514
Control	3	63.712	133.753	11.541	0.48	0.96	0.39	0.575	0.4	0.175	139.326	64.796	12.828
Control	4	66.04	129.947	15.235	0.485	0.965	0.4	0.58	0.395	0.185	134.66	68.088	17.241
Control	5	66.02	132.06	12.122	0.485	0.97	0.395	0.835	0.63	0.205	136.144	68.44	14.471
Control	3	68.792	138.496	9.582	0.48	0.98	0.39	0.575	0.405	0.17	141.322	70.444	11.284
Control	4	73.66	142.508	8.173	0.5	0.98	0.405	0.56	0.405	0.155	145.416	74.252	10.252
Control	5	68.255	141.92	9.906	0.48	0.98	0.405	0.795	0.61	0.185	144.816	68.776	11.593
Control	3	72.127	139.453	11.605	0.49	1	0.39	0.59	0.4	0.19	139.453	72.979	13.452
Control	4	70.325	142.452	10.649	0.505	0.995	0.4	0.565	0.395	0.17	143.168	72.407	12.789
Control	5	68.042	138.381	9.179	0.48	0.985	0.395	0.795	0.61	0.185	140.488	68.383	11.57
Control	3	69.804	141.413	6.833	0.48	0.98	0.395	0.58	0.405	0.175	144.299	70.028	8.462
Control	4	70.162	140.058	9.597	0.5	0.98	0.405	0.57	0.41	0.16	142.916	71.428	11.561
Control	5	69.313	139.476	8.918	0.49	0.99	0.41	0.815	0.63	0.185	140.885	69.579	11.186
Control	3	67.255	133.668	7.074	0.485	1.025	0.395	0.6	0.41	0.19	130.408	67.655	8.948
Control	4	72.445	139.742	8.054	0.51	0.995	0.41	0.6	0.425	0.175	140.444	73.232	10.268
Control	5	73.641	146.092	8.745	0.515	1.025	0.425	0.84	0.655	0.185	142.529	74.29	10.687
Control	2	71.084		4.355	0.56			0.67	0.415	0.255		71.488	4.798
Control	3	68.741	140.057	4.272	0.545	1.105	0.415	0.66	0.42	0.24	126.748	68.887	3.628
Control	4	72.215	141.176	8.778	0.545	1.09	0.42	0.64	0.41	0.23	129.519	72.517	7.823
Control	5	67.306	139.526	7.571	0.525	1.07	0.41	0.81	0.575	0.235	130.398	67.87	7.378
Control	2	74.666		10.987	0.565			0.685	0.435	0.25		75.463	10.598
Control	3	69.972	144.655	6.509	0.555	1.12	0.435	0.685	0.44	0.245	129.156	70.55	7.28
Control	4	73.66	143.793	2.38	0.57	1.125	0.44	0.64	0.425	0.215	127.816	73.774	2.928
Control	5	68.58	142.248	4.337	0.54	1.11	0.425	0.825	0.615	0.21	128.151	68.605	4.475
Control	2	70.909		12.322	0.57			0.67	0.425	0.245		71.906	12.216
Control	3	71.368	142.301	9.326	0.55	1.12	0.425	0.675	0.44	0.235	127.054	72.769	9.878
Control	4	74.7	146.107	6.348	0.56	1.11	0.44	0.635	0.42	0.215	131.628	74.736	6.813
Control	5	67.293	142.015	6.117	0.535	1.095	0.42	0.795	0.595	0.2	129.694	67.444	6.354
Control	2	67.496		9.013	0.575			0.705	0.445	0.26		68.27	8.72
Control	3	72.284	139.787	8.364	0.585	1.16	0.445	0.71	0.46	0.25	120.506	72.594	8.56
Control	4	73.619	145.927	6.319	0.58	1.165	0.46	0.705	0.475	0.23	125.259	73.912	6.47
Control	5	71.205	144.831	7.152	0.605	1.185	0.475	0.865	0.665	0.2	122.22	71.569	7.239
Control	2	68.549		5.207	0.56			0.66	0.41	0.25		68.823	5.547
Control	3	65.833	134.417	4.926	0.535	1.095	0.41	0.705	0.455	0.25	122.755	65.645	5.317
Control	4	73.854	139.71	4.223	0.58	1.115	0.455	0.685	0.46	0.225	125.3	74.572	4.836
Control	5	72.69	146.598	4.413	0.585	1.165	0.46	0.855	0.645	0.21	125.835	73.162	4.911
Control	2	70.963		7.862	0.58			0.72	0.455	0.265		72.059	7.599
Control	3	71.218	142.654	4.243	0.595	1.175	0.455	0.705	0.455	0.25	121.408	71.396	4.299
Control	4	75.091	146.374	5.594	0.58	1.175	0.455	0.675	0.45	0.225	124.574	75.63	5.929
Control	5	69.639	144.739	4.999	0.575	1.155	0.45	0.915	0.715	0.2	125.315	69.542	5.384
Control	2	70.974		7.71	0.59			0.695	0.44	0.255		71.428	7.412
Control	3	68.69	139.745	7.791	0.565	1.155	0.44	0.68	0.43	0.25	120.991	69.058	7.952
Control	4	72.28	141.056	7.126	0.56	1.125	0.43	0.655	0.44	0.215	125.383	72.902	7.529
Control	5	72.578	144.994	7.674	0.56	1.12	0.44	0.825	0.645	0.18	129.459	73.235	7.941
Control	2	68.688		7.272	0.585			0.695	0.44	0.255		69.1	6.314
Control	3	69.943	138.637	7.737	0.57	1.155	0.44	0.685	0.445	0.24	120.032	70.187	7.314
Control	4	72.31	142.269	5.919	0.57	1.14	0.445	0.675	0.45	0.225	124.797	72.719	6.152
Control	5	68.577	141.005	5.622	0.565	1.135	0.45	0.87	0.67	0.2	124.233	68.774	6.143
Control	2	68.599		5.887	0.575			0.695	0.445	0.25		69.535	6.222
Control	3	71.115	140.226	1.619	0.575	1.15	0.445	0.69	0.45	0.24	121.936	71.101	1.993
Control	4	72.371	143.527	7.26	0.57	1.145	0.45	0.65	0.425	0.225	125.351	72.383	7.378
Control	5	67.279	139.87	7.976	0.545	1.115	0.425	0.835	0.645	0.19	125.444	68.308	8.109
Control	2	69.877		5.248	0.59			0.675	0.425	0.25		70.11	5.387
Control	3	69.823	139.701	7.343	0.535	1.125	0.425	0.69	0.43	0.26	124.179	70.071	7.522
Control	4	69.824	139.723	4.802	0.57	1.105	0.43	0.64	0.425	0.215	126.446	70.42	5.366
Control	5	70.111	140.27	4.402	0.545	1.115	0.425	0.83	0.64	0.19	125.803	70.629	4.488
Control	2	60.761		9.276	0.51			0.595	0.4	0.195		61.949	11.684
Control	3	61.076	121.839	9.336	0.495	1.005	0.4	0.625	0.415	0.21	121.233	62.171	11.399
Control	4	62.151	123.228	9.32	0.515	1.01	0.415	0.645	0.43	0.215	122.008	63.138	11.734
Control	5	65.898	128.05	6.665	0.54	1.055	0.43	0.82	0.58	0.24	121.374	66.953	8.554
Control	2	59.643		9.699	0.57			0.575	0.37	0.205		60.858	11.934
Control	3	62.184	121.827	8.771	0.48	1.05	0.37	0.58	0.385	0.195	116.026	63.288	10.998
Control	4	62.374	124.565	8.136	0.48	0.96	0.385	0.57	0.385	0.185	129.755	63.153	10.483
Control	5	60.873	123.247	5.167	0.485	0.965	0.385	0.58	0.4	0.18	127.717	61.782	7.471
Control	2	53.711		8.918	0.555			0.57	0.35	0.22		56.55	11.41
Control	3	58.61	112.547	7.013	0.48	1.035	0.35	0.58	0.38	0.2	108.741	59.437	9.819
Control	4	63.089	121.744	9.802	0.47	0.95	0.38	0.58	0.385	0.195	128.152	63.759	12.43
Control	5	61.446	124.555	8.465	0.495	0.965	0.385	0.58	0.4	0.18	129.073	63.28	10.943
Control	2	54.231		8.951	0.525			0.595	0.38	0.215		56.851	10.873
Control	3	59.629	113.862	9.792	0.51	1.035	0.38	0.58	0.39	0.19	110.012	60.732	12.227
Control	4	62.293	121.944	10.209	0.475	0.985	0.39	0.58	0.385	0.195	123.801	63.597	12.718
Control	5	62.066	124.367	6.822	0.49	0.965	0.385	0.595	0.41	0.185	128.878	63.32	9.163
Control	2	55.586		7.689	0.575			0.575	0.38	0.195		58.11	9.756
Control	3	58.703	114.709	7.744	0.49	1.065	0.38	0.585	0.385	0.2	107.708	59.417	9.858
Control	4	59.185	118.305	10.145	0.47	0.96	0.385	0.595	0.39	0.205	123.234	60.58	12.901
Control	5	61.371	120.665	6.33	0.505	0.975	0.39	0.6	0.41	0.19	123.759	62.767	9.452
Control	6	62.259	123.656	3.336	0.5	1.005	0.41	0.715	0.495	0.22	123.041	62.647	5.321
Control	2	57.2		7.585	0.555			0.58	0.37	0.21		58.316	9.434
Control	3	58.457	115.732	9.263	0.495	1.05	0.37	0.6	0.4	0.2	110.221	59.605	11.053
Control	4	62.155	120.615	7.415	0.485	0.98	0.4	0.6	0.4	0.2	123.077	63.029	9.106
Control	5	59.765	121.954	8.004	0.515	1	0.4	0.61	0.42	0.19	121.954	60.279	10.183
Control	6	60.57	120.404	6.792	0.505	1.02	0.42	0.795	0.555	0.24	118.043	61.368	8.704
Control	2	59.926		9.087	0.475			0.565	0.38	0.185		61.111	11.354
Control	3	60.738	120.695	9.03	0.46	0.935	0.38	0.565	0.37	0.195	129.086	61.74	11.034
Control	4	62.561	123.332	7.022	0.475	0.935	0.37	0.58	0.39	0.19	131.906	63.583	8.757
Control	5	63.253	125.82	4.226	0.48	0.955	0.39	0.695	0.48	0.215	131.749	63.41	5.506
Control	2	58.782		8.789	0.49			0.575	0.385	0.19		60.604	11.674
Control	3	63.149	122.026	6.359	0.48	0.97	0.385	0.57	0.385	0.185	125.8	63.512	8.711
Control	4	61.306	124.456	9.113	0.48	0.96	0.385	0.58	0.395	0.185	129.642	62.228	11.372
Control	5	61.581	123.013	9.032	0.485	0.965	0.395	0.725	0.515	0.21	127.475	62.855	11.288
Control	2	56.171		8.543	0.52			0.535	0.34	0.195		58.201	10.195
Control	3	58.764	115	7.1	0.455	0.975	0.34	0.555	0.385	0.17	117.949	59.817	8.934
Control	4	64.454	123.222	8.972	0.465	0.92	0.385	0.54	0.37	0.17	133.937	64.738	10.534
Control	5	58.736	123.221	9.857	0.46	0.925	0.37	0.57	0.385	0.185	133.212	60.268	11.571
Control	6	59.469	118.209	7.54	0.465	0.925	0.385	0.73	0.5	0.23	127.794	60.529	9.144

## Sheet: Un.Walk_PD
Sujeito	FootFall Object #	Step Length	Stride Length	Base of Support	Step Time	Stride Time	Swing Time	Stance Time	Single Support Time (sec)	Double Support Time (sec)	Stride Velocity	Step Width	Stride Width
PD	3	50.756	103.097	10.464	0.53	1.11	0.395	0.705	0.4	0.305	92.88	52.75	11.788
PD	4	53.46	104.468	8.649	0.565	1.095	0.4	0.675	0.395	0.28	95.405	54.263	9.994
PD	5	54.598	108.119	9.11	0.535	1.1	0.395	0.66	0.4	0.26	98.29	55.94	10.551
PD	6	55.976	110.608	7.628	0.54	1.075	0.4	0.665	0.4	0.265	102.891	57.107	8.755
PD	3	54.364	106.744	10.128	0.565	1.125	0.425	0.695	0.395	0.3	94.884	54.93	10.881
PD	4	53.358	107.815	11.644	0.545	1.11	0.395	0.675	0.38	0.295	97.131	55.12	12.435
PD	5	53.315	106.682	10.822	0.53	1.075	0.38	0.67	0.395	0.275	99.239	54.218	11.837
PD	6	55.981	109.296	10.62	0.54	1.07	0.395	0.66	0.39	0.27	102.146	57.613	11.58
PD	3	51.964	103.002	9.16	0.545	1.11	0.405	0.67	0.39	0.28	92.795	52.948	9.85
PD	4	53.374	105.398	10.415	0.535	1.08	0.39	0.665	0.39	0.275	97.591	54.242	11
PD	5	54.721	108.264	9.677	0.525	1.06	0.39	0.675	0.395	0.28	102.136	56.592	10.623
PD	6	54.414	109.395	5.687	0.535	1.06	0.395	0.665	0.38	0.285	103.203	54.826	7.049
PD	3	52.07	105.852	12.2	0.54	1.12	0.41	0.695	0.385	0.31	94.511	53.997	13.142
PD	4	54.402	106.518	10.066	0.54	1.08	0.385	0.67	0.37	0.3	98.628	55.631	11.335
PD	5	52.319	106.727	8.576	0.525	1.065	0.37	0.675	0.4	0.275	100.213	53.484	9.662
PD	6	58.038	110.372	9.56	0.545	1.07	0.4	0.635	0.375	0.26	103.151	58.311	10.442
PD	3	53.4	104.203	12.094	0.515	1.095	0.38	0.72	0.415	0.305	95.163	56.044	13.406
PD	4	54.29	107.912	7.133	0.555	1.07	0.415	0.715	0.4	0.315	100.852	54.814	8.161
PD	5	54.719	109.05	10.365	0.565	1.12	0.4	0.69	0.4	0.29	97.366	55.044	11.343
PD	6	52.222	107.358	12.61	0.55	1.115	0.4	0.665	0.375	0.29	96.285	55.054	13.72
PD	3	50.819	103.355	13.14	0.525	1.1	0.385	0.685	0.39	0.295	93.959	52.964	13.591
PD	4	51.965	102.817	12.201	0.535	1.06	0.39	0.66	0.36	0.3	96.997	53.396	12.947
PD	5	50.684	102.652	11.38	0.51	1.045	0.36	0.69	0.405	0.285	98.232	52.219	12.435
PD	6	57.053	107.763	8.232	0.555	1.065	0.405	0.675	0.395	0.28	101.186	58.041	9.197
PD	3	53.409	106.703	8.307	0.57	1.145	0.425	0.69	0.415	0.275	93.19	54.871	9.573
PD	4	57.038	110.608	9.158	0.565	1.135	0.415	0.68	0.405	0.275	97.452	57.38	10.319
PD	5	54.445	111.745	9.201	0.53	1.095	0.405	0.68	0.405	0.275	102.05	56.016	10.38
PD	6	56.204	110.907	7.315	0.555	1.085	0.405	0.665	0.39	0.275	102.218	57.228	8.444
PD	3	53.317	107.746	7.753	0.545	1.095	0.395	0.675	0.385	0.29	98.398	54.02	9.201
PD	4	55.776	109.175	8.259	0.55	1.095	0.385	0.675	0.405	0.27	99.703	56.693	9.951
PD	5	54.926	110.826	6.825	0.53	1.08	0.405	0.665	0.4	0.265	102.617	56.331	8.516
PD	6	56.803	112.023	8.462	0.545	1.075	0.4	0.635	0.345	0.29	104.207	56.629	10.109
PD	3	52.319	107.994	10.094	0.565	1.155	0.415	0.71	0.4	0.31	93.501	53.425	10.957
PD	4	54.387	106.722	10.179	0.555	1.12	0.4	0.695	0.4	0.295	95.288	55.566	11.403
PD	5	53.52	107.92	6.847	0.555	1.11	0.4	0.675	0.405	0.27	97.225	54.612	8.277
PD	6	55.816	109.45	5.917	0.545	1.1	0.405	0.68	0.41	0.27	99.5	56.08	6.967
PD	3	52.469	108.133	12.371	0.535	1.115	0.395	0.69	0.4	0.29	96.98	55.273	13.587
PD	4	56.638	109.21	7.985	0.555	1.09	0.4	0.69	0.405	0.285	100.193	57.295	9.207
PD	5	56.082	112.791	6.344	0.54	1.095	0.405	0.675	0.395	0.28	103.005	56.435	7.535
PD	6	57.204	113.288	8.616	0.545	1.085	0.395	0.655	0.365	0.29	104.413	58.149	9.723
PD	2	58.144	0	7.058	0.565	0	0	0.74	0.42	0.32	0	58.838	10.431
PD	3	55.422	113.566	8.016	0.59	1.155	0.42	0.7	0.415	0.285	98.326	57.408	11.384
PD	4	60.506	115.944	5.743	0.565	1.155	0.415	0.73	0.45	0.28	100.384	61.145	9.928
PD	5	58.708	119.39	5.616	0.585	1.15	0.45	0.705	0.405	0.3	103.817	59.342	10.022
PD	6	59.317	118.189	9.311	0.55	1.135	0.405	0.715	0.42	0.295	104.131	60.346	13.625
PD	2	63.153	0	6.111	0.555	0	0	0.655	0.405	0.25	0	63.79	10.01
PD	3	64.193	127.373	7.268	0.535	1.09	0.405	0.66	0.415	0.245	116.856	65.549	10.557
PD	4	64.527	128.816	9.526	0.535	1.07	0.415	0.645	0.395	0.25	120.389	65.282	13.156
PD	5	59.695	124.223	7.591	0.52	1.055	0.395	0.665	0.4	0.265	117.747	61.286	11.82
PD	2	64.83	0	10.468	0.55	0	0	0.665	0.415	0.25	0	66.878	14.044
PD	3	58.467	123.3	10.176	0.535	1.085	0.415	0.65	0.405	0.245	113.641	59.958	13.898
PD	4	66.342	124.809	9.641	0.535	1.07	0.405	0.675	0.435	0.24	116.644	68.232	13.394
PD	5	63.275	129.625	7.949	0.55	1.085	0.435	0.67	0.415	0.255	119.47	64.152	11.644
PD	2	68.204	0	9.575	0.515	0	0	0.645	0.4	0.245	0	70.89	13.19
PD	3	69.511	137.726	10.002	0.525	1.04	0.4	0.61	0.385	0.225	132.429	70.159	13.493
PD	4	72.71	142.245	11.077	0.505	1.03	0.385	0.615	0.395	0.22	138.102	74.604	14.455
PD	5	68.32	141.031	11.176	0.5	1.005	0.395	0.625	0.395	0.23	140.329	69.78	14.51
PD	2	70.426	0	8.884	0.525	0	0	0.64	0.405	0.235	0	72.574	12.711
PD	3	69.549	139.995	9.04	0.52	1.045	0.405	0.62	0.38	0.24	133.967	69.81	13.059
PD	4	70.104	139.679	7.781	0.5	1.02	0.38	0.63	0.39	0.24	136.94	72.274	12.058
PD	5	69.321	139.523	6.669	0.51	1.01	0.39	0.615	0.38	0.235	138.142	69.228	10.884
PD	2	70.009	0	11.638	0.52	0	0	0.635	0.405	0.23	0	72.003	14.821
PD	3	69.762	139.777	10.032	0.525	1.045	0.405	0.62	0.405	0.215	133.758	71.125	13.568
PD	4	72.819	142.595	9.447	0.515	1.04	0.405	0.625	0.4	0.225	137.111	74.34	12.792
PD	5	71.763	144.585	10.425	0.505	1.02	0.4	0.62	0.39	0.23	141.75	72.231	13.836
PD	2	66.533	0	5.901	0.54	0	0	0.65	0.41	0.24	0	68.672	10.833
PD	3	68.135	135.05	4.079	0.535	1.075	0.41	0.63	0.4	0.23	125.628	68.084	8.708
PD	4	69.074	137.363	7.56	0.515	1.05	0.4	0.63	0.41	0.22	130.822	70.461	11.246
PD	5	70.981	140.056	9.34	0.525	1.04	0.41	0.62	0.395	0.225	134.669	71.775	12.827
PD	2	68.789	0	10.74	0.535	0	0	0.64	0.405	0.235	0	70.861	14.765
PD	3	67.069	135.864	8.655	0.52	1.055	0.405	0.63	0.385	0.245	128.781	68.1	13.129
PD	4	66.407	133.505	8.034	0.505	1.025	0.385	0.64	0.4	0.24	130.249	67.912	12.53
PD	5	68.976	135.392	8.061	0.525	1.03	0.4	0.62	0.38	0.24	131.449	70.022	12.895
PD	2	60.283	0	11.745	0.475	0	0	0.635	0.395	0.24	0	64.682	17.353
PD	3	67.996	128.901	4.819	0.525	1	0.395	0.605	0.38	0.225	128.901	68.499	10.209
PD	4	68.985	136.986	10.106	0.49	1.015	0.38	0.595	0.375	0.22	134.962	70.222	14.558
PD	5	67.374	136.866	11.916	0.49	0.98	0.375	0.6	0.39	0.21	139.659	70.09	16.253
PD	2	72.389	0	6.507	0.525	0	0	0.625	0.41	0.215	0	73.964	11.525
PD	3	73.563	146.054	6.071	0.52	1.045	0.41	0.61	0.405	0.205	139.765	74.206	10.278
PD	4	72.769	146.403	10.169	0.51	1.03	0.405	0.605	0.39	0.215	142.139	74.109	13.979
PD	5	70.632	143.447	10.875	0.49	1	0.39	0.625	0.395	0.23	143.447	71.785	15.034
PD	2	50.987	0	8.321	0.57	0	0	0.68	0.41	0.27	0	52.275	11.069
PD	3	54.693	105.683	7.858	0.545	1.115	0.41	0.66	0.41	0.25	94.783	55.667	10.635
PD	4	54.384	109.077	8.066	0.545	1.09	0.41	0.67	0.42	0.25	100.071	55.493	10.968
PD	5	53.498	107.883	8.111	0.535	1.08	0.42	0.665	0.42	0.245	99.892	54.594	11.084
PD	6	51.884	105.382	8.277	0.555	1.09	0.42	0.67	0.4	0.27	96.681	52.999	11.382
PD	2	57.253	0	7.206	0.515	0	0	0.655	0.405	0.25	0	58.724	10.906
PD	3	53.272	110.543	7.911	0.535	1.05	0.405	0.625	0.39	0.235	105.279	54.273	11.451
PD	4	57.317	110.641	9.293	0.51	1.045	0.39	0.66	0.42	0.24	105.877	58.792	12.696
PD	5	54.193	111.511	7.443	0.535	1.045	0.42	0.67	0.405	0.265	106.709	55.317	11.031
PD	6	56.54	110.774	6.125	0.53	1.065	0.405	0.675	0.405	0.27	104.013	57.917	9.704
PD	2	54.514	0	9.363	0.52	0	0	0.66	0.395	0.265	0	55.679	12.453
PD	3	50.901	105.451	8.901	0.535	1.055	0.395	0.67	0.415	0.255	99.954	52.712	12.242
PD	4	55.715	106.679	6.125	0.54	1.075	0.415	0.68	0.43	0.25	99.236	56.696	9.365
PD	5	52.126	107.857	6.328	0.56	1.1	0.43	0.655	0.39	0.265	98.052	52.829	9.287
PD	6	55.895	108.045	9.347	0.51	1.07	0.39	0.66	0.38	0.28	100.977	56.851	12.328
PD	2	53.304	0	9.017	0.515	0	0	0.685	0.405	0.28	0	54.944	12.312
PD	3	53.336	106.661	6.239	0.555	1.07	0.405	0.685	0.42	0.265	99.683	54.56	9.436
PD	4	57.199	110.588	7.305	0.55	1.105	0.42	0.655	0.4	0.255	100.08	57.726	10.402
PD	5	53.4	110.74	8.548	0.535	1.085	0.4	0.655	0.405	0.25	102.065	54.782	11.955
PD	6	54.534	107.979	6.06	0.525	1.06	0.405	0.655	0.395	0.26	101.867	55.731	9.507
PD	2	54.399	0	8.931	0.515	0	0	0.655	0.39	0.265	0	55.507	12.096
PD	3	53.303	107.706	8.22	0.52	1.035	0.39	0.665	0.385	0.28	104.064	54.54	11.47
PD	4	54.756	108.061	7.619	0.52	1.04	0.385	0.675	0.41	0.265	103.905	55.942	10.752
PD	5	54.444	109.203	7.442	0.555	1.075	0.41	0.67	0.42	0.25	101.584	55.426	10.511
PD	6	55.986	110.431	5.977	0.54	1.095	0.42	0.675	0.41	0.265	100.85	57	9.178
PD	2	55.788	0	8.463	0.525	0	0	0.685	0.405	0.28	0	56.933	11.438
PD	3	52.076	107.877	8.876	0.55	1.075	0.405	0.69	0.41	0.28	100.351	53.388	11.961
PD	4	55.846	107.925	7.645	0.545	1.095	0.41	0.69	0.415	0.275	98.562	57.122	10.859
PD	5	52.374	108.232	7.447	0.56	1.105	0.415	0.67	0.4	0.27	97.948	53.663	10.539
PD	6	55.907	108.288	8.052	0.53	1.09	0.4	0.675	0.395	0.28	99.347	56.979	11.321
PD	2	54.429	0	8.337	0.545	0	0	0.68	0.405	0.275	0	55.641	11.045
PD	3	50.844	105.278	9.695	0.555	1.1	0.405	0.645	0.39	0.255	95.707	52.093	12.58
PD	4	55.855	106.71	9.666	0.515	1.07	0.39	0.68	0.41	0.27	99.729	57.56	12.759
PD	5	49.572	105.44	7.898	0.54	1.055	0.41	0.695	0.415	0.28	99.943	51.355	11.064
PD	6	54.5	104.089	7.22	0.555	1.095	0.415	0.69	0.405	0.285	95.058	55.058	10.433
PD	2	52.356	0	8.745	0.51	0	0	0.67	0.39	0.28	0	53.67	11.814
PD	3	53.127	105.486	8.174	0.535	1.045	0.39	0.675	0.395	0.28	100.944	54.411	11.528
PD	4	55.788	108.934	6.461	0.53	1.065	0.395	0.685	0.415	0.27	102.285	56.855	9.845
PD	5	52.252	108.048	7.991	0.56	1.09	0.415	0.645	0.38	0.265	99.127	53.109	10.942
PD	6	54.525	106.868	10.346	0.505	1.065	0.38	0.69	0.39	0.3	100.346	56.041	13.378
PD	2	56.074	0	7.983	0.54	0	0	0.665	0.405	0.26	0	57.309	11.17
PD	3	53.236	109.309	7.598	0.535	1.075	0.405	0.68	0.405	0.275	101.683	54.348	10.628
PD	4	56.018	109.255	6.902	0.535	1.07	0.405	0.67	0.405	0.265	102.107	56.887	9.889
PD	5	53.205	109.227	7.043	0.55	1.085	0.405	0.67	0.42	0.25	100.67	54.134	9.751
PD	6	56.211	109.423	8.152	0.54	1.09	0.42	0.675	0.4	0.275	100.388	57.53	10.885
PD	2	54.694	0	8.759	0.535	0	0	0.685	0.415	0.27	0	56.032	11.647
PD	3	52.301	106.997	7.958	0.555	1.09	0.415	0.665	0.4	0.265	98.162	53.816	10.958
PD	4	57.998	110.303	6.66	0.53	1.085	0.4	0.67	0.415	0.255	101.662	58.677	9.776
PD	5	53.46	111.471	5.817	0.55	1.08	0.415	0.665	0.405	0.26	103.214	54.209	8.931
PD	6	57.418	110.878	8.289	0.525	1.075	0.405	0.65	0.365	0.285	103.142	58.545	11.531
PD	4	44.515	87.778	14.18	0.66	1.375	0.4	0.965	0.475	0.49	63.839	47.445	15.257
PD	5	42.802	87.357	13.163	0.705	1.365	0.475	0.865	0.4	0.465	63.998	44.694	14.25
PD	6	45.872	88.676	15.983	0.66	1.365	0.4	0.845	0.425	0.42	64.964	48.076	16.869
PD	7	41.762	87.778	16.255	0.63	1.29	0.425	0.87	0.43	0.44	68.045	45.967	17.249
PD	8	44.547	86.425	15.236	0.645	1.275	0.43	0.91	0.4	0.51	67.784	47.031	16.331
PD	4	44.831	87.959	13.867	0.665	1.3	0.405	0.845	0.425	0.42	67.661	47.266	15.264
PD	5	42.889	87.758	16.892	0.61	1.275	0.425	0.785	0.365	0.42	68.83	45.608	18.405
PD	6	44.741	87.697	17.841	0.6	1.21	0.365	0.8	0.42	0.38	72.477	49.527	19.729
PD	7	44.199	88.953	15.163	0.605	1.205	0.42	0.815	0.42	0.395	73.82	47.794	17.067
PD	8	45.723	90.003	14.074	0.615	1.22	0.42	0.81	0.385	0.425	73.773	48.131	15.443
PD	4	41.753	86.046	16.56	0.675	1.375	0.425	0.865	0.37	0.495	62.579	44.548	17.772
PD	5	43.312	85.155	16.463	0.635	1.31	0.37	0.865	0.415	0.45	65.004	47.724	18.021
PD	6	44.328	87.735	15.725	0.645	1.28	0.415	0.825	0.415	0.41	68.543	47.115	17.062
PD	7	46.076	90.441	14.633	0.635	1.28	0.415	0.86	0.455	0.405	70.657	49.936	15.61
PD	4	41.774	85.06	15.101	0.71	1.425	0.46	0.94	0.43	0.51	59.691	44.564	16.198
PD	5	44.569	86.361	14.871	0.7	1.41	0.43	0.94	0.45	0.49	61.249	47.711	15.88
PD	6	44.254	88.85	12.379	0.69	1.39	0.45	0.92	0.455	0.465	63.921	46.689	13.481
PD	7	44.874	89.172	11.874	0.705	1.395	0.455	0.915	0.455	0.46	63.923	46.837	12.851
PD	4	45.72	90.173	13.99	0.69	1.405	0.445	0.86	0.435	0.425	64.18	48.21	15.159
PD	5	45.641	91.363	11.388	0.655	1.345	0.435	0.925	0.5	0.425	67.928	48.07	12.769
PD	6	44.529	90.284	12.011	0.705	1.36	0.5	0.85	0.405	0.445	66.385	45.753	13.424
PD	7	39.582	84.309	13.067	0.625	1.33	0.405	0.94	0.455	0.485	63.39	43.091	14.448
PD	4	41.61	84.816	14.998	0.8	1.565	0.51	1.055	0.44	0.615	54.196	44.068	16.424
PD	5	43.268	84.891	16.869	0.79	1.59	0.44	0.95	0.445	0.505	53.391	46.569	18.307
PD	6	40.474	83.773	15.497	0.71	1.5	0.445	0.955	0.485	0.47	55.849	44.907	16.897
PD	7	45.886	86.505	13.08	0.725	1.435	0.485	0.935	0.45	0.485	60.282	47.98	13.955
PD	4	42.841	83.838	14.807	0.775	1.53	0.47	0.955	0.415	0.54	54.796	44.666	15.158
PD	5	43.363	86.219	14.326	0.705	1.48	0.415	0.995	0.48	0.515	58.256	46.763	15.231
PD	6	42.867	86.269	12.496	0.73	1.435	0.48	0.935	0.45	0.485	60.118	44.76	13.561
PD	7	45.7	88.573	12.189	0.715	1.445	0.45	0.91	0.445	0.465	61.296	47.593	13.07
PD	4	44.076	90.12	11.233	0.735	1.51	0.49	1	0.48	0.52	59.682	45.949	12.383
PD	5	47.151	91.285	10.698	0.765	1.5	0.48	0.98	0.5	0.48	60.857	48.299	11.5
PD	6	47.072	94.248	10.772	0.735	1.5	0.5	0.945	0.49	0.455	62.832	49.117	12.023
PD	7	47.122	94.216	9.296	0.735	1.47	0.49	0.955	0.465	0.49	64.093	48.473	10.711
PD	4	44.301	80.1	12.387	0.775	1.515	0.455	1	0.49	0.51	52.871	46.39	13.44
PD	5	43.091	87.458	13.509	0.755	1.53	0.49	0.92	0.44	0.48	57.162	44.723	14.261
PD	6	45.776	89.046	16.731	0.685	1.44	0.44	0.92	0.43	0.49	61.837	48.77	17.555
PD	7	39.343	85.123	16.892	0.665	1.35	0.43	0.855	0.385	0.47	63.054	43.309	18.424
PD	8	43.189	82.534	11.069	0.64	1.305	0.385	0.93	0.5	0.43	63.244	47.103	12.679
PD	4	42.086	83.915	14.928	0.76	1.535	0.44	0.985	0.425	0.56	54.668	44.263	15.333
PD	5	41.608	83.754	15.616	0.72	1.48	0.425	0.965	0.455	0.51	56.591	44.53	16.124
PD	6	43.391	85.019	15.251	0.72	1.44	0.455	0.965	0.465	0.5	59.041	46.461	15.954
PD	7	41.619	85.017	13.669	0.71	1.43	0.465	0.995	0.495	0.5	59.452	44.394	14.432
PD	8	43.259	84.985	11.064	0.75	1.46	0.495	0.965	0.445	0.52	58.209	44.945	11.625
PD	2	45.719	0	10.443	0.54	0	0	0.715	0.44	0.275	0	47.833	14.223
PD	3	45.457	91.176	10.239	0.59	1.13	0.44	0.65	0.405	0.245	80.687	47.375	14.154
PD	4	48.371	93.829	12.165	0.53	1.12	0.405	0.68	0.44	0.24	83.776	50.628	16.08
PD	5	42.633	91.108	11.648	0.56	1.09	0.44	0.685	0.435	0.25	83.585	46.011	15.958
PD	6	48.798	91.589	9.512	0.555	1.115	0.435	0.71	0.285	0.425	82.143	50.86	13.813
PD	2	40.905	0	7.675	0.56	0	0	0.705	0.42	0.285	0	42.835	12.005
PD	3	48.387	89.292	8.888	0.565	1.125	0.42	0.665	0.4	0.265	79.371	50.201	13.056
PD	4	44.322	92.744	8.573	0.54	1.105	0.4	0.675	0.425	0.25	83.931	46.135	13.35
PD	5	49.527	93.903	6.365	0.55	1.09	0.425	0.665	0.425	0.24	86.15	50.983	11.264
PD	6	43.942	93.477	7.038	0.55	1.1	0.425	0.645	0.4	0.245	84.979	44.837	11.662
PD	7	47.75	91.729	9.456	0.515	1.065	0.4	0.645	0.39	0.255	86.131	50.384	13.913
PD	2	40.31	0	10.199	0.595	0	0	0.665	0.39	0.275	0	42.789	14.744
PD	3	46.001	86.317	9.605	0.535	1.13	0.39	0.695	0.445	0.25	76.387	48.471	14.313
PD	4	44.137	90.139	8.191	0.575	1.11	0.445	0.665	0.42	0.245	81.206	46.097	13.245
PD	5	47.294	91.469	7.035	0.54	1.115	0.42	0.675	0.435	0.24	82.035	49.093	12.08
PD	6	40.521	87.815	5.826	0.56	1.1	0.435	0.645	0.42	0.225	79.832	41.92	10.916
PD	7	47.159	87.722	7.041	0.535	1.095	0.42	0.635	0.385	0.25	80.111	48.507	11.977
PD	2	46.63	0	8.335	0.565	0	0	0.665	0.42	0.245	0	48.557	13.042
PD	3	49.814	96.508	6.89	0.54	1.105	0.42	0.675	0.425	0.25	87.338	51.389	11.72
PD	4	42.778	92.595	5.46	0.55	1.09	0.425	0.67	0.42	0.25	84.95	44.19	10.549
PD	5	48.622	91.466	5.447	0.545	1.095	0.42	0.665	0.42	0.245	83.531	49.748	10.377
PD	6	42.882	91.569	8.012	0.545	1.09	0.42	0.63	0.39	0.24	84.008	44.064	12.699
PD	7	48.697	91.594	5.758	0.51	1.055	0.39	0.69	0.43	0.26	86.819	51.448	10.515
PD	2	40.851	0	12.451	0.555	0	0	0.64	0.38	0.26	0	44.004	17.017
PD	3	44.409	85.263	10.819	0.505	1.06	0.38	0.695	0.42	0.275	80.437	47.936	15.453
PD	4	41.284	85.785	7.187	0.555	1.06	0.42	0.67	0.4	0.27	80.929	43.037	11.966
PD	5	48.672	90.017	6.784	0.54	1.095	0.4	0.655	0.405	0.25	82.207	50.007	11.746
PD	6	42.687	91.394	6.339	0.535	1.075	0.405	0.645	0.405	0.24	85.018	44.327	11.649
PD	7	47.356	90.108	7.512	0.525	1.06	0.405	0.61	0.35	0.26	85.008	48.745	12.38
PD	2	44.467	0	6.361	0.62	0	0	0.725	0.46	0.265	0	46.655	10.985
PD	3	49.589	94.285	2.532	0.595	1.215	0.46	0.68	0.445	0.235	77.601	50.264	6.727
PD	4	42.877	92.473	7.451	0.575	1.17	0.445	0.585	0.35	0.235	79.037	42.838	11.516
PD	5	44.527	88.085	12.643	0.455	1.03	0.35	0.715	0.455	0.26	85.519	48.138	17.037
PD	6	41.669	86.197	10.048	0.585	1.04	0.455	0.67	0.415	0.255	82.882	44.555	14.725
PD	7	48.82	90.607	8.495	0.545	1.13	0.415	0.66	0.395	0.265	80.183	50.995	13.015
PD	2	39.601	0	11.007	0.545	0	0	0.68	0.395	0.285	0	42.894	15.475
PD	3	48.135	87.78	8.614	0.545	1.09	0.395	0.66	0.415	0.245	80.532	50.282	12.92
PD	4	44.382	92.539	7.939	0.55	1.095	0.415	0.65	0.415	0.235	84.511	45.608	12.286
PD	5	48.368	92.753	7.354	0.525	1.075	0.415	0.67	0.43	0.24	86.282	50.257	11.779
PD	6	43.076	91.463	7.086	0.555	1.08	0.43	0.64	0.405	0.235	84.688	44.51	11.498
PD	7	46.917	90.003	9.379	0.52	1.075	0.405	0.65	0.385	0.265	83.724	48.445	13.612
PD	2	42.945	0	11.297	0.555	0	0	0.65	0.395	0.255	0	45.269	15.285
PD	3	48.407	91.358	11.269	0.525	1.08	0.395	0.645	0.4	0.245	84.591	51.01	15.502
PD	4	42.867	91.279	11.616	0.525	1.05	0.4	0.635	0.39	0.245	86.932	45.449	15.831
PD	5	50.963	93.83	10.047	0.51	1.035	0.39	0.67	0.42	0.25	90.657	53.655	14.335
PD	6	43.032	94.039	6.491	0.545	1.055	0.42	0.63	0.38	0.25	89.137	44.676	11.233
PD	7	51.04	94.167	6.489	0.505	1.05	0.38	0.61	0.37	0.24	89.683	52.201	10.893
PD	2	39.484	0	11.468	0.56	0	0	0.7	0.42	0.28	0	42.886	16.02
PD	3	44.359	83.854	8.05	0.555	1.115	0.42	0.705	0.435	0.27	75.205	46.886	12.523
PD	4	40.323	84.858	6.94	0.58	1.135	0.435	0.65	0.39	0.26	74.765	41.215	11.238
PD	5	47.495	87.877	8.484	0.515	1.095	0.39	0.675	0.425	0.25	80.253	49.696	12.743
PD	6	42.762	90.257	7.454	0.56	1.075	0.425	0.63	0.385	0.245	83.96	44.135	12.016
PD	7	48.485	91.267	8.218	0.5	1.06	0.385	0.64	0.39	0.25	86.101	50.15	12.914
PD	2	40.564	0	8.779	0.6	0	0	0.685	0.41	0.275	0	42.604	13.637
PD	3	45.698	86.269	8.482	0.545	1.145	0.41	0.705	0.445	0.26	75.344	47.667	13.229
PD	4	41.062	86.762	7.011	0.585	1.13	0.445	0.65	0.4	0.25	76.781	43.306	12.215
PD	5	48.042	89.172	5.646	0.52	1.105	0.4	0.66	0.425	0.235	80.699	49.277	10.583
PD	6	41.835	89.88	5.642	0.555	1.075	0.425	0.63	0.4	0.23	83.609	43.053	10.306
PD	7	48.509	90.347	7.765	0.505	1.06	0.4	0.625	0.375	0.25	85.233	49.639	12.547
PD	2	51.435	0	10.432	0.53	0	0	0.66	0.33	0.33	0	56.188	11.099
PD	3	52.561	103.998	11.037	0.495	1.025	0.33	0.695	0.39	0.305	101.461	54.668	13.153
PD	4	64.068	116.644	8.314	0.555	1.05	0.39	0.64	0.37	0.27	111.09	64.529	10.551
PD	5	59.509	123.797	6.434	0.51	1.065	0.37	0.675	0.41	0.265	116.241	60.277	8.389
PD	6	60.083	119.647	8.154	0.54	1.05	0.41	0.63	0.31	0.32	113.95	60.951	10.365
PD	2	59.652	0	7.023	0.56	0	0	0.685	0.39	0.295	0	59.971	9.226
PD	3	59.404	119.074	7.939	0.555	1.115	0.39	0.695	0.42	0.275	106.793	60.261	9.973
PD	4	59.976	119.38	8.599	0.55	1.105	0.42	0.67	0.395	0.275	108.036	60.774	10.642
PD	5	59.351	119.338	8.266	0.54	1.09	0.395	0.7	0.43	0.27	109.484	60.455	10.204
PD	6	60.24	119.612	5.418	0.56	1.1	0.43	0.665	0.385	0.28	108.738	61.306	7.076
PD	2	59.588	0	10.125	0.53	0	0	0.7	0.415	0.285	0	60.887	12.359
PD	3	59.792	119.391	6.794	0.56	1.09	0.415	0.65	0.38	0.27	109.533	61.031	9.106
PD	4	62.838	122.734	6.294	0.52	1.08	0.38	0.68	0.415	0.265	113.643	62.798	8.31
PD	5	61.622	124.526	7.968	0.545	1.065	0.415	0.625	0.36	0.265	116.926	62.83	9.932
PD	2	63.405	0	9.628	0.53	0	0	0.68	0.41	0.27	0	64.398	11.718
PD	3	61.055	124.465	8.849	0.545	1.075	0.41	0.64	0.37	0.27	115.781	62.254	10.94
PD	4	63.37	124.454	7.473	0.505	1.05	0.37	0.65	0.405	0.245	118.528	64.099	9.561
PD	5	62.36	125.73	8.535	0.54	1.045	0.405	0.62	0.38	0.24	120.316	63.077	10.476
PD	2	62.117	0	10.308	0.53	0	0	0.655	0.4	0.255	0	63.225	12.418
PD	3	63.613	125.736	8.16	0.535	1.065	0.4	0.63	0.4	0.23	118.062	64.941	10.281
PD	4	64.571	128.302	4.834	0.52	1.055	0.4	0.67	0.435	0.235	121.613	65.141	6.63
PD	5	61.159	125.735	8.235	0.545	1.065	0.435	0.615	0.36	0.255	118.061	61.297	9.894
PD	2	66.855	0	7.004	0.565	0	0	0.695	0.435	0.26	0	66.938	9.147
PD	3	64.951	131.813	6.844	0.56	1.125	0.435	0.665	0.41	0.255	117.167	65.774	8.915
PD	4	64.975	129.937	6.746	0.545	1.105	0.41	0.675	0.435	0.24	117.59	65.819	8.89
PD	5	61.978	126.962	7.535	0.555	1.1	0.435	0.635	0.39	0.245	115.42	62.336	9.671
PD	2	67.341	0	7.495	0.585	0	0	0.665	0.425	0.24	0	68.201	9.563
PD	3	64.95	132.349	7.5	0.545	1.13	0.425	0.66	0.405	0.255	117.123	65.937	9.754
PD	4	65.885	130.894	5.159	0.525	1.07	0.405	0.705	0.435	0.27	122.331	66.295	7.747
PD	5	62.364	128.252	6.012	0.57	1.095	0.435	0.65	0.375	0.275	117.125	62.869	8.729
PD	2	64.743	0	6.892	0.575	0	0	0.705	0.445	0.26	0	65.869	9.412
PD	3	66.159	131.04	5.803	0.575	1.15	0.445	0.655	0.4	0.255	113.948	66.508	7.553
PD	4	68.368	134.582	9.77	0.53	1.105	0.4	0.665	0.41	0.255	121.794	68.517	11.093
PD	5	60.96	129.393	9.833	0.535	1.065	0.41	0.65	0.37	0.28	121.496	62.358	11.598
PD	2	64.813	0	3.7	0.57	0	0	0.695	0.45	0.245	0	65.162	5.911
PD	3	63.278	128.114	5.542	0.575	1.145	0.45	0.63	0.405	0.225	111.89	63.112	7.34
PD	4	63.644	127.069	6.618	0.525	1.1	0.405	0.66	0.43	0.23	115.517	64.879	8.361
PD	5	62.086	125.793	5.317	0.535	1.06	0.43	0.63	0.375	0.255	118.673	62.016	7.175
PD	2	64.5	0	5.217	0.6	0	0	0.72	0.45	0.27	0	64.923	7.653
PD	3	62.526	127.027	5.949	0.585	1.185	0.45	0.67	0.41	0.26	107.196	63.056	8.113
PD	4	64.915	127.455	5.139	0.545	1.13	0.41	0.72	0.455	0.265	112.792	65.842	7.357
PD	5	61.065	126.027	7.273	0.58	1.125	0.455	0.66	0.37	0.29	112.024	61.385	9.298
PD	4	54.937	106.148	8.928	0.46	0.91	0.335	0.555	0.3	0.255	116.646	55.999	12.734
PD	5	48.997	103.941	7.029	0.43	0.89	0.3	0.575	0.325	0.25	116.788	50.641	10.739
PD	6	52.904	101.934	9.458	0.45	0.88	0.325	0.545	0.3	0.245	115.834	53.909	13.301
PD	7	48.999	102.176	8.162	0.425	0.875	0.3	0.575	0.315	0.26	116.773	51.525	11.892
PD	4	53.985	105.04	8.39	0.435	0.855	0.31	0.55	0.31	0.24	122.854	54.742	12.353
PD	5	49.385	103.371	8.832	0.43	0.865	0.31	0.555	0.315	0.24	119.504	50.924	12.827
PD	6	49.678	99.071	7.634	0.435	0.865	0.315	0.53	0.3	0.23	114.533	51.388	11.8
PD	7	50.546	100.288	5.438	0.42	0.855	0.3	0.55	0.315	0.235	117.296	51.728	9.39
PD	4	50.808	105.674	6.905	0.415	0.86	0.315	0.52	0.295	0.225	122.877	51.463	11.024
PD	5	47.304	98.275	7.325	0.415	0.83	0.295	0.54	0.315	0.225	118.404	49.535	11.403
PD	6	47.905	95.331	6.754	0.42	0.835	0.315	0.52	0.28	0.24	114.169	48.482	10.708
PD	7	46.936	94.912	8.91	0.4	0.82	0.28	0.545	0.3	0.245	115.746	48.582	12.796
PD	4	50.392	100.119	9.879	0.41	0.83	0.3	0.54	0.29	0.25	120.625	51.977	14.141
PD	5	48.186	98.578	6.685	0.42	0.83	0.29	0.58	0.335	0.245	118.769	50.266	10.833
PD	6	48.602	96.991	5.499	0.455	0.875	0.335	0.53	0.3	0.23	110.847	49.135	9.396
PD	7	46.926	95.607	6.338	0.425	0.88	0.3	0.55	0.315	0.235	108.644	48.257	10.117
PD	4	52.963	103.302	14.473	0.425	0.845	0.295	0.54	0.29	0.25	122.251	55.845	18.05
PD	5	47.918	100.884	10.759	0.415	0.84	0.29	0.57	0.315	0.255	120.1	50.671	14.707
PD	6	49.519	97.663	8.367	0.44	0.855	0.315	0.54	0.29	0.25	114.226	50.877	12.572
PD	7	48.335	97.872	9.093	0.42	0.86	0.29	0.555	0.31	0.245	113.805	50.583	12.871
PD	4	51.07	100.059	12.315	0.435	0.88	0.3	0.54	0.29	0.25	113.703	53.816	16.065
PD	5	44.169	95.24	8.918	0.4	0.835	0.29	0.58	0.32	0.26	114.06	47.019	13.081
PD	6	48.476	92.912	8.319	0.46	0.86	0.32	0.525	0.29	0.235	108.037	49.499	12.33
PD	7	45.986	94.643	8.708	0.41	0.87	0.29	0.59	0.325	0.265	108.785	48.739	12.866
PD	4	53.696	97.794	8.983	0.44	0.845	0.31	0.57	0.3	0.27	115.733	55.614	13.173
PD	5	48.26	102.171	8.582	0.43	0.87	0.3	0.565	0.295	0.27	117.438	49.258	12.581
PD	6	46.126	94.565	9.474	0.435	0.865	0.295	0.55	0.31	0.24	109.324	48.985	13.58
PD	7	50.98	97.19	6.05	0.44	0.875	0.31	0.57	0.315	0.255	111.074	52.081	10.382
PD	4	48.459	96.897	11.431	0.445	0.885	0.32	0.55	0.27	0.28	109.488	51.275	15.43
PD	5	42.751	91.266	9.417	0.405	0.85	0.27	0.57	0.305	0.265	107.372	45.564	13.539
PD	6	51.155	93.91	6.443	0.45	0.855	0.305	0.54	0.315	0.225	109.836	52.22	10.288
PD	7	46.758	98.047	4.76	0.435	0.885	0.315	0.56	0.31	0.25	110.788	47.447	8.724
PD	4	53.101	100.324	9.413	0.43	0.835	0.315	0.52	0.285	0.235	120.149	54.499	13.328
PD	5	46.662	99.763	9.631	0.4	0.83	0.285	0.53	0.3	0.23	120.196	48.576	13.368
PD	6	49.767	96.429	8.367	0.42	0.82	0.3	0.53	0.305	0.225	117.596	51.532	12.129
PD	7	47.075	96.876	7.356	0.415	0.835	0.305	0.55	0.31	0.24	116.019	48.293	11.354
PD	4	43.023	92.552	8.574	0.41	0.825	0.28	0.56	0.305	0.255	112.184	45.313	13.059
PD	5	51.112	94.138	7.627	0.435	0.845	0.305	0.55	0.3	0.25	111.406	52.379	12.08
PD	6	45.972	97.121	6.75	0.425	0.86	0.3	0.56	0.32	0.24	112.931	47.53	10.827
PD	2	70.829	0	4.23	0.54	0	0	0.64	0.415	0.225	0	70.38	3.477
PD	3	67.448	138.281	5.543	0.52	1.06	0.415	0.62	0.38	0.24	130.454	68.101	4.911
PD	4	70.882	138.339	6.027	0.5	1.02	0.38	0.635	0.395	0.24	135.626	70.712	5.799
PD	5	68.68	139.564	4.136	0.515	1.015	0.395	0.615	0.375	0.24	137.501	68.802	4.037
PD	2	71.081	0	7.225	0.53	0	0	0.61	0.385	0.225	0	71.29	6.367
PD	3	68.493	139.578	7.577	0.49	1.02	0.385	0.6	0.375	0.225	136.841	68.928	6.835
PD	4	71.207	139.701	7.281	0.495	0.985	0.375	0.62	0.38	0.24	141.828	71.44	6.379
PD	5	67.122	138.33	7.037	0.485	0.98	0.38	0.63	0.375	0.255	141.153	67.495	5.969
PD	2	73.434	0	6.464	0.52	0	0	0.62	0.395	0.225	0	73.211	5.979
PD	3	68.8	142.234	5.325	0.5	1.02	0.395	0.635	0.395	0.24	139.445	69.496	5.079
PD	4	70.948	139.767	2.776	0.515	1.015	0.395	0.635	0.385	0.25	137.701	70.548	2.344
PD	5	66.278	137.254	3.766	0.505	1.02	0.385	0.61	0.365	0.245	134.563	66.737	3.151
PD	2	69.882	0	5.391	0.52	0	0	0.63	0.4	0.23	0	69.94	4.656
PD	3	69.968	139.85	5.297	0.51	1.03	0.4	0.62	0.395	0.225	135.777	70.197	4.709
PD	4	72.273	142.24	4.863	0.515	1.025	0.395	0.62	0.395	0.225	138.771	72.354	4.462
PD	5	72.104	144.379	5.838	0.5	1.015	0.395	0.615	0.375	0.24	142.245	71.881	5.308
PD	2	69.477	0	5.617	0.5	0	0	0.635	0.395	0.24	0	69.123	4.78
PD	3	68.792	138.273	5.985	0.515	1.015	0.395	0.62	0.38	0.24	136.23	69.432	5.403
PD	4	69.85	138.642	5.776	0.5	1.015	0.38	0.635	0.38	0.255	136.593	70.052	5.453
PD	5	68.341	138.191	6.409	0.5	1	0.38	0.635	0.37	0.265	138.191	68.226	6.262
PD	2	70.827	0	6.542	0.525	0	0	0.615	0.39	0.225	0	70.403	6.073
PD	3	68.792	139.718	7.129	0.5	1.025	0.39	0.61	0.385	0.225	136.31	69.802	7.009
PD	4	69.85	138.702	4.931	0.5	1	0.385	0.665	0.415	0.25	138.702	70.027	4.673
PD	5	68.368	138.219	6.418	0.525	1.025	0.415	0.635	0.37	0.265	134.848	68.086	5.905
PD	2	71.12	0	4.8	0.54	0	0	0.65	0.395	0.255	0	71.165	4.369
PD	3	67.251	138.42	6.188	0.515	1.055	0.395	0.665	0.41	0.255	131.204	67.598	5.77
PD	4	68.639	135.893	5.145	0.545	1.06	0.41	0.655	0.395	0.26	128.201	68.783	4.956
PD	5	67.522	136.166	4.703	0.515	1.06	0.395	0.66	0.385	0.275	128.459	68.094	4.61
PD	2	69.819	0	3.08	0.5	0	0	0.63	0.405	0.225	0	69.782	2.566
PD	3	72.39	142.21	3.449	0.52	1.02	0.405	0.595	0.38	0.215	139.422	72.433	3.028
PD	4	70.908	143.303	4.073	0.49	1.01	0.38	0.62	0.395	0.225	141.884	70.574	3.569
PD	5	70.028	140.937	4.329	0.5	0.99	0.395	0.63	0.385	0.245	142.361	70.605	3.978
PD	2	71.12	0	4.001	0.525	0	0	0.625	0.4	0.225	0	71.319	3.92
PD	3	70.03	141.176	4.843	0.51	1.035	0.4	0.63	0.4	0.23	136.402	70.573	4.424
PD	4	69.882	139.98	5.126	0.515	1.025	0.4	0.64	0.39	0.25	136.566	70.092	4.472
PD	5	69.85	139.784	3.345	0.505	1.02	0.39	0.64	0.38	0.26	137.043	69.9	2.748
PD	2	72.602	0	7.081	0.545	0	0	0.665	0.415	0.25	0	73.251	6.369
PD	3	71.058	143.666	7.176	0.53	1.075	0.415	0.645	0.395	0.25	133.643	71.429	6.58
PD	4	71.182	142.245	5.863	0.53	1.06	0.395	0.645	0.405	0.24	134.193	71.421	5.749
PD	5	69.85	141.04	5.56	0.52	1.05	0.405	0.655	0.395	0.26	134.324	70.052	5.733
PD	2	63.667	0	6.704	0.525	0	0	0.685	0.405	0.28	0	65.275	10.198
PD	3	63.269	127.066	3.468	0.545	1.07	0.405	0.66	0.38	0.28	118.753	63.367	7.086
PD	4	62.546	125.816	4.577	0.52	1.065	0.38	0.665	0.395	0.27	118.137	63.323	7.763
PD	5	66.972	129.551	4.774	0.535	1.055	0.395	0.62	0.365	0.255	122.797	67.198	8.211
PD	2	65.314	0	3.945	0.575	0	0	0.65	0.405	0.245	0	66.089	7.726
PD	3	67.078	132.398	4.069	0.535	1.11	0.405	0.62	0.395	0.225	119.277	67.722	7.617
PD	4	66.087	133.169	3.784	0.51	1.045	0.395	0.64	0.415	0.225	127.434	66.53	7.645
PD	5	66.062	132.149	1.564	0.525	1.035	0.415	0.63	0.39	0.24	127.68	66.37	5.28
PD	2	67.591	0	4.411	0.57	0	0	0.675	0.41	0.265	0	68.327	8.003
PD	3	65.806	133.407	4.359	0.545	1.115	0.41	0.635	0.38	0.255	119.648	66.217	8.045
PD	4	66.325	132.142	5.527	0.51	1.055	0.38	0.635	0.38	0.255	125.253	66.951	9.075
PD	5	64.562	130.95	6.423	0.505	1.015	0.38	0.625	0.36	0.265	129.015	65.085	9.597
PD	2	64.778	0	3.721	0.555	0	0	0.66	0.4	0.26	0	65.084	7.209
PD	3	60.724	125.565	6.721	0.52	1.075	0.4	0.645	0.39	0.255	116.805	60.938	10.128
PD	4	66.362	127.102	5.959	0.53	1.05	0.39	0.65	0.4	0.25	121.05	68.114	9.899
PD	5	64.577	130.987	2.949	0.515	1.045	0.4	0.64	0.375	0.265	125.346	64.74	6.903
PD	2	65.92	0	8.19	0.52	0	0	0.655	0.39	0.265	0	67.229	11.729
PD	3	64.761	130.726	4.173	0.52	1.04	0.39	0.655	0.39	0.265	125.698	65.57	7.889
PD	4	65.965	130.807	2.993	0.525	1.045	0.39	0.645	0.385	0.26	125.174	66.198	6.561
PD	5	63.644	129.629	2.495	0.515	1.04	0.385	0.65	0.365	0.285	124.643	64.006	5.95
PD	2	66.407	0	3.46	0.535	0	0	0.66	0.41	0.25	0	67.17	6.937
PD	3	66.829	133.243	5.133	0.535	1.07	0.41	0.63	0.38	0.25	124.526	66.828	8.705
PD	4	64.095	131.008	6.633	0.505	1.04	0.38	0.67	0.41	0.26	125.969	65.776	10.066
PD	5	65.85	129.956	5.699	0.535	1.04	0.41	0.6	0.33	0.27	124.958	66.025	8.765
PD	2	67.556	0	1.908	0.59	0	0	0.675	0.415	0.26	0	68.084	5.652
PD	3	67.266	134.844	4.137	0.54	1.13	0.415	0.635	0.375	0.26	119.331	67.63	7.944
PD	4	66.271	133.552	4.888	0.51	1.05	0.375	0.65	0.405	0.245	127.192	66.956	8.556
PD	5	68.291	134.563	5.192	0.53	1.04	0.405	0.625	0.365	0.26	129.388	68.749	8.538
PD	2	66.411	0	4.599	0.565	0	0	0.635	0.41	0.225	0	67.088	8.398
PD	3	66.05	132.528	3.546	0.515	1.08	0.41	0.625	0.39	0.235	122.711	66.825	7.589
PD	4	66.113	132.313	1.327	0.51	1.025	0.39	0.655	0.42	0.235	129.086	66.463	5.29
PD	5	67.004	133.13	5.113	0.535	1.045	0.42	0.61	0.375	0.235	127.397	66.869	8.647
PD	2	64.6	0	4.86	0.595	0	0	0.695	0.405	0.29	0	65.088	8.668
PD	3	61.993	126.621	6.606	0.55	1.145	0.405	0.655	0.375	0.28	110.586	62.417	10.226
PD	4	63.868	125.864	3.51	0.52	1.07	0.375	0.675	0.42	0.255	117.63	65.03	7.39
PD	5	65.808	129.867	1.212	0.555	1.075	0.42	0.64	0.38	0.26	120.807	65.777	4.933
PD	2	65.157	0	5.02	0.555	0	0	0.66	0.39	0.27	0	65.896	8.217
PD	3	65.929	131.141	6.879	0.53	1.085	0.39	0.625	0.37	0.255	120.867	66.703	10.192
PD	4	66.165	132.094	5.319	0.5	1.03	0.37	0.645	0.395	0.25	128.247	67.022	8.95
PD	5	65.957	132.156	3.439	0.52	1.02	0.395	0.62	0.365	0.255	129.565	66.265	7.184
PD	2	54.518	0	11.473	0.51	0	0	0.62	0.4	0.22	0	56.278	11.445
PD	3	59.994	114.618	9.681	0.505	1.015	0.4	0.64	0.42	0.22	112.924	61.022	9.228
PD	4	53.331	113.333	7.522	0.535	1.04	0.42	0.625	0.395	0.23	108.974	54.251	6.65
PD	5	58.411	111.886	10.214	0.5	1.035	0.395	0.61	0.395	0.215	108.102	58.649	9.364
PD	6	54.628	113.578	9.752	0.52	1.02	0.395	0.615	0.4	0.215	111.351	56.429	8.429
PD	2	57.003	0	10.407	0.53	0	0	0.615	0.4	0.215	0	57.57	9.403
PD	3	62.288	119.303	12.941	0.495	1.025	0.4	0.625	0.42	0.205	116.393	63.18	11.645
PD	4	56.88	119.218	9.13	0.54	1.035	0.42	0.615	0.41	0.205	115.186	57.883	8.177
PD	5	59.902	117.303	10.428	0.495	1.035	0.41	0.63	0.4	0.23	113.336	60.387	10.275
PD	6	54.332	115.045	11.81	0.52	1.015	0.4	0.63	0.4	0.23	113.345	56.551	12.027
PD	2	54.157	0	11.673	0.565	0	0	0.665	0.415	0.25	0	55.017	10.298
PD	3	55.884	110.104	10.041	0.525	1.09	0.415	0.67	0.43	0.24	101.013	56.652	8.876
PD	4	55.889	111.774	8.393	0.57	1.095	0.43	0.635	0.41	0.225	102.077	56.445	7.535
PD	5	56.065	112.017	6.576	0.51	1.08	0.41	0.67	0.445	0.225	103.719	56.921	5.915
PD	6	55.647	111.712	7.389	0.57	1.08	0.445	0.665	0.405	0.26	103.437	55.526	6.682
PD	2	56.961	0	11.26	0.55	0	0	0.61	0.395	0.215	0	57.072	9.824
PD	3	57.121	114.143	10.796	0.49	1.04	0.395	0.655	0.43	0.225	109.753	58.271	9.34
PD	4	56.086	113.302	7.274	0.55	1.04	0.43	0.635	0.405	0.23	108.944	56.872	5.771
PD	5	57.146	113.258	9.171	0.51	1.06	0.405	0.655	0.425	0.23	106.847	57.12	7.164
PD	6	53.35	110.67	10.984	0.55	1.06	0.425	0.665	0.415	0.25	104.406	54.437	9.142
PD	2	54.635	0	10.414	0.545	0	0	0.64	0.395	0.245	0	55.135	9.815
PD	3	56.149	110.834	8.718	0.505	1.05	0.395	0.65	0.425	0.225	105.556	57.772	8.217
PD	4	56.879	113.228	5.55	0.56	1.065	0.425	0.65	0.42	0.23	106.317	56.566	4.923
PD	5	56.081	112.961	8.743	0.51	1.07	0.42	0.655	0.405	0.25	105.571	56.924	7.748
PD	6	55.925	112.167	10.764	0.545	1.055	0.405	0.65	0.395	0.255	106.319	56.73	9.72
PD	2	55.837	0	9.917	0.54	0	0	0.625	0.395	0.23	0	56.307	8.993
PD	3	57.15	112.994	7.378	0.495	1.035	0.395	0.63	0.405	0.225	109.173	57.998	6.27
PD	4	54.86	112.189	9.293	0.535	1.03	0.405	0.62	0.4	0.22	108.921	55.373	7.193
PD	5	58.486	113.801	13.294	0.495	1.03	0.4	0.62	0.415	0.205	110.486	59.762	11.421
PD	6	56.834	115.34	8.904	0.54	1.035	0.415	0.63	0.395	0.235	111.44	57.369	7.762
PD	2	55.668	0	7.439	0.55	0	0	0.635	0.415	0.22	0	55.823	6.482
PD	3	58.213	113.904	9.02	0.515	1.065	0.415	0.655	0.44	0.215	106.952	58.695	7.609
PD	4	54.829	113.173	9.904	0.56	1.075	0.44	0.615	0.405	0.21	105.277	55.566	8.775
PD	5	57.349	112.238	7.081	0.5	1.06	0.405	0.66	0.445	0.215	105.885	58.156	6.252
PD	6	57.15	114.517	7.442	0.56	1.06	0.445	0.655	0.415	0.24	108.035	57.389	6.315
PD	2	55.88	0	11.459	0.555	0	0	0.65	0.41	0.24	0	56.341	10.128
PD	3	54.822	110.861	11.531	0.515	1.07	0.41	0.65	0.41	0.24	103.608	56.768	10.681
PD	4	55.668	110.642	6.937	0.545	1.06	0.41	0.66	0.42	0.24	104.379	55.868	6.546
PD	5	54.924	110.644	7.073	0.525	1.07	0.42	0.65	0.42	0.23	103.406	55.624	6.282
PD	6	55.566	110.551	9.504	0.555	1.08	0.42	0.64	0.4	0.24	102.362	55.619	7.996
PD	2	52.977	0	12.338	0.545	0	0	0.67	0.405	0.265	0	53.752	11.42
PD	3	57.42	110.401	9.365	0.53	1.075	0.405	0.65	0.415	0.235	102.699	58.968	8.516
PD	4	56.938	114.559	8.76	0.555	1.085	0.415	0.655	0.415	0.24	105.584	56.758	7.605
PD	5	56.258	113.333	10.487	0.51	1.065	0.415	0.66	0.41	0.25	106.416	57.308	8.929
PD	6	55.502	111.78	10.171	0.555	1.065	0.41	0.66	0.4	0.26	104.958	55.889	8.61
PD	2	55.518	0	8.234	0.555	0	0	0.65	0.42	0.23	0	55.64	7.304
PD	3	56.167	111.687	6.404	0.52	1.075	0.42	0.65	0.42	0.23	103.895	57.106	5.281
PD	4	54.311	110.515	9.24	0.55	1.07	0.42	0.625	0.4	0.225	103.285	53.944	7.813
PD	5	57.168	111.807	13.973	0.5	1.05	0.4	0.65	0.415	0.235	106.483	58.353	12.96
PD	6	54.61	111.782	11.316	0.54	1.04	0.415	0.655	0.395	0.26	107.483	56.312	10.58
PD	2	62.256	0	6.72	0.64	0	0	0.72	0.43	0.29	0	63.011	10.053
PD	3	63.121	125.424	8.337	0.575	1.215	0.43	0.72	0.44	0.28	103.23	64.267	11.894
PD	4	66.213	129.333	5.937	0.585	1.16	0.44	0.7	0.425	0.275	111.494	67.275	9.646
PD	5	62.174	128.467	7.712	0.56	1.145	0.425	0.675	0.405	0.27	112.198	62.55	10.838
PD	2	65.037	0	13.535	0.59	0	0	0.63	0.39	0.24	0	67.089	16.714
PD	3	65.715	130.752	12.418	0.51	1.1	0.39	0.635	0.4	0.235	118.865	67.434	15.707
PD	4	66.442	132.182	9.602	0.52	1.03	0.4	0.635	0.39	0.245	128.332	68.437	12.954
PD	5	65.52	131.998	12.14	0.505	1.025	0.39	0.65	0.39	0.26	128.779	66.121	15.842
PD	2	67.325	0	10.956	0.57	0	0	0.675	0.435	0.24	0	68.785	14.37
PD	3	67.511	134.842	11.539	0.56	1.13	0.435	0.67	0.435	0.235	119.329	69.555	14.719
PD	4	69.924	137.435	10.852	0.55	1.11	0.435	0.66	0.415	0.245	123.815	71.432	13.939
PD	5	66.833	136.763	10.321	0.535	1.085	0.415	0.665	0.415	0.25	126.049	67.797	13.375
PD	2	72.845	0	11.911	0.58	0	0	0.705	0.44	0.265	0	75.383	14.902
PD	3	66.864	139.865	6.935	0.57	1.15	0.44	0.67	0.415	0.255	121.622	67.495	10.654
PD	4	66.461	133.367	4.518	0.55	1.12	0.415	0.66	0.405	0.255	119.078	67.503	8.203
PD	5	65.661	132.131	8.103	0.525	1.075	0.405	0.67	0.405	0.265	122.913	65.744	11.34
PD	2	68.64	0	11.952	0.58	0	0	0.675	0.425	0.25	0	70.161	14.812
PD	3	67.059	135.705	11.515	0.55	1.13	0.425	0.65	0.42	0.23	120.093	68.796	14.474
PD	4	70.035	137.112	10.29	0.545	1.095	0.42	0.65	0.42	0.23	125.216	71.325	13.568
PD	5	68.595	138.63	11.964	0.525	1.07	0.42	0.655	0.405	0.25	129.561	69.877	15.332
PD	2	67.647	0	11.247	0.58	0	0	0.705	0.43	0.275	0	69.627	14.944
PD	3	66.303	133.951	10.538	0.57	1.15	0.43	0.685	0.42	0.265	116.479	68.396	13.966
PD	4	67.161	133.478	7.328	0.555	1.125	0.42	0.68	0.43	0.25	118.647	67.977	10.459
PD	5	66.958	134.196	9.011	0.56	1.115	0.43	0.67	0.42	0.25	120.355	67.05	11.873
PD	2	70.12	0	9.138	0.56	0	0	0.695	0.435	0.26	0	72.56	12.499
PD	3	64.867	135.277	5.103	0.56	1.12	0.435	0.68	0.425	0.255	120.783	65.309	8.547
PD	4	67.043	131.912	7.802	0.56	1.12	0.425	0.685	0.43	0.255	117.779	67.351	11.111
PD	5	65.113	132.237	14.079	0.55	1.11	0.43	0.67	0.4	0.27	119.132	66.758	17.106
PD	2	62.621	0	18.056	0.54	0	0	0.655	0.39	0.265	0	65.756	20.895
PD	3	63.302	125.958	13.661	0.52	1.06	0.39	0.7	0.43	0.27	118.828	67.231	17.374
PD	4	63.293	127.138	7.695	0.565	1.085	0.43	0.685	0.42	0.265	117.178	64.142	11.617
PD	5	65.026	128.319	10.396	0.555	1.12	0.42	0.67	0.41	0.26	114.571	66.284	14.032
PD	2	67.795	0	8.904	0.575	0	0	0.665	0.415	0.25	0	68.702	12.229
PD	3	67.35	135.382	10.909	0.535	1.11	0.415	0.68	0.435	0.245	121.966	69.173	14.441
PD	4	69.462	136.87	6.003	0.565	1.1	0.435	0.665	0.415	0.25	124.427	70.307	9.276
PD	5	63.837	133.426	10.147	0.53	1.095	0.415	0.65	0.38	0.27	121.85	64.552	12.994
PD	2	69.905	0	12.214	0.565	0	0	0.68	0.425	0.255	0	71.887	15.439
PD	3	65.847	135.784	6.514	0.545	1.11	0.425	0.67	0.415	0.255	122.328	66.902	9.984
PD	4	65.123	131.242	5.533	0.55	1.095	0.415	0.67	0.41	0.26	119.856	65.851	8.622
PD	5	64.796	130.081	10.173	0.53	1.08	0.41	0.69	0.41	0.28	120.445	65.699	13.342
PD	4	49.847	105.705	8.591	0.575	1.11	0.415	0.695	0.38	0.315	95.23	50.83	9.202
PD	5	56.634	106.54	9.498	0.53	1.105	0.38	0.715	0.41	0.305	96.416	56.87	10.619
PD	6	51.076	107.724	8	0.575	1.105	0.41	0.705	0.395	0.31	97.488	52.464	9.328
PD	4	48.347	105.354	8.847	0.565	1.1	0.415	0.71	0.39	0.32	95.776	49.202	10.117
PD	5	55.878	104.256	7.826	0.54	1.105	0.39	0.745	0.42	0.325	94.349	56.986	9.182
PD	6	48.328	104.307	10.607	0.59	1.13	0.42	0.675	0.35	0.325	92.307	48.86	11.516
PD	4	48.259	104.142	9.266	0.59	1.125	0.415	0.695	0.395	0.3	92.571	49.003	9.834
PD	5	56.998	105.315	7.453	0.535	1.125	0.395	0.745	0.43	0.315	93.613	58.156	8.114
PD	6	48.433	105.672	6.197	0.59	1.125	0.43	0.715	0.375	0.34	93.931	48.73	6.851
PD	4	55.907	104.32	8.831	0.53	1.105	0.38	0.73	0.42	0.31	94.407	56.866	9.986
PD	5	48.244	104.169	7.125	0.585	1.115	0.42	0.705	0.395	0.31	93.425	49.122	8.444
PD	6	57.15	105.405	8.26	0.54	1.125	0.395	0.72	0.405	0.315	93.693	57.643	9.533
PD	7	46.99	104.208	8.997	0.57	1.11	0.405	0.69	0.37	0.32	93.881	48.306	10.232
PD	4	49.607	105.428	8.553	0.56	1.085	0.395	0.71	0.4	0.31	97.169	50.818	9.298
PD	5	56.923	106.554	6.407	0.545	1.105	0.4	0.725	0.415	0.31	96.429	56.978	6.777
PD	6	47.171	104.115	7.113	0.58	1.125	0.415	0.68	0.36	0.32	92.547	48.065	7.783
PD	4	52.138	108.021	7.238	0.545	1.045	0.395	0.68	0.4	0.28	103.369	52.905	8.287
PD	5	55.895	108.035	8.353	0.525	1.07	0.4	0.695	0.41	0.285	100.967	56.401	9.294
PD	6	49.764	105.697	9.188	0.565	1.09	0.41	0.705	0.375	0.33	96.97	51.356	10.129
PD	4	49.626	105.215	8.938	0.58	1.1	0.41	0.695	0.385	0.31	95.65	50.463	9.917
PD	5	57.15	106.79	11.068	0.535	1.115	0.385	0.72	0.4	0.32	95.776	58.163	12.363
PD	6	46.99	104.171	10.13	0.56	1.095	0.4	0.705	0.375	0.33	95.133	48.932	11.673
PD	4	48.195	105.342	9.014	0.575	1.11	0.425	0.685	0.375	0.31	94.903	48.984	10.086
PD	5	57.036	105.282	6.887	0.53	1.105	0.375	0.73	0.43	0.3	95.278	58.182	8.048
PD	6	48.439	105.744	5.928	0.585	1.115	0.43	0.675	0.365	0.31	94.838	48.719	6.781
PD	4	49.318	105.288	10.101	0.57	1.105	0.405	0.685	0.38	0.305	95.283	49.635	11.219
PD	5	56.009	105.484	8.225	0.54	1.11	0.38	0.72	0.43	0.29	95.031	58.215	9.181
PD	6	48.343	104.783	4.975	0.575	1.115	0.43	0.68	0.365	0.315	93.976	48.596	5.986
PD	4	47.341	104.533	9.359	0.55	1.07	0.395	0.66	0.355	0.305	97.694	48.041	9.817
PD	5	55.762	103.82	11.544	0.505	1.055	0.355	0.695	0.41	0.285	98.408	57.966	12.158
PD	6	49.616	105.667	6.073	0.565	1.07	0.41	0.675	0.37	0.305	98.754	50.432	7.014
PD	2	65.108	0	9.854	0.61	0	0	0.72	0.42	0.3	0	65.998	10.826
PD	3	59.519	124.831	13.687	0.565	1.175	0.42	0.67	0.395	0.275	106.239	60.701	14.701
PD	4	68.58	128.1	10.72	0.55	1.115	0.395	0.73	0.48	0.25	114.888	70.337	12.48
PD	5	65.693	134.429	7.888	0.6	1.15	0.48	0.69	0.43	0.26	116.895	65.965	9.85
PD	2	65.193	0	14.404	0.585	0	0	0.71	0.43	0.28	0	68.031	15.783
PD	3	64.558	129.757	11.186	0.565	1.15	0.43	0.68	0.425	0.255	112.832	65.922	12.78
PD	4	68.792	133.454	6.601	0.57	1.135	0.425	0.705	0.46	0.245	117.581	69.954	8.296
PD	5	63.254	132.103	5.958	0.57	1.14	0.46	0.7	0.44	0.26	115.88	63.227	7.412
PD	2	63.623	0	11.263	0.58	0	0	0.73	0.435	0.295	0	65.005	12.61
PD	3	64.77	128.393	12.548	0.595	1.175	0.435	0.69	0.425	0.265	109.271	65.896	13.543
PD	4	66.234	131.026	12.422	0.56	1.155	0.425	0.74	0.46	0.28	113.442	68.329	13.842
PD	5	65.846	132.107	10.303	0.59	1.15	0.46	0.695	0.415	0.28	114.876	66.641	11.977
PD	2	63.822	0	10.281	0.575	0	0	0.71	0.45	0.26	0	65.507	11.581
PD	3	64.659	128.502	9.966	0.585	1.16	0.45	0.675	0.425	0.25	110.778	65.514	11.697
PD	4	67.678	132.347	8.56	0.55	1.135	0.425	0.715	0.46	0.255	116.605	69.289	10.845
PD	5	64.227	131.982	7.517	0.585	1.135	0.46	0.685	0.41	0.275	116.284	63.988	9.853
PD	2	63.928	0	8.202	0.61	0	0	0.73	0.44	0.29	0	65.856	9.985
PD	3	65.617	129.57	9.714	0.59	1.2	0.44	0.695	0.43	0.265	107.975	65.318	11.037
PD	4	66.156	131.89	12.513	0.57	1.16	0.43	0.76	0.485	0.275	113.698	68.036	13.79
PD	5	63.226	129.382	12.038	0.61	1.18	0.485	0.715	0.415	0.3	109.646	64.288	13.455
PD	2	61.069	0	12.828	0.57	0	0	0.725	0.43	0.295	0	62.677	13.459
PD	3	64.828	125.923	13.453	0.585	1.155	0.43	0.7	0.435	0.265	109.024	66.412	14.769
PD	4	68.661	133.495	11.475	0.575	1.16	0.435	0.735	0.46	0.275	115.082	70.248	13.074
PD	5	64.558	133.245	11.625	0.585	1.16	0.46	0.715	0.415	0.3	114.866	65.155	12.858
PD	2	68.868	0	12.38	0.605	0	0	0.695	0.4	0.295	0	69.801	12.895
PD	3	60.96	130.162	14.832	0.54	1.145	0.4	0.715	0.44	0.275	113.679	63.262	15.421
PD	4	75.138	136.17	10.105	0.595	1.135	0.44	0.715	0.47	0.245	119.974	76.772	11.176
PD	5	70.912	146.137	8.954	0.59	1.185	0.47	0.71	0.435	0.275	123.322	71.054	10.368
PD	2	70.506	0	10.768	0.605	0	0	0.715	0.445	0.27	0	71.508	11.462
PD	3	63.302	134.414	15.681	0.575	1.18	0.445	0.69	0.41	0.28	113.91	65.16	15.842
PD	4	68.566	131.901	10.731	0.55	1.125	0.41	0.735	0.455	0.28	117.245	70.077	11.714
PD	5	68.598	137.341	7.671	0.595	1.145	0.455	0.695	0.41	0.285	119.948	69.209	9.272
PD	2	66.04	0	15.724	0.585	0	0	0.73	0.415	0.315	0	68.09	16.921
PD	3	60.943	126.985	13.84	0.565	1.15	0.415	0.715	0.42	0.295	110.422	63.368	15.347
PD	4	70.068	131.087	9.907	0.585	1.15	0.42	0.72	0.45	0.27	113.989	71.68	11.191
PD	5	67.109	137.219	11.632	0.58	1.165	0.45	0.695	0.42	0.275	117.785	67.33	12.391
PD	2	66.04	0	11.497	0.58	0	0	0.72	0.46	0.26	0	67.284	12.76
PD	3	66.973	133.013	9.643	0.585	1.165	0.46	0.7	0.43	0.27	114.174	67.805	10.971
PD	4	67.859	134.881	7.516	0.565	1.15	0.43	0.74	0.465	0.275	117.288	69.26	8.882
PD	5	69.809	137.669	8.052	0.6	1.165	0.465	0.725	0.435	0.29	118.171	70.319	9.297
PD	2	65.1	0	12.494	0.565	0	0	0.69	0.405	0.285	0	67.04	15.971
PD	3	59.692	124.826	9.71	0.55	1.115	0.405	0.69	0.415	0.275	111.952	62.199	13.476
PD	4	64.658	124.64	6.71	0.555	1.105	0.415	0.7	0.42	0.28	112.796	65.349	10.302
PD	5	63.54	128.222	9.192	0.555	1.11	0.42	0.705	0.415	0.29	115.515	64.534	12.724
PD	2	61.017	0	11.729	0.54	0	0	0.7	0.42	0.28	0	63.43	15.83
PD	3	61.397	122.432	11.326	0.56	1.1	0.42	0.665	0.405	0.26	111.302	63.322	15.454
PD	4	68.471	129.874	10.29	0.545	1.105	0.405	0.695	0.435	0.26	117.533	70.446	14.312
PD	5	61.044	129.559	10.162	0.555	1.1	0.435	0.685	0.41	0.275	117.781	62.299	13.929
PD	2	66.558	0	10.464	0.555	0	0	0.675	0.41	0.265	0	68.619	14.702
PD	3	62.766	129.357	11.155	0.535	1.09	0.41	0.665	0.4	0.265	118.676	64.109	15.278
PD	4	66.401	129.177	10.63	0.54	1.075	0.4	0.665	0.41	0.255	120.165	68.339	14.657
PD	5	62.145	128.547	10.797	0.535	1.075	0.41	0.655	0.395	0.26	119.579	63.451	14.807
PD	2	67.712	0	13.091	0.56	0	0	0.645	0.405	0.24	0	69.892	17.18
PD	3	62.286	130.016	13.103	0.52	1.08	0.405	0.635	0.4	0.235	120.385	64.898	17.407
PD	4	68.779	131.082	11.601	0.525	1.045	0.4	0.65	0.405	0.245	125.437	71.07	15.765
PD	5	63.267	132.049	10.608	0.515	1.04	0.405	0.66	0.395	0.265	126.97	64.732	14.622
PD	2	62.505	0	10.834	0.555	0	0	0.67	0.405	0.265	0	64.69	14.596
PD	3	63.277	125.785	10.593	0.535	1.09	0.405	0.65	0.395	0.255	115.399	64.419	14.211
PD	4	66.242	129.519	10.575	0.53	1.065	0.395	0.66	0.405	0.255	121.614	68.202	14.445
PD	5	62.047	128.289	10.137	0.525	1.055	0.405	0.65	0.39	0.26	121.601	63.294	13.88
PD	2	67.667	0	15.771	0.535	0	0	0.645	0.395	0.25	0	70.849	19.156
PD	3	64.478	132.169	14.382	0.525	1.06	0.395	0.65	0.41	0.24	124.688	67.23	18.175
PD	4	66.126	130.712	11.467	0.53	1.055	0.41	0.645	0.4	0.245	123.898	68.026	15.606
PD	5	63.107	129.235	11.854	0.52	1.05	0.4	0.655	0.405	0.25	123.081	64.591	15.945
PD	2	61.512	0	12.381	0.565	0	0	0.69	0.395	0.295	0	64.125	16.581
PD	3	60.526	122.042	12.513	0.54	1.105	0.395	0.685	0.405	0.28	110.445	62.281	16.67
PD	4	65.051	125.583	11.563	0.555	1.095	0.405	0.7	0.42	0.28	114.688	67.726	15.796
PD	5	57.171	122.262	11.265	0.55	1.105	0.42	0.67	0.38	0.29	110.644	58.924	15.391
PD	2	63.785	0	11.367	0.55	0	0	0.675	0.405	0.27	0	66.06	15.122
PD	3	61.959	125.749	11.084	0.54	1.09	0.405	0.67	0.415	0.255	115.366	63.376	15.014
PD	4	66.28	128.24	10.638	0.55	1.09	0.415	0.67	0.415	0.255	117.651	68.291	14.773
PD	5	59.735	126.022	10.146	0.535	1.085	0.415	0.67	0.39	0.28	116.149	61.44	14.26
PD	2	62.53	0	11.707	0.56	0	0	0.65	0.385	0.265	0	64.479	15.861
PD	3	61.9	124.501	13.046	0.52	1.08	0.385	0.66	0.41	0.25	115.279	64.037	17.437
PD	4	66.165	128.074	11.326	0.54	1.06	0.41	0.675	0.42	0.255	120.825	68.658	15.873
PD	5	60.949	127.128	11.364	0.54	1.08	0.42	0.645	0.385	0.26	117.711	62.35	15.538
PD	2	66.05	0	13.422	0.53	0	0	0.67	0.41	0.26	0	69.06	17.744
PD	3	62.284	128.344	11.237	0.535	1.065	0.41	0.66	0.405	0.255	120.511	64.518	15.638
PD	4	67.661	129.974	10.093	0.54	1.075	0.405	0.68	0.405	0.275	120.906	69.522	14.456
PD	5	61.578	129.24	10.458	0.525	1.065	0.405	0.67	0.385	0.285	121.352	62.581	14.823
PD	2	63.613	0	6.829	0.565	0	0	0.685	0.39	0.295	0	64.166	7.84
PD	3	60.96	124.574	7.307	0.525	1.09	0.39	0.7	0.41	0.29	114.288	61.402	7.984
PD	4	64.558	125.527	6.713	0.57	1.095	0.41	0.665	0.395	0.27	114.637	64.715	7.334
PD	5	62.23	126.816	6.964	0.525	1.095	0.395	0.685	0.41	0.275	115.814	62.525	7.753
PD	2	66.069	0	6.752	0.545	0	0	0.645	0.375	0.27	0	66.264	7.422
PD	3	62.222	128.386	5.42	0.51	1.055	0.375	0.68	0.41	0.27	121.693	62.991	6.485
PD	4	66.029	128.477	1.477	0.545	1.055	0.41	0.64	0.38	0.26	121.779	66.109	1.938
PD	5	64.548	130.578	6.94	0.515	1.06	0.38	0.635	0.39	0.245	123.187	64.113	7.128
PD	2	65.12	0	0.667	0.525	0	0	0.645	0.395	0.25	0	65.499	1.282
PD	3	64.77	129.995	7.778	0.51	1.035	0.395	0.66	0.395	0.265	125.599	64.862	8.061
PD	4	65.828	130.908	10.432	0.53	1.04	0.395	0.64	0.375	0.265	125.873	66.637	11.099
PD	5	62.23	128.111	7.113	0.505	1.035	0.375	0.67	0.39	0.28	123.779	62.955	7.943
PD	2	64.704	0	10.485	0.54	0	0	0.65	0.385	0.265	0	65.064	11.038
PD	3	62.649	127.363	8.846	0.515	1.055	0.385	0.68	0.41	0.27	120.723	64.557	9.811
PD	4	65.601	128.343	7.563	0.545	1.06	0.41	0.67	0.395	0.275	121.078	65.246	8.39
PD	5	63.58	129.202	10.434	0.53	1.075	0.395	0.665	0.385	0.28	120.188	64.704	11.633
PD	2	67.161	0	8.092	0.56	0	0	0.65	0.38	0.27	0	67.299	8.91
PD	3	61.089	128.261	9.19	0.505	1.065	0.38	0.69	0.41	0.28	120.433	62.207	10.056
PD	4	63.574	124.664	9.811	0.555	1.06	0.41	0.67	0.385	0.285	117.608	64.445	10.642
PD	5	59.643	123.218	10.669	0.52	1.075	0.385	0.71	0.415	0.295	114.621	60.6	11.301
PD	2	58.657	0	10.96	0.51	0	0	0.675	0.42	0.255	0	60.856	12.273
PD	3	67.037	125.831	7.264	0.55	1.06	0.42	0.645	0.38	0.265	118.709	67.242	8.401
PD	4	62.541	129.587	10.662	0.505	1.055	0.38	0.68	0.415	0.265	122.831	63.41	11.235
PD	5	64.77	127.582	12.214	0.555	1.06	0.415	0.635	0.365	0.27	120.36	66.551	13.132
PD	2	62.23	0	8.996	0.51	0	0	0.66	0.425	0.235	0	62.888	9.927
PD	3	65.828	128.066	9.063	0.555	1.065	0.425	0.64	0.405	0.235	120.25	66.295	10.185
PD	4	62.442	128.276	8.863	0.51	1.065	0.405	0.705	0.44	0.265	120.447	63.59	10.118
PD	5	63.5	125.945	7.982	0.57	1.08	0.44	0.685	0.38	0.305	116.616	64.39	9.431
PD	2	57.564	0	12.161	0.5	0	0	0.69	0.415	0.275	0	59.763	12.475
PD	3	63.064	120.63	12.082	0.56	1.06	0.415	0.625	0.365	0.26	113.802	63.364	12.798
PD	4	59.814	122.879	11.381	0.495	1.055	0.365	0.685	0.42	0.265	116.473	61.702	12.452
PD	5	63.251	123.081	7.591	0.55	1.045	0.42	0.675	0.395	0.28	117.781	63.873	8.466
PD	2	62.23	0	10.208	0.525	0	0	0.685	0.415	0.27	0	62.968	11.242
PD	3	63.5	125.774	10.696	0.555	1.08	0.415	0.66	0.4	0.26	116.457	64.799	11.861
PD	4	63.571	127.093	6.885	0.53	1.085	0.4	0.725	0.45	0.275	117.136	64.917	8.033
PD	5	62.159	125.84	7.309	0.58	1.11	0.45	0.665	0.38	0.285	113.369	61.952	8.174
PD	2	62.665	0	7.938	0.525	0	0	0.7	0.435	0.265	0	63.993	8.198
PD	3	62.05	124.716	8.5	0.555	1.08	0.435	0.665	0.375	0.29	115.478	62.163	8.806
PD	4	60.808	122.869	10.637	0.52	1.075	0.375	0.71	0.42	0.29	114.297	61.63	11.417
PD	5	61.08	121.917	11.876	0.565	1.085	0.42	0.665	0.37	0.295	112.366	62.387	13.221

## Sheet: low_PD
Sujeito	FootFall Object #	Left/Right Foot	Step Length	Stride Length	Base of Support	Step Time	Stride Time	Swing Time	Stance Time	Single Support Time (sec)	Double Support Time (sec)	Stride Velocity	Step Width	Stride Width
PD	3	1	54.56	107.582	8.023	0.55	1.105	0.415	0.67	0.395	0.275	97.359	55.308	8.994
PD	4	0	51.988	106.611	7.758	0.525	1.075	0.395	0.695	0.4	0.295	99.173	52.489	8.786
PD	5	1	49.612	101.648	7.743	0.545	1.07	0.4	0.665	0.395	0.27	94.998	50.676	8.86
PD	6	0	52.282	101.943	8.071	0.545	1.09	0.395	0.905	0.63	0.275	93.526	53.191	8.27
PD	3	1	54.932	106.951	10.057	0.56	1.14	0.405	0.67	0.41	0.26	93.817	56.46	11.244
PD	4	0	57.077	112.06	10.019	0.545	1.105	0.41	0.68	0.425	0.255	101.412	57.751	11.302
PD	5	1	54.657	111.782	9.146	0.55	1.095	0.425	0.705	0.465	0.24	102.084	56.326	10.603
PD	6	0	59.358	114.127	7.533	0.595	1.145	0.465	0.9	0.64	0.26	99.674	59.851	8.344
PD	3	1	53.473	106.403	8.255	0.545	1.1	0.41	0.65	0.375	0.275	96.73	54.112	9.629
PD	4	0	51.984	105.487	8.84	0.515	1.06	0.375	0.66	0.385	0.275	99.516	53.128	10.068
PD	5	1	48.31	100.303	7.177	0.52	1.035	0.385	0.61	0.365	0.245	96.911	49.263	8.411
PD	6	0	43.065	91.397	7.174	0.505	1.025	0.365	0.895	0.63	0.265	89.168	43.628	7.511
PD	3	1	54.367	108.978	8.074	0.555	1.115	0.42	0.66	0.395	0.265	97.738	54.777	9.179
PD	4	0	52.28	106.654	8.896	0.525	1.08	0.395	0.64	0.365	0.275	98.754	53.361	10.099
PD	5	1	45.581	97.861	8.649	0.5	1.025	0.365	0.63	0.37	0.26	95.474	46.387	10.116
PD	6	0	45.783	91.369	7.473	0.51	1.01	0.37	0.855	0.58	0.275	90.464	47.152	8.455
PD	3	1	52.513	104.353	7.799	0.555	1.105	0.405	0.655	0.385	0.27	94.437	53.484	8.931
PD	4	0	50.294	102.857	5.956	0.515	1.07	0.385	0.645	0.375	0.27	96.128	50.803	7.086
PD	5	1	46.206	96.745	4.399	0.515	1.03	0.375	0.615	0.37	0.245	93.927	46.87	5.21
PD	6	0	46.929	93.212	11.601	0.5	1.015	0.37	0.86	0.575	0.285	91.834	47.357	10.712
PD	3	1	52.22	106.618	9.729	0.54	1.105	0.4	0.66	0.38	0.28	96.487	53.773	11.089
PD	4	0	54.398	106.687	7.381	0.53	1.07	0.38	0.655	0.39	0.265	99.707	54.762	8.396
PD	5	1	51.202	105.604	8.173	0.52	1.05	0.39	0.64	0.385	0.255	100.575	52.263	8.894
PD	6	0	50.564	101.796	8.903	0.52	1.04	0.385	0.845	0.575	0.27	97.881	51.478	8.989
PD	3	1	51.933	101.823	5.719	0.545	1.1	0.405	0.665	0.36	0.305	92.566	51.899	7.591
PD	4	0	49.417	101.42	9.98	0.525	1.07	0.36	0.635	0.355	0.28	94.785	50.354	11.378
PD	5	1	49.643	99.175	9.58	0.495	1.02	0.355	0.63	0.37	0.26	97.23	51.376	10.451
PD	6	0	48.357	98.158	9.337	0.51	1.005	0.37	0.825	0.56	0.265	97.67	49.326	9.265
PD	3	1	52.25	104.362	9.365	0.51	1.05	0.37	0.655	0.36	0.295	99.392	53.269	10.912
PD	4	0	51.624	103.879	10.87	0.5	1.01	0.36	0.645	0.35	0.295	102.85	52.442	12.46
PD	5	1	48.706	100.35	9.032	0.505	1.005	0.35	0.655	0.395	0.26	99.851	50.955	10.516
PD	6	0	51.968	100.835	5.392	0.535	1.04	0.395	0.865	0.595	0.27	96.957	52.472	6.365
PD	3	1	53.252	109.077	7.655	0.535	1.095	0.4	0.66	0.385	0.275	99.614	53.93	9.333
PD	4	0	50.924	104.221	6.161	0.53	1.065	0.385	0.645	0.375	0.27	97.86	51.897	8.114
PD	5	1	45.554	96.478	7.189	0.505	1.035	0.375	0.625	0.365	0.26	93.215	46.042	9.184
PD	6	0	46.838	92.413	7.962	0.505	1.01	0.365	0.845	0.57	0.275	91.498	47.822	9.651
PD	3	1	54.62	109.168	4.697	0.55	1.095	0.4	0.665	0.385	0.28	99.697	55.459	6.431
PD	4	0	54.26	109.059	5.199	0.52	1.07	0.385	0.655	0.375	0.28	101.924	53.938	6.354
PD	5	1	53.443	107.946	8.351	0.52	1.04	0.375	0.64	0.395	0.245	103.794	54.454	9.2
PD	6	0	53.515	106.962	9.463	0.53	1.05	0.395	0.81	0.555	0.255	101.869	54.471	10.182
PD	2	0	58.533		10.85	0.535			0.64	0.4	0.24	0	60.321	14.656
PD	3	1	58.066	116.6	10.512	0.51	1.045	0.4	0.675	0.41	0.265	111.579	59.593	14.289
PD	4	0	56.875	114.942	10.671	0.54	1.05	0.41	0.66	0.38	0.28	109.469	58.166	14.701
PD	5	1	44.828	101.705	10.169	0.515	1.055	0.38	0.655	0.375	0.28	96.403	47.615	14.723
PD	6	0	46.609	91.451	10.291	0.52	1.035	0.375	0.84	0.58	0.26	88.358	48.862	14.573
PD	2	0	56.637		13.817	0.515			0.665	0.385	0.28	0	59.294	17.756
PD	3	1	54.785	111.464	10.779	0.52	1.035	0.385	0.685	0.39	0.295	107.695	57.676	14.939
PD	4	0	55.391	110.216	11.411	0.535	1.055	0.39	0.65	0.36	0.29	104.47	56.233	15.326
PD	5	1	43.67	99.152	11.5	0.51	1.045	0.36	0.65	0.375	0.275	94.882	47.255	15.705
PD	6	0	47.92	91.681	8.602	0.515	1.025	0.375	0.84	0.575	0.265	89.445	49.946	13.189
PD	2	0	58.69		9.4	0.545			0.685	0.405	0.28	0	59.902	14.095
PD	3	1	58.099	116.792	10.784	0.54	1.085	0.405	0.66	0.375	0.285	107.642	59.777	15.27
PD	4	0	54.634	112.79	11.92	0.52	1.06	0.375	0.675	0.405	0.27	106.406	57.185	16.262
PD	5	1	55.91	110.551	9.15	0.545	1.065	0.405	0.67	0.42	0.25	103.804	58.1	13.852
PD	6	0	53.325	109.316	5.255	0.55	1.095	0.42	0.865	0.605	0.26	99.832	54.285	10.018
PD	2	0	58.472		10.09	0.545			0.65	0.37	0.28	0	58.922	14.898
PD	3	1	56.177	115.094	12.731	0.505	1.05	0.37	0.7	0.42	0.28	109.613	59.869	17.685
PD	4	0	57.116	113.396	8.231	0.565	1.07	0.42	0.7	0.42	0.28	105.978	58.789	13.147
PD	5	1	55.639	112.832	6.956	0.555	1.12	0.42	0.7	0.43	0.27	100.743	57.123	12.34
PD	6	0	51.101	106.752	5.151	0.575	1.13	0.43	0.895	0.64	0.255	94.471	51.753	10.825
PD	2	0	60.206		11.627	0.53			0.665	0.405	0.26	0	61.693	15.483
PD	3	1	60.201	120.418	12.355	0.53	1.06	0.405	0.695	0.41	0.285	113.602	62.739	16.197
PD	4	0	60.481	120.683	12.423	0.545	1.075	0.41	0.69	0.395	0.295	112.263	62.19	16.732
PD	5	1	53.594	114.076	10.07	0.545	1.09	0.395	0.7	0.43	0.27	104.657	56.267	15.104
PD	6	0	58.294	111.999	8.122	0.575	1.12	0.43	0.84	0.59	0.25	99.999	59.216	12.069
PD	2	0	58.072		12.028	0.545			0.655	0.365	0.29	0	59.699	16.022
PD	3	1	54.301	112.391	11.82	0.5	1.045	0.365	0.67	0.38	0.29	107.551	56.924	15.81
PD	4	0	51.851	106.18	10.933	0.535	1.035	0.38	0.655	0.375	0.28	102.589	53.558	15.333
PD	5	1	53.768	105.621	10.346	0.51	1.045	0.375	0.68	0.405	0.275	101.073	56.438	15.289
PD	6	0	55.84	109.623	10.18	0.55	1.06	0.405	0.85	0.6	0.25	103.418	57.712	14.683
PD	2	0	61.86		8.647	0.525			0.65	0.405	0.245	0	63.265	12.924
PD	3	1	61.217	123.117	10.646	0.525	1.05	0.405	0.635	0.375	0.26	117.254	62.652	14.116
PD	4	0	58.304	119.735	13.927	0.5	1.025	0.375	0.66	0.39	0.27	116.815	60.344	17.053
PD	5	1	53.29	111.596	10.352	0.525	1.025	0.39	0.655	0.4	0.255	108.874	55.853	14.469
PD	6	0	50.735	104.232	7.77	0.535	1.06	0.4	0.85	0.585	0.265	98.332	51.813	12.227
PD	2	0	63.633		12.243	0.545			0.635	0.365	0.27	0	65.092	15.807
PD	3	1	57.986	121.634	8.991	0.495	1.04	0.365	0.645	0.38	0.265	116.956	60.256	13.029
PD	4	0	50.726	109.036	6.462	0.52	1.015	0.38	0.655	0.38	0.275	107.425	51.108	10.938
PD	5	1	49.637	100.419	8.889	0.505	1.025	0.38	0.67	0.395	0.275	97.97	51.521	13.669
PD	6	0	42.346	91.996	8.236	0.545	1.05	0.395	0.83	0.575	0.255	87.615	44.802	12.972
PD	2	0	59.13		11.025	0.535			0.625	0.365	0.26	0	60.032	14.709
PD	3	1	51.415	110.548	12.677	0.495	1.03	0.365	0.65	0.355	0.295	107.328	54.28	16.425
PD	4	0	52.748	104.192	12.045	0.485	0.98	0.355	0.685	0.38	0.305	106.318	54.951	16.071
PD	5	1	52.186	104.999	8.636	0.545	1.03	0.38	0.675	0.41	0.265	101.941	54.496	13.148
PD	6	0	52.054	104.286	4.869	0.55	1.095	0.41	0.885	0.625	0.26	95.238	53.541	9.513
PD	2	0	57.891		8.287	0.515			0.64	0.385	0.255	0	59.239	12.77
PD	3	1	60.052	118.118	9.04	0.51	1.025	0.385	0.645	0.375	0.27	115.237	61.243	13.523
PD	4	0	50.559	110.895	11.939	0.505	1.015	0.375	0.645	0.365	0.28	109.256	52.733	16.637
PD	5	1	51.548	102.129	8.456	0.505	1.01	0.365	0.65	0.395	0.255	101.118	53.802	14.232
PD	6	0	48.089	99.754	8.503	0.535	1.04	0.395	0.78	0.545	0.235	95.917	49.338	13.377
PD	2	0	54.994		8.19	0.555			0.665	0.39	0.275	0	56.16	11.397
PD	3	1	51.795	106.796	8.176	0.53	1.085	0.39	0.65	0.38	0.27	98.429	53.108	11.474
PD	4	0	54.736	106.539	7.32	0.515	1.045	0.38	0.645	0.4	0.245	101.951	55.808	10.925
PD	5	1	51.958	106.695	8.284	0.535	1.05	0.4	0.64	0.415	0.225	101.614	53.059	12.103
PD	6	0	55.993	107.978	9.616	0.525	1.06	0.415	0.785	0.545	0.24	101.866	57.584	13.81
PD	2	0	54.58		9.689	0.51			0.66	0.39	0.27	0	56.445	13.047
PD	3	1	54.441	109.031	8.169	0.54	1.05	0.39	0.65	0.4	0.25	103.839	55.733	11.382
PD	4	0	57.299	111.751	7.806	0.52	1.06	0.4	0.66	0.395	0.265	105.425	58.321	11.119
PD	5	1	46.88	104.182	8.264	0.525	1.045	0.395	0.65	0.385	0.265	99.696	48.163	11.951
PD	6	0	52.22	99.1	9.848	0.52	1.045	0.385	0.815	0.56	0.255	94.833	53.757	13.468
PD	2	0	55.974		7.715	0.515			0.665	0.4	0.265	0	57.201	11.014
PD	3	1	52.889	108.863	7.488	0.545	1.06	0.4	0.645	0.38	0.265	102.701	53.609	10.845
PD	4	0	55.04	107.929	6.832	0.5	1.045	0.38	0.675	0.415	0.26	103.281	56.422	10.167
PD	5	1	53.408	108.456	6.012	0.56	1.06	0.415	0.62	0.395	0.225	102.317	54.258	9.646
PD	6	0	54.805	108.213	7.336	0.51	1.07	0.395	0.75	0.535	0.215	101.134	56.01	11.187
PD	2	0	55.15		7.327	0.53			0.675	0.405	0.27	0	56.51	10.585
PD	3	1	54.412	109.579	8.129	0.545	1.075	0.405	0.67	0.39	0.28	101.934	55.464	11.383
PD	4	0	57.406	111.819	7.544	0.52	1.065	0.39	0.66	0.395	0.265	104.994	58.991	10.904
PD	5	1	53.054	110.463	5.836	0.545	1.065	0.395	0.62	0.39	0.23	103.721	53.681	9.681
PD	6	0	53.429	106.514	8.782	0.505	1.05	0.39	0.73	0.505	0.225	101.442	54.109	12.642
PD	2	0	55.851		7.457	0.525			0.655	0.4	0.255	0	56.908	10.538
PD	3	1	52.162	108.014	6.968	0.54	1.065	0.4	0.655	0.4	0.255	101.422	53.116	10.276
PD	4	0	58.177	110.34	5.07	0.515	1.055	0.4	0.675	0.42	0.255	104.588	59.107	8.664
PD	5	1	52.242	110.468	4.847	0.56	1.075	0.42	0.615	0.38	0.235	102.761	52.717	8.606
PD	6	0	52.284	104.565	8.595	0.495	1.055	0.38	0.78	0.545	0.235	99.114	53.649	12.193
PD	2	0	55.971		7.316	0.515			0.655	0.4	0.255	0	56.987	10.511
PD	3	1	52.891	108.868	9.13	0.54	1.055	0.4	0.63	0.38	0.25	103.192	53.659	12.292
PD	4	0	53.798	106.718	9.212	0.495	1.035	0.38	0.665	0.405	0.26	103.109	55.845	12.595
PD	5	1	50.919	104.742	7.025	0.54	1.035	0.405	0.645	0.4	0.245	101.2	52.543	10.757
PD	6	0	57.321	108.259	7.223	0.525	1.065	0.4	0.79	0.56	0.23	101.652	58.173	10.661
PD	2	0	54.654		7.102	0.52			0.665	0.405	0.26	0	55.501	10.363
PD	3	1	55.616	110.274	6.578	0.555	1.075	0.405	0.665	0.415	0.25	102.58	56.645	10.145
PD	4	0	57.167	112.799	6.133	0.525	1.08	0.415	0.675	0.41	0.265	104.444	58.002	9.659
PD	5	1	52.177	109.349	6.224	0.55	1.075	0.41	0.645	0.405	0.24	101.72	53.107	9.829
PD	6	0	51.173	103.353	6.416	0.53	1.08	0.405	0.795	0.555	0.24	95.697	52.4	9.963
PD	2	0	56.493		8.792	0.535			0.69	0.41	0.28	0	58.504	12.354
PD	3	1	51.935	108.433	9.328	0.555	1.09	0.41	0.685	0.395	0.29	99.48	53.069	12.781
PD	4	0	53.118	105.053	8.898	0.53	1.085	0.395	0.675	0.395	0.28	96.823	54.71	12.334
PD	5	1	52.003	105.124	8.362	0.55	1.08	0.395	0.645	0.405	0.24	97.337	53.343	11.953
PD	6	0	53.255	105.258	7.897	0.53	1.08	0.405	0.77	0.54	0.23	97.461	54.616	11.562
PD	2	0	54.96		8.092	0.505			0.685	0.41	0.275	0	56.835	11.46
PD	3	1	53.309	108.323	6.18	0.56	1.065	0.41	0.68	0.4	0.28	101.712	54.134	9.427
PD	4	0	54.707	108.017	7.182	0.525	1.085	0.4	0.69	0.415	0.275	99.555	55.56	10.315
PD	5	1	54.153	108.887	7.279	0.57	1.095	0.415	0.66	0.415	0.245	99.44	55	10.676
PD	6	0	52.857	107.033	8.101	0.535	1.105	0.415	0.78	0.535	0.245	96.862	54.462	11.547
PD	2	0	56.283		8.034	0.53			0.67	0.39	0.28	0	57.441	11.249
PD	3	1	53.238	109.645	8.767	0.535	1.065	0.39	0.66	0.39	0.27	102.953	54.536	11.887
PD	4	0	57.059	110.361	6.7	0.525	1.06	0.39	0.65	0.405	0.245	104.114	57.997	9.769
PD	5	1	51.984	109.044	7.025	0.54	1.065	0.405	0.645	0.415	0.23	102.389	52.777	10.544
PD	6	0	50.868	102.858	8.89	0.525	1.065	0.415	0.775	0.525	0.25	96.58	52.166	12.536
PD	4	0	45.314	86.906	11.594	0.66	1.385	0.425	0.86	0.425	0.435	62.748	46.909	12.259
PD	5	1	42.968	88.524	16.011	0.64	1.3	0.425	0.805	0.375	0.43	68.095	45.194	16.788
PD	6	0	41.91	84.909	14.666	0.595	1.235	0.375	0.85	0.45	0.4	68.752	45.743	15.961
PD	7	1	43.091	85.147	13.496	0.66	1.255	0.45	0.81	0.435	0.375	67.846	45.203	14.889
PD	8	0	41.999	85.131	13.962	0.625	1.285	0.435	1.045	0.645	0.4	66.25	44.985	15.531
PD	4	0	41.159	80.115	14.234	0.66	1.335	0.38	0.85	0.395	0.455	60.011	44.119	14.877
PD	5	1	41.989	83.179	15.516	0.63	1.29	0.395	0.82	0.38	0.44	64.48	44.515	16.163
PD	6	0	43.246	85.372	16.63	0.6	1.23	0.38	0.85	0.42	0.43	69.408	47.118	17.542
PD	7	1	45.442	88.726	13.497	0.64	1.24	0.42	0.835	0.455	0.38	71.553	47.913	14.436
PD	8	0	49.644	95.156	9.674	0.665	1.305	0.455	1.01	0.655	0.355	72.916	51.183	10.466
PD	4	0	45.72	85.324	14.637	0.64	1.335	0.395	0.82	0.41	0.41	63.913	48.886	15.538
PD	5	1	41.698	87.489	14.235	0.615	1.255	0.41	0.825	0.395	0.43	69.712	43.573	15.191
PD	6	0	43.18	84.921	14.478	0.6	1.215	0.395	0.82	0.42	0.4	69.894	46.221	15.414
PD	7	1	42.811	86.02	15.037	0.645	1.245	0.42	0.795	0.445	0.35	69.092	44.823	16.164
PD	8	0	43.549	86.424	14.346	0.62	1.265	0.445	0.985	0.625	0.36	68.319	47.468	16.132
PD	4	0	44.627	90.356	13.83	0.69	1.395	0.435	0.9	0.44	0.46	64.771	47.391	14.587
PD	5	1	40.275	84.905	15.064	0.66	1.35	0.44	0.875	0.385	0.49	62.893	42.454	16.157
PD	6	0	39.773	80.113	16.837	0.625	1.285	0.385	0.865	0.395	0.47	62.345	43.893	17.866
PD	7	1	40.335	80.109	16.325	0.645	1.27	0.395	0.88	0.49	0.39	63.078	43.796	17.29
PD	8	0	48.382	88.727	11.958	0.71	1.355	0.49	1.05	0.67	0.38	65.481	51.138	13.101
PD	4	0	45.722	90.138	13.562	0.71	1.475	0.45	0.92	0.435	0.485	61.111	47.631	14.773
PD	5	1	38.06	83.825	15.107	0.68	1.39	0.435	0.91	0.415	0.495	60.306	41.302	16.483
PD	6	0	40.678	78.739	12.856	0.655	1.335	0.415	0.93	0.455	0.475	58.981	44.029	14.601
PD	7	1	42.748	83.57	9.977	0.71	1.365	0.455	0.93	0.52	0.41	61.223	44.564	11.451
PD	8	0	43.4	86.153	10.315	0.74	1.45	0.52	1.19	0.755	0.435	59.416	44.181	11.589
PD	4	0	43.509	88.299	9.663	0.72	1.44	0.48	0.915	0.45	0.465	61.319	44.717	10.516
PD	5	1	41.698	85.333	15.582	0.67	1.39	0.45	0.92	0.41	0.51	61.391	43.161	16.574
PD	6	0	41.723	83.733	14.868	0.655	1.325	0.41	0.955	0.47	0.485	63.195	46.618	16.534
PD	7	1	43.295	85.457	13.05	0.735	1.39	0.47	0.905	0.49	0.415	61.48	45.022	14.43
PD	8	0	45.792	89.228	11.979	0.71	1.445	0.49	1.16	0.735	0.425	61.749	48.701	13.43
PD	4	0	42.254	80.432	11.008	0.735	1.455	0.435	0.955	0.475	0.48	55.28	45.19	12.046
PD	5	1	44.213	86.629	10.972	0.74	1.475	0.475	0.865	0.435	0.43	58.732	44.75	11.244
PD	6	0	46.96	91.323	13.546	0.65	1.39	0.435	0.94	0.5	0.44	65.7	48.892	13.88
PD	7	1	46.822	93.782	12.676	0.715	1.365	0.5	0.85	0.455	0.395	68.705	48.894	13.724
PD	8	0	47.188	94.025	13.179	0.68	1.395	0.455	1.22	0.825	0.395	67.401	49.009	14.282
PD	4	0	44.623	82.786	10.701	0.8	1.53	0.455	0.995	0.48	0.515	54.109	46.413	11.867
PD	5	1	43.382	88.01	13.863	0.76	1.56	0.48	0.91	0.415	0.495	56.417	45.16	14.588
PD	6	0	42.945	86.635	15.031	0.65	1.41	0.415	0.98	0.48	0.5	61.443	46.279	16.037
PD	7	1	46.867	89.949	10.703	0.74	1.39	0.48	0.94	0.51	0.43	64.712	48.821	11.942
PD	8	0	47.141	94.08	11.464	0.75	1.49	0.51	1.255	0.82	0.435	63.141	48.275	12.735
PD	4	0	42.281	84.035	15.024	0.685	1.395	0.425	0.94	0.43	0.51	60.24	45.436	16.031
PD	5	1	38.997	81.28	13.405	0.695	1.38	0.43	0.915	0.455	0.46	58.899	41.908	14.646
PD	6	0	44.801	83.882	9.451	0.7	1.395	0.455	1.005	0.54	0.465	60.13	46.989	10.5
PD	7	1	46.722	91.617	12.032	0.755	1.455	0.54	0.93	0.465	0.465	62.967	47.031	12.777
PD	8	0	47	94.184	16.89	0.715	1.47	0.465	1.265	0.78	0.485	64.071	50.158	17.933
PD	4	0	40.802	86.36	16.973	0.67	1.43	0.425	0.92	0.42	0.5	60.392	44.584	18.395
PD	5	1	43.116	83.922	14.786	0.685	1.355	0.42	0.96	0.435	0.525	61.935	47.027	16.443
PD	6	0	40.721	83.999	12.181	0.67	1.355	0.435	0.965	0.45	0.515	61.992	43.093	13.966
PD	7	1	44.371	85.092	11.947	0.74	1.41	0.45	0.88	0.475	0.405	60.349	46.47	13.248
PD	8	0	47.007	91.379	12.453	0.7	1.44	0.475	1.215	0.81	0.405	63.458	48.741	13.669
PD	2	1	43.255		8.52	0.595			0.645	0.39	0.255	0	44.74	12.906
PD	3	0	45.913	89.231	9.961	0.51	1.105	0.39	0.72	0.44	0.28	80.752	48.444	14.57
PD	4	1	41.962	87.877	9.376	0.575	1.085	0.44	0.68	0.4	0.28	80.993	44.445	13.945
PD	5	0	50.625	92.59	9.525	0.545	1.12	0.4	0.695	0.445	0.25	82.67	52.395	13.822
PD	6	1	45.944	96.574	8.536	0.58	1.125	0.445	0.7	0.46	0.24	85.844	48.072	13.264
PD	7	0	54.609	100.597	4.459	0.575	1.155	0.46	0.995	0.73	0.265	87.097	56.109	8.954
PD	2	1	36.801		10.294	0.585			0.665	0.36	0.305	0	39.3	14.567
PD	3	0	44.331	81.134	9.651	0.515	1.1	0.36	0.77	0.455	0.315	73.758	47.034	14.055
PD	4	1	40.692	85.044	8.087	0.605	1.12	0.455	0.705	0.4	0.305	75.932	42.54	12.669
PD	5	0	48.319	89.02	6.603	0.565	1.17	0.4	0.735	0.465	0.27	76.085	50.233	11.596
PD	6	1	44.823	93.157	2.956	0.605	1.17	0.465	0.675	0.445	0.23	79.621	45.758	8.38
PD	7	0	57.407	102.382	8.023	0.575	1.18	0.445	0.935	0.685	0.25	86.764	58.463	11.376
PD	2	1	37.068		10.464	0.56			0.71	0.39	0.32	0	39.918	14.539
PD	3	0	45.458	82.528	10.088	0.545	1.105	0.39	0.735	0.425	0.31	74.686	47.823	14.332
PD	4	1	40.892	86.359	10.377	0.59	1.135	0.425	0.69	0.4	0.29	76.087	43.129	14.711
PD	5	0	48.148	89.06	10.135	0.545	1.135	0.4	0.72	0.435	0.285	78.467	50.611	14.701
PD	6	1	44.526	92.703	6.476	0.58	1.125	0.435	0.75	0.49	0.26	82.403	46.63	11.753
PD	7	0	52.344	96.998	9.056	0.63	1.21	0.49	0.94	0.68	0.26	80.164	53.084	13.384
PD	2	1	38.056		11.498	0.55			0.725	0.39	0.335	0	41.613	15.83
PD	3	0	41.434	79.514	9.781	0.555	1.105	0.39	0.73	0.41	0.32	71.958	43.762	14.44
PD	4	1	39.402	80.849	6.966	0.58	1.135	0.41	0.715	0.44	0.275	71.233	41.705	11.911
PD	5	0	49.741	89.24	5.251	0.59	1.17	0.44	0.735	0.475	0.26	76.274	51.08	10.007
PD	6	1	44.404	94.148	5.84	0.6	1.19	0.475	0.715	0.47	0.245	79.116	45.203	10.636
PD	7	0	55.844	100.249	10.036	0.605	1.205	0.47	0.905	0.7	0.205	83.194	57.342	13.741
PD	2	1	41.373		7.073	0.605			0.74	0.425	0.315	0	42.821	11.476
PD	3	0	44.77	86.2	6.386	0.57	1.175	0.425	0.725	0.42	0.305	73.362	46.231	10.93
PD	4	1	41.632	86.419	7.807	0.59	1.16	0.42	0.68	0.41	0.27	74.499	42.984	12.258
PD	5	0	49.533	91.172	8.121	0.545	1.135	0.41	0.715	0.445	0.27	80.328	51.456	12.605
PD	6	1	44.405	93.939	7.104	0.58	1.125	0.445	0.68	0.44	0.24	83.501	45.752	11.347
PD	7	0	56.445	100.862	10.967	0.575	1.155	0.44	0.835	0.615	0.22	87.326	58.173	14.245
PD	2	1	38.335		9.901	0.58			0.68	0.38	0.3	0	40.647	14.418
PD	3	0	41.549	79.905	8.654	0.535	1.115	0.38	0.745	0.45	0.295	71.664	44.334	13.284
PD	4	1	38.136	79.801	7.446	0.595	1.13	0.45	0.655	0.36	0.295	70.62	39.446	11.623
PD	5	0	43.327	81.485	10.799	0.51	1.105	0.36	0.73	0.46	0.27	73.742	45.359	14.741
PD	6	1	46.81	90.267	7.792	0.605	1.115	0.46	0.765	0.525	0.24	80.957	49.955	13.146
PD	7	0	62.959	110.304	10.882	0.65	1.255	0.525	0.885	0.64	0.245	87.892	64.273	14.376
PD	2	1	40.908		6.192	0.595			0.67	0.395	0.275	0	42.033	10.326
PD	3	0	46.772	87.691	7.632	0.535	1.13	0.395	0.685	0.415	0.27	77.603	48.114	11.979
PD	4	1	40.337	87.121	7.851	0.55	1.085	0.415	0.675	0.405	0.27	80.296	41.929	12.599
PD	5	0	51.246	91.588	8.244	0.54	1.09	0.405	0.685	0.435	0.25	84.026	53.015	13.156
PD	6	1	45.479	96.742	8.865	0.57	1.11	0.435	0.65	0.425	0.225	87.155	47.284	13.518
PD	7	0	53.723	99.205	8.912	0.54	1.11	0.425	1.05	0.78	0.27	89.374	56.054	12.807
PD	2	1	39.328		4.749	0.595			0.63	0.35	0.28	0	39.843	9.271
PD	3	0	40.411	80.104	11.263	0.48	1.075	0.35	0.665	0.39	0.275	74.515	42.423	15.43
PD	4	1	40.681	81.27	9.705	0.54	1.02	0.39	0.665	0.41	0.255	79.676	44.254	14.047
PD	5	0	43.107	84.219	4.913	0.535	1.075	0.41	0.595	0.31	0.285	78.343	44.576	9.155
PD	6	1	27.582	70.698	4.473	0.44	0.975	0.31	0.59	0.305	0.285	72.511	28.473	8.878
PD	7	0	30.903	58.486	6.754	0.46	0.9	0.305	0.63	0.32	0.31	64.984	32.478	11.285
PD	8	1	26.089	57.159	7.546	0.45	0.91	0.32	0.665	0.365	0.3	62.812	28.891	12.316
PD	9	0	39.62	65.768	10.802	0.545	0.995	0.365	0.925	0.655	0.27	66.098	41.263	14.629
PD	2	1	39.452		5.871	0.58			0.71	0.42	0.29	0	41.31	10.378
PD	3	0	45.328	84.839	4.034	0.57	1.15	0.42	0.715	0.425	0.29	73.773	45.899	8.596
PD	4	1	38.248	83.578	3.592	0.565	1.135	0.425	0.705	0.41	0.295	73.637	39.135	8.114
PD	5	0	48.208	86.456	6.621	0.56	1.125	0.41	0.665	0.395	0.27	76.85	48.88	11.362
PD	6	1	41.894	90.332	9.775	0.54	1.1	0.395	0.68	0.44	0.24	82.12	44.338	14.465
PD	7	0	55.377	97.272	11.964	0.565	1.105	0.44	0.87	0.615	0.255	88.029	57.935	16.196
PD	2	1	39.095		12.098	0.56			0.685	0.39	0.295	0	42.639	16.321
PD	3	0	47.697	86.83	10.489	0.55	1.11	0.39	0.72	0.44	0.28	78.225	50.444	14.785
PD	4	1	41.25	88.948	7.455	0.575	1.125	0.44	0.695	0.42	0.275	79.065	43.206	12.357
PD	5	0	51.327	92.736	8.127	0.565	1.14	0.42	0.67	0.41	0.26	81.347	52.943	12.828
PD	6	1	44.104	95.671	10.119	0.54	1.105	0.41	0.655	0.415	0.24	86.58	46.562	14.782
PD	7	0	53.283	97.426	8.156	0.545	1.085	0.415	0.89	0.645	0.245	89.794	54.939	12.585
PD	2	1	63.276		8.243	0.55			0.705	0.425	0.28	0	63.606	9.896
PD	3	0	58.383	121.66	8.311	0.565	1.115	0.425	0.665	0.395	0.27	109.112	59.303	10.007
PD	4	1	65.963	124.347	5.808	0.535	1.1	0.395	0.74	0.5	0.24	113.043	66.632	7.755
PD	5	0	69.976	136.017	9.469	0.63	1.165	0.5	0.98	0.685	0.295	116.753	70.272	10.46
PD	2	1	60.903		8.591	0.565			0.665	0.425	0.24	0	62.037	10.743
PD	3	0	58.689	119.615	6.913	0.55	1.115	0.425	0.675	0.42	0.255	107.278	59.906	9.118
PD	4	1	63.517	122.21	6.655	0.535	1.085	0.42	0.73	0.46	0.27	112.636	64.051	8.416
PD	5	0	60.961	124.479	13.091	0.6	1.135	0.46	0.835	0.565	0.27	109.673	61.584	13.938
PD	2	0	50.165		10.307	0.595			0.69	0.395	0.295	0	55.38	11.388
PD	3	1	64.389	114.644	5.713	0.56	1.155	0.395	0.7	0.44	0.26	99.259	65.197	7.665
PD	4	0	65.151	129.624	9.142	0.57	1.13	0.44	0.66	0.405	0.255	114.712	65.345	11.293
PD	5	1	58.403	124.089	10.447	0.535	1.105	0.405	0.705	0.45	0.255	112.298	61.003	12.223
PD	6	0	52.087	110.848	6.856	0.575	1.11	0.45	0.85	0.575	0.275	99.863	52.519	8.187
PD	2	1	64.843		6.475	0.595			0.72	0.44	0.28	0	65.7	7.977
PD	3	0	66.002	130.851	8.43	0.57	1.165	0.44	0.68	0.4	0.28	112.318	66.033	10.303
PD	4	1	58.003	124.11	9.215	0.55	1.12	0.4	0.715	0.45	0.265	110.813	59.472	11.139
PD	5	0	52.487	110.547	8.641	0.58	1.13	0.45	0.895	0.6	0.295	97.829	53.295	10.094
PD	2	1	63.604		6.592	0.555			0.705	0.43	0.275	0	64.434	8.583
PD	3	0	58.604	122.23	7.467	0.555	1.11	0.43	0.68	0.395	0.285	110.117	59.33	9.142
PD	4	1	64.665	123.27	7.599	0.545	1.1	0.395	0.7	0.45	0.25	112.064	65.254	9.426
PD	5	0	63.393	128.061	10.532	0.585	1.13	0.45	0.87	0.605	0.265	113.328	63.769	11.878
PD	2	1	59.583		7.228	0.57			0.705	0.43	0.275	0	60.673	8.959
PD	3	0	58.527	118.205	6.366	0.565	1.135	0.43	0.685	0.415	0.27	104.145	58.888	8.288
PD	4	1	62.384	120.948	3.892	0.555	1.12	0.415	0.755	0.505	0.25	107.989	63.423	6.226
PD	5	0	64.653	127.286	2.962	0.635	1.19	0.505	0.925	0.65	0.275	106.963	64.517	4.561
PD	2	1	65.704		7.699	0.575			0.705	0.405	0.3	0	65.893	9.47
PD	3	0	55.982	121.696	10.186	0.555	1.13	0.405	0.67	0.38	0.29	107.696	56.902	11.723
PD	4	1	59.502	115.533	9.708	0.53	1.085	0.38	0.705	0.44	0.265	106.482	61.017	11.442
PD	5	0	59.858	119.438	10.31	0.58	1.11	0.44	0.855	0.585	0.27	107.602	60.619	11.554
PD	2	1	60.825		5.143	0.6			0.71	0.425	0.285	0	61.216	6.779
PD	3	0	54.745	115.571	7.369	0.57	1.17	0.425	0.705	0.42	0.285	98.779	55.15	9.112
PD	4	1	63.139	117.955	6.145	0.56	1.13	0.42	0.785	0.51	0.275	104.385	64.154	8.168
PD	5	0	65.398	128.704	7.757	0.655	1.215	0.51	0.94	0.65	0.29	105.929	66.065	8.852
PD	2	1	59.397		7.546	0.58			0.715	0.435	0.28	0	60.357	9.491
PD	3	0	57.443	116.865	7.106	0.58	1.16	0.435	0.69	0.41	0.28	100.746	58.046	8.867
PD	4	1	61.939	119.392	6.562	0.545	1.125	0.41	0.73	0.46	0.27	106.126	62.682	8.414
PD	5	0	60.193	122.16	5.585	0.605	1.15	0.46	0.88	0.615	0.265	106.226	61.046	7.243
PD	2	1	59.462		6.928	0.565			0.69	0.405	0.285	0	60.054	8.641
PD	3	0	58.706	118.169	9.625	0.55	1.115	0.405	0.66	0.39	0.27	105.981	59.387	11.241
PD	4	1	59.645	118.497	7.801	0.53	1.08	0.39	0.735	0.475	0.26	109.719	61.348	9.98
PD	5	0	62.264	122.28	7.341	0.605	1.135	0.475	0.89	0.6	0.29	107.736	62.426	8.921
PD	4	1	48.676	96.847	9.61	0.43	0.85	0.325	0.535	0.285	0.25	113.938	50.527	12.972
PD	5	0	43.344	92.043	11.398	0.4	0.83	0.285	0.555	0.29	0.265	110.895	44.855	14.84
PD	6	1	42.773	86.131	11.833	0.425	0.825	0.29	0.54	0.305	0.235	104.401	45.821	15.635
PD	7	0	49.657	92.433	14.348	0.435	0.86	0.305	0.775	0.535	0.24	107.48	52.001	17.822
PD	4	1	47.084	91.534	9.993	0.405	0.82	0.295	0.54	0.29	0.25	111.627	49.533	14.116
PD	5	0	44.201	91.341	7.437	0.425	0.83	0.29	0.57	0.32	0.25	110.049	46.002	11.701
PD	6	1	46.248	90.47	5.612	0.435	0.86	0.32	0.59	0.33	0.26	105.198	47.819	10.108
PD	7	0	50.364	96.628	2.482	0.465	0.9	0.33	0.855	0.59	0.265	107.364	50.828	7.505
PD	4	1	47.797	96.251	6.796	0.41	0.825	0.3	0.49	0.27	0.22	116.668	48.289	10.593
PD	5	0	41.844	89.78	10.892	0.375	0.785	0.27	0.545	0.305	0.24	114.369	43.637	14.497
PD	6	1	45.713	87.616	9.866	0.42	0.795	0.305	0.585	0.34	0.245	110.209	48.653	14.245
PD	7	0	50.948	96.804	7.738	0.465	0.885	0.34	0.85	0.595	0.255	109.383	52.222	12.25
PD	4	1	43.991	87.445	8.025	0.42	0.855	0.31	0.51	0.26	0.25	102.275	44.43	12.551
PD	5	0	40.364	84.535	9.345	0.395	0.815	0.26	0.59	0.33	0.26	103.724	43.56	13.964
PD	6	1	48.801	89.211	5.633	0.445	0.84	0.33	0.58	0.335	0.245	106.204	50.298	10.374
PD	7	0	53.157	102.06	6.808	0.48	0.925	0.335	0.81	0.57	0.24	110.335	53.811	10.721
PD	4	1	48.514	90.365	9.317	0.41	0.81	0.3	0.51	0.285	0.225	111.562	50.107	13.071
PD	5	0	46.061	94.577	8.533	0.405	0.815	0.285	0.585	0.335	0.25	116.045	48.314	12.573
PD	6	1	48.925	95.012	6.749	0.44	0.845	0.335	0.595	0.34	0.255	112.44	49.972	11.274
PD	7	0	54.814	103.747	7.838	0.485	0.925	0.34	0.845	0.59	0.255	112.159	55.87	12.026
PD	4	1	49.581	98.51	8.729	0.4	0.825	0.3	0.495	0.275	0.22	119.406	51.412	12.89
PD	5	0	43.054	92.642	6.96	0.38	0.78	0.275	0.555	0.325	0.23	118.772	44.714	11.43
PD	6	1	51.089	94.172	6.215	0.44	0.82	0.325	0.515	0.305	0.21	114.844	52.175	10.501
PD	7	0	49.627	100.72	10.068	0.42	0.86	0.305	0.735	0.515	0.22	117.116	51.228	13.475
PD	4	1	47.811	92.675	9.233	0.395	0.805	0.28	0.505	0.265	0.24	115.124	49.342	13.12
PD	5	0	44.015	91.829	10.908	0.385	0.78	0.265	0.555	0.3	0.255	117.729	46.474	14.743
PD	6	1	49.938	94.037	11.883	0.42	0.805	0.3	0.52	0.29	0.23	116.816	52.108	15.749
PD	7	0	49.431	99.389	12.645	0.425	0.845	0.29	0.805	0.575	0.23	117.62	51.627	16.062
PD	4	1	44.681	89.247	8.309	0.39	0.81	0.275	0.515	0.255	0.26	110.181	46.289	12.341
PD	5	0	42.306	86.991	9.696	0.385	0.775	0.255	0.565	0.31	0.255	112.246	44.299	13.597
PD	6	1	49.022	91.401	8.096	0.44	0.825	0.31	0.565	0.34	0.225	110.789	51.127	12.28
PD	7	0	54.1	103.35	6.893	0.465	0.905	0.34	0.765	0.53	0.235	114.199	54.588	10.292
PD	4	1	44.64	89.773	9.063	0.41	0.845	0.29	0.53	0.295	0.235	106.24	46.721	13.025
PD	5	0	44.37	89.026	8.484	0.41	0.82	0.295	0.605	0.33	0.275	108.568	46.021	12.532
PD	6	1	50.757	95.129	8.076	0.45	0.86	0.33	0.615	0.355	0.26	110.615	52.359	12.497
PD	7	0	55.606	106.371	7.099	0.51	0.96	0.355	0.795	0.545	0.25	110.803	57.02	11.653
PD	4	1	44.771	90.384	9.664	0.4	0.825	0.28	0.515	0.28	0.235	109.556	46.826	13.448
PD	5	0	44.558	89.351	8.504	0.4	0.8	0.28	0.555	0.315	0.24	111.689	46.243	12.533
PD	6	1	48.086	92.644	8.938	0.43	0.83	0.315	0.545	0.32	0.225	111.619	49.775	12.861
PD	7	0	50.72	98.813	9.615	0.445	0.875	0.32	0.785	0.545	0.24	112.929	52.471	13.466
PD	2	1	69.849		7.404	0.54			0.635	0.385	0.25	0	69.983	6.885
PD	3	0	68.247	138.116	8.156	0.495	1.035	0.385	0.65	0.395	0.255	133.445	68.398	7.614
PD	4	1	71.453	139.703	6.63	0.535	1.03	0.395	0.615	0.41	0.205	135.634	72.133	6.042
PD	5	0	74.963	146.432	7.258	0.525	1.06	0.41	0	0.52	0.2	138.143	75.194	6.091
PD	2	1	73.562		6.711	0.565			0.665	0.42	0.245	0	73.879	5.787
PD	3	0	72.459	146.071	6.764	0.535	1.1	0.42	0.665	0.41	0.255	132.792	72.577	5.954
PD	4	1	69.569	142.082	9.478	0.54	1.075	0.41	0.625	0.395	0.23	132.169	69.585	8.858
PD	5	0	63.461	133.039	8.925	0.52	1.06	0.395	0.745	0.545	0.2	125.509	64.269	8.564
PD	2	1	71.199		6.46	0.565			0.68	0.42	0.26	0	71.428	6.297
PD	3	0	72.39	143.595	6.767	0.545	1.11	0.42	0.66	0.395	0.265	129.365	72.618	6.648
PD	4	1	64.583	136.986	7.83	0.53	1.075	0.395	0.635	0.4	0.235	127.429	64.629	7.326
PD	5	0	63.626	128.209	9.601	0.53	1.06	0.4	0.745	0.515	0.23	120.952	64.489	8.497
PD	2	1	71.395		5.18	0.545			0.64	0.41	0.23	0	71.884	4.932
PD	3	0	71.17	142.582	5.31	0.515	1.06	0.41	0.65	0.395	0.255	134.511	71.333	4.986
PD	4	1	64.509	135.702	8.559	0.52	1.035	0.395	0.625	0.385	0.24	131.113	64.309	7.779
PD	5	0	68.532	133.1	9.576	0.515	1.035	0.385	0.775	0.54	0.235	128.599	69.332	8.249
PD	2	1	72.41		4.96	0.55			0.67	0.42	0.25	0	72.522	4.308
PD	3	0	73.496	145.91	7.436	0.54	1.09	0.42	0.68	0.425	0.255	133.862	73.287	6.52
PD	4	1	69.803	143.428	10.425	0.555	1.095	0.425	0.635	0.395	0.24	130.984	70.296	9.669
PD	5	0	58.41	128.213	8.968	0.52	1.075	0.395	0.755	0.515	0.24	119.268	59.325	8.549
PD	2	1	71.148		7.554	0.525			0.635	0.395	0.24	0	71.431	6.818
PD	3	0	70.908	142.073	5.476	0.51	1.035	0.395	0.64	0.4	0.24	137.269	70.887	5.27
PD	4	1	66.04	136.962	2.846	0.525	1.035	0.4	0.66	0.415	0.245	132.33	66.055	2.559
PD	5	0	65.957	132.038	3.682	0.53	1.055	0.415	0.76	0.505	0.255	125.155	66.091	2.674
PD	2	1	69.676		6.718	0.54			0.645	0.395	0.25	0	69.652	6.539
PD	3	0	67.554	137.243	6.2	0.515	1.055	0.395	0.655	0.4	0.255	130.088	68.224	5.922
PD	4	1	67.066	134.623	5.436	0.53	1.045	0.4	0.665	0.425	0.24	128.826	66.92	5.245
PD	5	0	68.842	135.929	7.115	0.55	1.08	0.425	0.75	0.515	0.235	125.86	69.416	6.623
PD	2	1	69.62		6.184	0.55			0.66	0.415	0.245	0	69.869	5.744
PD	3	0	73.634	143.256	7.464	0.535	1.085	0.415	0.635	0.385	0.25	132.033	73.88	7.021
PD	4	1	64.584	138.257	8.612	0.51	1.045	0.385	0.63	0.39	0.24	132.303	64.666	8.088
PD	5	0	62.23	126.818	9.879	0.515	1.025	0.39	0.75	0.505	0.245	123.725	62.833	9.247
PD	2	1	69.893		6.578	0.55			0.655	0.395	0.26	0	70.046	6.132
PD	3	0	68.897	138.814	5.053	0.515	1.065	0.395	0.66	0.395	0.265	130.342	69.518	4.727
PD	4	1	67.205	136.102	7.01	0.535	1.05	0.395	0.66	0.415	0.245	129.621	67.336	6.41
PD	5	0	68.665	135.939	12.39	0.54	1.075	0.415	0.765	0.54	0.225	126.455	69.225	11.555
PD	2	1	69.797		4.265	0.52			0.65	0.415	0.235	0	70.044	3.832
PD	3	0	69.756	139.691	3.096	0.53	1.05	0.415	0.645	0.4	0.245	133.039	69.928	2.593
PD	4	1	63.594	133.406	6.683	0.52	1.05	0.4	0.665	0.415	0.25	127.053	63.572	5.922
PD	5	0	66.04	129.676	8.275	0.54	1.06	0.415	0.765	0.515	0.25	122.336	66.569	7.251
PD	2	1	60.088		4.739	0.57			0.73	0.45	0.28	0	61.431	8.604
PD	3	0	61.64	121.819	0.89	0.585	1.155	0.45	0.695	0.425	0.27	105.471	61.525	5.118
PD	4	1	67.809	129.484	4.491	0.57	1.155	0.425	0.775	0.49	0.285	112.107	68.37	7.991
PD	5	0	71.166	139.348	11.921	0.615	1.185	0.49	0.89	0.595	0.295	117.593	72.292	14.393
PD	2	1	62.615		4.8	0.57			0.705	0.41	0.295	0	63.516	8.439
PD	3	0	63.497	126.112	7.181	0.56	1.13	0.41	0.685	0.385	0.3	111.604	64.027	11.036
PD	4	1	62.273	125.866	8.257	0.53	1.09	0.385	0.73	0.45	0.28	115.473	63.749	12.103
PD	5	0	69.902	132.204	4.808	0.605	1.135	0.45	0.87	0.59	0.28	116.479	70.712	7.534
PD	2	1	59.801		7.24	0.6			0.71	0.425	0.285	0	60.834	10.689
PD	3	0	64.255	124.066	5.501	0.57	1.17	0.425	0.68	0.42	0.26	106.039	64.66	9.095
PD	4	1	67.618	131.886	4.339	0.56	1.13	0.42	0.675	0.43	0.245	116.713	68.507	7.809
PD	5	0	64.482	132.1	2.86	0.55	1.11	0.43	0.845	0.565	0.28	119.009	64.667	5.709
PD	2	1	63.494		3.658	0.595			0.69	0.42	0.27	0	63.897	7.611
PD	3	0	64.767	128.268	2.36	0.56	1.155	0.42	0.7	0.435	0.265	111.055	65.216	6.706
PD	4	1	64.629	129.457	2.019	0.565	1.125	0.435	0.7	0.445	0.255	115.073	64.944	6.05
PD	5	0	64.813	129.484	3.768	0.58	1.145	0.445	0.84	0.575	0.265	113.086	65.206	6.706
PD	2	1	58.168		6.44	0.605			0.725	0.415	0.31	0	58.742	10.387
PD	3	0	62.405	120.577	5.877	0.585	1.19	0.415	0.695	0.42	0.275	101.325	63.57	9.848
PD	4	1	68.589	130.995	5.486	0.56	1.145	0.42	0.72	0.455	0.265	114.406	69.342	9.088
PD	5	0	71.057	139.648	5.434	0.59	1.15	0.455	0.86	0.585	0.275	121.433	71.229	8.196
PD	2	1	58.484		7.568	0.59			0.75	0.425	0.325	0	59.718	11.52
PD	3	0	59.483	117.985	3.924	0.585	1.175	0.425	0.725	0.42	0.305	100.413	60.382	8.212
PD	4	1	65.231	124.824	5.469	0.585	1.17	0.42	0.74	0.465	0.275	106.687	65.896	8.391
PD	5	0	72.607	138.089	7.427	0.605	1.19	0.465	0.92	0.64	0.28	116.041	74.094	9.416
PD	2	1	58.905		5.963	0.6			0.72	0.425	0.295	0	59.997	9.884
PD	3	0	64.276	123.184	5.806	0.575	1.175	0.425	0.735	0.425	0.31	104.837	64.785	9.836
PD	4	1	65.259	129.54	5.262	0.57	1.145	0.425	0.775	0.475	0.3	113.135	66.243	8.798
PD	5	0	68.341	133.6	6.51	0.64	1.21	0.475	0.885	0.605	0.28	110.413	68.6	9.291
PD	2	1	59.651		6.295	0.605			0.725	0.405	0.32	0	60.3	10.182
PD	3	0	60.584	120.335	8.047	0.56	1.165	0.405	0.73	0.425	0.305	103.292	61.449	11.937
PD	4	1	66.331	126.923	6.036	0.59	1.15	0.425	0.76	0.475	0.285	110.368	67.74	9.45
PD	5	0	68.665	135.022	4.63	0.615	1.205	0.475	0.885	0.595	0.29	112.051	69.143	6.873
PD	2	1	57.58		6.913	0.595			0.745	0.395	0.35	0	58.691	10.552
PD	3	0	55.454	113.086	7.919	0.57	1.165	0.395	0.69	0.385	0.305	97.07	56.351	11.642
PD	4	1	65.034	120.497	6.112	0.56	1.13	0.385	0.765	0.495	0.27	106.635	66.415	10.125
PD	5	0	72.702	137.754	4.54	0.625	1.185	0.495	0.955	0.655	0.3	116.248	73.484	8.123
PD	2	1	63.442		3.497	0.59			0.7	0.41	0.29	0	63.902	7.694
PD	3	0	62.401	125.845	5.95	0.55	1.14	0.41	0.715	0.41	0.305	110.39	62.867	9.736
PD	4	1	64.79	127.259	8.782	0.56	1.11	0.41	0.765	0.465	0.3	114.648	65.884	12.242
PD	5	0	68.535	133.332	8.444	0.62	1.18	0.465	0.905	0.6	0.305	112.993	69.713	11.574
PD	2	0	54.618		10.089	0.535			0.635	0.4	0.235	0	55.533	9.52
PD	3	1	54.911	109.531	10.348	0.51	1.045	0.4	0.64	0.42	0.22	104.814	56.204	9.716
PD	4	0	56.828	111.744	13.558	0.545	1.055	0.42	0.615	0.395	0.22	105.918	57.217	12.926
PD	5	1	56.104	113.062	14.832	0.49	1.035	0.395	0.66	0.445	0.215	109.239	58.619	14.436
PD	6	0	58.42	114.56	11.42	0.57	1.06	0.445	0.705	0.49	0.215	108.075	59.886	11.05
PD	2	0	55.936		9.165	0.55			0.63	0.415	0.215	0	56.02	8.108
PD	3	1	55.869	112.179	9.9	0.51	1.06	0.415	0.63	0.405	0.225	105.829	57.185	9.22
PD	4	0	53.34	109.478	6.598	0.525	1.035	0.405	0.655	0.415	0.24	105.776	53.663	5.864
PD	5	1	55.917	109.262	13.548	0.52	1.045	0.415	0.65	0.41	0.24	104.557	56.49	13.095
PD	6	0	48.105	104.811	13.191	0.545	1.065	0.41	0.715	0.48	0.235	98.414	51.663	13.944
PD	2	0	57.052		9.399	0.515			0.625	0.405	0.22	0	57.643	8.256
PD	3	1	59.402	116.455	7.704	0.51	1.025	0.405	0.63	0.42	0.21	113.615	59.709	6.285
PD	4	0	56.138	115.585	9.124	0.535	1.045	0.42	0.625	0.4	0.225	110.608	56.601	7.314
PD	5	1	58.291	114.589	14.528	0.495	1.03	0.4	0.635	0.41	0.225	111.251	59.293	14.051
PD	6	0	45.445	103.844	11.046	0.54	1.035	0.41	0.67	0.45	0.22	100.332	47.999	11.782
PD	2	0	54.809		10.748	0.565			0.63	0.395	0.235	0	55.449	9.879
PD	3	1	57.132	112.195	13.806	0.495	1.06	0.395	0.645	0.4	0.245	105.844	58.701	13.017
PD	4	0	58.231	115.372	12.078	0.535	1.03	0.4	0.66	0.41	0.25	112.012	59.211	11.27
PD	5	1	58.757	117.005	12.337	0.52	1.055	0.41	0.67	0.435	0.235	110.905	60.076	11.879
PD	6	0	51.711	110.497	11.652	0.575	1.095	0.435	0.665	0.45	0.215	100.911	52.895	11.284
PD	2	0	56.092		11.433	0.525			0.645	0.42	0.225	0	57.425	11.129
PD	3	1	57.15	113.246	8.414	0.515	1.04	0.42	0.69	0.445	0.245	108.89	58.414	8.195
PD	4	0	56.975	114.338	7.674	0.575	1.09	0.445	0.665	0.42	0.245	104.897	56.859	6.641
PD	5	1	59.865	116.969	12.803	0.535	1.11	0.42	0.635	0.41	0.225	105.377	60.828	12.323
PD	6	0	53.327	113.292	9.506	0.54	1.075	0.41	0.7	0.485	0.215	105.388	55.442	9.623
PD	2	0	52.109		14.915	0.54			0.665	0.42	0.245	0	53.334	14.142
PD	3	1	56.052	108.305	13.677	0.525	1.065	0.42	0.655	0.415	0.24	101.695	59.064	13.536
PD	4	0	57.15	113.488	12.17	0.555	1.08	0.415	0.655	0.415	0.24	105.081	57.953	11.652
PD	5	1	57.15	114.411	14.119	0.515	1.07	0.415	0.65	0.425	0.225	106.926	58.771	13.432
PD	6	0	50.588	107.744	9.64	0.565	1.08	0.425	0.675	0.46	0.215	99.763	51.87	9.248
PD	2	0	54.206		14.612	0.525			0.63	0.4	0.23	0	55.14	13.914
PD	3	1	57.41	111.652	11.575	0.51	1.035	0.4	0.63	0.42	0.21	107.876	59.887	11.441
PD	4	0	59.449	117.198	8.454	0.54	1.05	0.42	0.625	0.42	0.205	111.617	59.551	7.995
PD	5	1	59.931	119.41	10.66	0.51	1.05	0.42	0.635	0.43	0.205	113.724	60.91	10.301
PD	6	0	49.186	109.131	8.995	0.545	1.055	0.43	0.68	0.47	0.21	103.442	50.084	9.334
PD	2	0	53.278		11.661	0.545			0.615	0.39	0.225	0	53.828	11.06
PD	3	1	57.212	110.767	11.19	0.49	1.035	0.39	0.645	0.415	0.23	107.021	59.136	11.05
PD	4	0	58.42	115.963	7.036	0.54	1.03	0.415	0.64	0.41	0.23	112.585	58.825	6.968
PD	5	1	58.579	117	9.475	0.515	1.055	0.41	0.625	0.41	0.215	110.9	59.397	9.612
PD	6	0	51.775	110.443	8.808	0.535	1.05	0.41	0.69	0.48	0.21	105.184	52.737	8.636
PD	2	0	50.52		12.547	0.52			0.645	0.405	0.24	0	50.945	11.938
PD	3	1	56.056	106.684	8.961	0.515	1.035	0.405	0.66	0.43	0.23	103.076	58.412	9.131
PD	4	0	59.672	116.346	8.191	0.56	1.075	0.43	0.65	0.415	0.235	108.229	59.815	7.478
PD	5	1	58.628	118.759	13.353	0.515	1.075	0.415	0.65	0.43	0.22	110.473	59.947	12.518
PD	6	0	56.96	115.588	11.041	0.565	1.08	0.43	0.66	0.455	0.205	107.026	58.252	10.498
PD	2	0	53.352		11.758	0.555			0.635	0.405	0.23	0	54.333	11.415
PD	3	1	55.876	109.23	6.543	0.5	1.055	0.405	0.67	0.43	0.24	103.536	57.097	6.191
PD	4	0	57.079	113.495	7.249	0.565	1.065	0.43	0.65	0.41	0.24	106.568	57.243	5.974
PD	5	1	57.355	115.112	13.771	0.515	1.08	0.41	0.66	0.435	0.225	106.585	58.658	12.895
PD	6	0	55.84	113.197	10.347	0.57	1.085	0.435	0.675	0.465	0.21	104.329	57.709	9.726
PD	2	1	67.356		10.329	0.54			0.645	0.41	0.235	0	69.429	13.256
PD	3	0	67.129	134.642	8.656	0.53	1.07	0.41	0.65	0.415	0.235	125.834	67.88	11.208
PD	4	1	68.761	135.927	11.444	0.53	1.06	0.415	0.66	0.42	0.24	128.233	69.868	13.827
PD	5	0	66.907	135.69	7.774	0.54	1.07	0.42	0.75	0.505	0.245	126.813	68.152	10.846
PD	2	1	67.392		12.37	0.545			0.665	0.425	0.24	0	68.977	15.114
PD	3	0	67.488	134.881	9.115	0.545	1.09	0.425	0.675	0.445	0.23	123.744	69.547	12.187
PD	4	1	72.212	139.882	7.06	0.565	1.11	0.445	0.635	0.415	0.22	126.02	72.444	9.591
PD	5	0	64.633	136.878	10.047	0.525	1.09	0.415	0.74	0.51	0.23	125.576	65.505	12.203
PD	2	1	66.277		6.555	0.55			0.665	0.43	0.235	0	67.137	9.818
PD	3	0	61.874	128.162	6.223	0.545	1.095	0.43	0.7	0.45	0.25	117.043	62.533	9.446
PD	4	1	70.417	132.295	8.418	0.57	1.115	0.45	0.665	0.435	0.23	118.65	71.529	11.391
PD	5	0	68.205	138.665	10.597	0.565	1.135	0.435	0.745	0.52	0.225	122.172	68.995	13.366
PD	2	1	65.945		11.411	0.53			0.66	0.425	0.235	0	68.572	15.125
PD	3	0	67.286	133.419	6.615	0.55	1.08	0.425	0.645	0.42	0.225	123.536	68.216	10.058
PD	4	1	66.426	133.736	4.529	0.53	1.08	0.42	0.62	0.41	0.21	123.83	67.433	7.264
PD	5	0	64.419	130.855	5.524	0.525	1.055	0.41	0.765	0.53	0.235	124.033	64.349	7.89
PD	2	1	67.224		9.695	0.55			0.65	0.42	0.23	0	68.773	13.195
PD	3	0	66.936	134.164	8.481	0.53	1.08	0.42	0.67	0.43	0.24	124.226	67.651	12.126
PD	4	1	68.929	135.871	7.618	0.55	1.08	0.43	0.64	0.415	0.225	125.806	70.373	10.76
PD	5	0	64.421	133.35	8.129	0.535	1.085	0.415	0.735	0.505	0.23	122.903	64.81	11.145
PD	2	1	67.21		6.954	0.56			0.68	0.435	0.245	0	68.699	10.079
PD	3	0	64.72	132.072	5.078	0.55	1.11	0.435	0.685	0.43	0.255	118.984	65.082	7.943
PD	4	1	68.798	133.538	7.814	0.56	1.11	0.43	0.67	0.425	0.245	120.305	69.373	10.978
PD	5	0	65.505	134.338	7.288	0.55	1.11	0.425	0.785	0.52	0.265	121.025	66.396	10.981
PD	2	1	69.936		11.862	0.57			0.67	0.435	0.235	0	71.451	15.025
PD	3	0	67.312	137.248	10.165	0.55	1.12	0.435	0.685	0.435	0.25	122.543	69.308	13.632
PD	4	1	68.549	135.906	7.181	0.555	1.105	0.435	0.67	0.43	0.24	122.992	69.282	10.326
PD	5	0	65.069	133.64	7.161	0.56	1.115	0.43	0.775	0.525	0.25	119.857	66.009	10.068
PD	2	1	68.817		11.14	0.53			0.66	0.42	0.24	0	70.929	14.5
PD	3	0	66.997	135.843	8.623	0.53	1.06	0.42	0.675	0.42	0.255	128.154	67.85	12.091
PD	4	1	67.607	134.622	8.04	0.55	1.08	0.42	0.655	0.415	0.24	124.65	68.487	11.255
PD	5	0	60.689	128.301	6.968	0.54	1.09	0.415	0.81	0.535	0.275	117.707	61.773	10.626
PD	2	1	61.746		8.176	0.56			0.705	0.43	0.275	0	63.761	12.156
PD	3	0	64.835	126.99	7.543	0.565	1.125	0.43	0.72	0.45	0.27	112.88	65.209	10.879
PD	4	1	71.501	136.627	10.815	0.59	1.155	0.45	0.7	0.45	0.25	118.292	73.497	13.621
PD	5	0	68.498	140.019	12.483	0.58	1.17	0.45	0.83	0.55	0.28	119.674	69.544	15.095
PD	2	1	64.605		12.338	0.55			0.67	0.41	0.26	0	65.435	14.995
PD	3	0	65.983	130.736	13.654	0.54	1.09	0.41	0.68	0.43	0.25	119.941	68.767	16.669
PD	4	1	68.735	134.766	9.563	0.56	1.1	0.43	0.665	0.43	0.235	122.515	70.466	12.483
PD	5	0	67.364	136.176	9.794	0.55	1.11	0.43	0.785	0.525	0.26	122.681	68.066	12.575
PD	4	1	55.739	103.14	8.513	0.51	1.065	0.36	0.72	0.415	0.305	96.845	57.394	9.44
PD	5	0	45.818	101.954	3.303	0.565	1.075	0.415	0.695	0.38	0.315	94.841	46.239	4.838
PD	6	1	56.984	102.811	4.698	0.535	1.1	0.38	0.715	0.42	0.295	93.465	57.081	6.108
PD	7	0	48.483	105.551	9.118	0.58	1.115	0.42	0.94	0.585	0.355	94.665	49.2	9.777
PD	4	0	47.022	101.645	7.756	0.585	1.105	0.41	0.72	0.395	0.325	91.986	47.438	8.278
PD	5	1	55.766	102.926	10.286	0.545	1.13	0.395	0.78	0.455	0.325	91.085	56.826	11.292
PD	6	0	49.636	105.402	9.722	0.63	1.175	0.455	1.105	0.73	0.375	89.704	51.025	10.961
PD	4	1	55.865	103.275	5.393	0.505	1.045	0.36	0.685	0.4	0.285	98.828	56.222	6.459
PD	5	0	45.661	101.531	6.726	0.54	1.045	0.4	0.68	0.375	0.305	97.159	46.146	7.739
PD	6	1	54.557	100.284	9.695	0.52	1.06	0.375	0.69	0.39	0.3	94.608	55.326	11.153
PD	7	0	43.312	97.896	11.626	0.55	1.07	0.39	0.965	0.635	0.33	91.492	45.128	12.899
PD	4	0	45.988	101.602	8.319	0.55	1.065	0.395	0.67	0.38	0.29	95.401	47.136	9.257
PD	5	1	56.997	103.013	8.272	0.52	1.07	0.38	0.695	0.415	0.28	96.274	57.945	9.071
PD	6	0	47.143	104.17	8.233	0.565	1.085	0.415	0.97	0.655	0.315	96.009	47.91	9.337
PD	4	0	47.074	99.369	6.075	0.56	1.07	0.395	0.705	0.39	0.315	92.868	47.388	7.07
PD	5	1	56.029	103.211	8.267	0.535	1.095	0.39	0.77	0.445	0.325	94.257	57.202	9.853
PD	6	0	51.92	107.949	9.23	0.615	1.15	0.445	1.06	0.695	0.365	93.869	52.464	10.664
PD	4	1	54.525	100.246	8.918	0.53	1.095	0.375	0.725	0.42	0.305	91.549	55.493	9.72
PD	5	0	47.074	101.617	8.29	0.58	1.11	0.42	0.715	0.39	0.325	91.547	47.905	9.163
PD	6	1	55.779	102.855	10.474	0.535	1.115	0.39	0.785	0.45	0.335	92.247	56.598	11.754
PD	7	0	50.901	106.745	14.103	0.63	1.165	0.45	1.09	0.715	0.375	91.627	52.72	15.573
PD	4	1	56.847	102.853	7.529	0.53	1.07	0.38	0.7	0.39	0.31	96.124	57.407	9.254
PD	5	0	46.235	103.095	9.587	0.55	1.08	0.39	0.705	0.385	0.32	95.458	47.775	10.976
PD	6	1	55.286	101.684	8.24	0.535	1.085	0.385	0.79	0.48	0.31	93.718	56.262	9.726
PD	7	0	47.372	103.006	4.715	0.65	1.185	0.48	1.03	0.68	0.35	86.925	48.139	5.996
PD	4	1	52.884	97.446	10.107	0.51	1.045	0.36	0.715	0.405	0.31	93.25	54.922	11.304
PD	5	0	47.446	100.743	8.134	0.57	1.08	0.405	0.715	0.395	0.32	93.281	48.334	9.56
PD	6	1	55.593	103.168	9.018	0.54	1.11	0.395	0.78	0.46	0.32	92.944	56.929	10.791
PD	7	0	54.913	110.559	9.04	0.635	1.175	0.46	1.01	0.67	0.34	94.093	55.812	10.19
PD	4	0	47.137	101.642	9.016	0.59	1.12	0.42	0.735	0.4	0.335	90.752	47.99	10.543
PD	5	1	55.743	102.917	10.672	0.555	1.145	0.4	0.835	0.49	0.345	89.884	57.063	12.507
PD	6	0	52.207	107.951	10.162	0.67	1.225	0.49	1.11	0.7	0.41	88.123	53.751	11.559
PD	4	1	54.53	100.554	8.262	0.545	1.11	0.39	0.71	0.405	0.305	90.589	55.225	9.485
PD	5	0	47.07	101.608	11.351	0.56	1.105	0.405	0.725	0.4	0.325	91.953	48.146	12.612
PD	6	1	55.655	102.842	11.29	0.55	1.11	0.4	0.76	0.435	0.325	92.65	57.85	12.802
PD	7	0	47.268	103.046	11.537	0.61	1.16	0.435	1.025	0.67	0.355	88.833	48.473	12.525
PD	2	1	66.495		9.347	0.625			0.78	0.495	0.285	0	68.787	11.084
PD	3	0	62.225	128.84	9.153	0.625	1.25	0.495	0.74	0.445	0.295	103.072	62.763	10.593
PD	4	1	71.201	133.526	12.716	0.6	1.225	0.445	0.76	0.49	0.27	109.001	72.398	13.545
PD	5	0	71.12	142.334	14.449	0.63	1.23	0.49	0.885	0.63	0.255	115.719	72.474	15.1
PD	2	1	75.05		10.643	0.64			0.775	0.505	0.27	0	76.831	12.305
PD	3	0	67.172	142.246	9.855	0.62	1.26	0.505	0.785	0.49	0.295	112.894	67.581	11.235
PD	4	1	75.142	142.317	11.686	0.645	1.265	0.49	0.71	0.45	0.26	112.504	76.482	13.493
PD	5	0	64.687	139.853	11.387	0.59	1.235	0.45	0.84	0.59	0.25	113.241	66.383	13.569
PD	2	1	72.379		9.464	0.685			0.805	0.545	0.26	0	73.402	10.8
PD	3	0	73.636	146.029	6.401	0.68	1.365	0.545	0.805	0.545	0.26	106.981	74.236	7.626
PD	4	1	72.43	146.122	8.767	0.67	1.35	0.545	0.74	0.475	0.265	108.239	72.737	10.311
PD	5	0	59.463	132.185	11.871	0.61	1.28	0.475	0.82	0.555	0.265	103.27	60.659	13.478
PD	2	1	70.471		12.392	0.61			0.76	0.485	0.275	0	72.405	13.324
PD	3	0	64.694	135.174	10.928	0.605	1.215	0.485	0.73	0.445	0.285	111.254	66.156	12.081
PD	4	1	72.466	137.234	4.209	0.6	1.205	0.445	0.725	0.49	0.235	113.887	73.178	5.404
PD	5	0	64.507	137.264	3.179	0.62	1.22	0.49	0.875	0.645	0.23	112.511	64.107	5.098
PD	2	1	67.38		13.679	0.66			0.76	0.43	0.33	0	68.714	15.089
PD	3	0	66.04	133.474	13.026	0.595	1.255	0.43	0.765	0.465	0.3	106.354	68.098	14.348
PD	4	1	73.821	139.953	5.871	0.63	1.225	0.465	0.785	0.53	0.255	114.247	75.202	7.191
PD	5	0	72.285	146.397	2.889	0.665	1.295	0.53	0.945	0.695	0.25	113.048	72.338	4.411
PD	2	1	68.862		11.269	0.61			0.755	0.45	0.305	0	70.323	13.326
PD	3	0	64.741	133.656	13.732	0.595	1.205	0.45	0.725	0.43	0.295	110.918	66.391	15.466
PD	4	1	74.802	139.548	13.07	0.59	1.185	0.43	0.76	0.49	0.27	117.762	76.118	14.89
PD	5	0	71.156	145.979	11.364	0.625	1.215	0.49	0.945	0.675	0.27	120.147	72.904	13.399
PD	2	1	64.05		16.72	0.605			0.77	0.46	0.31	0	67.297	18.267
PD	3	0	59.478	123.529	14.367	0.6	1.205	0.46	0.735	0.445	0.29	102.514	61.897	16.559
PD	4	1	75.095	134.669	12.172	0.615	1.215	0.445	0.775	0.52	0.255	110.839	76.842	14.565
PD	5	0	68.671	143.768	12.025	0.64	1.255	0.52	0.9	0.63	0.27	114.556	70.212	14.821
PD	2	1	66.208		13.931	0.585			0.78	0.48	0.3	0	68.289	15.039
PD	3	0	68.363	134.573	13.436	0.63	1.215	0.48	0.765	0.475	0.29	110.76	69.646	14.807
PD	4	1	72.673	141.048	10.525	0.625	1.255	0.475	0.825	0.555	0.27	112.389	74.438	12.299
PD	5	0	69.795	142.525	8.69	0.695	1.32	0.555	0.93	0.65	0.28	107.973	70.583	10.502
PD	2	1	72.675		10.973	0.66			0.76	0.46	0.3	0	74.005	12.818
PD	3	0	65.81	138.509	13.455	0.605	1.265	0.46	0.76	0.455	0.305	109.493	66.791	14.712
PD	4	1	69.788	135.62	13.507	0.61	1.215	0.455	0.74	0.455	0.285	111.621	71.614	14.934
PD	5	0	64.832	134.64	13.017	0.605	1.215	0.455	0.865	0.595	0.27	110.815	66.299	14.624
PD	2	1	66.549		13.018	0.6			0.765	0.46	0.305	0	68.379	14.073
PD	3	0	68.495	135.135	12.745	0.61	1.21	0.46	0.76	0.465	0.295	111.682	70.457	14.177
PD	4	1	75.015	143.615	8.224	0.62	1.23	0.465	0.765	0.505	0.26	116.76	75.912	9.401
PD	5	0	72.178	147.236	8.365	0.645	1.265	0.505	0.915	0.64	0.275	116.392	72.122	9.217
PD	2	1	63.541		15.181	0.525			0.67	0.4	0.27	0	67.447	19.303
PD	3	0	59.686	123.287	13.762	0.525	1.05	0.4	0.665	0.385	0.28	117.416	62.183	17.919
PD	4	1	67.227	126.917	14.017	0.53	1.055	0.385	0.675	0.42	0.255	120.3	69.673	18.056
PD	5	0	63.687	130.914	12.959	0.555	1.085	0.42	0.795	0.535	0.26	120.658	66.128	16.311
PD	2	1	65.084		14.812	0.535			0.65	0.405	0.245	0	68.208	18.577
PD	3	0	61.925	127.024	11.928	0.525	1.06	0.405	0.64	0.4	0.24	119.834	64.131	16.316
PD	4	1	65.042	127.025	10.419	0.525	1.05	0.4	0.625	0.395	0.23	120.976	66.964	15.038
PD	5	0	56.727	121.772	12.479	0.51	1.035	0.395	0.75	0.505	0.245	117.654	58.468	16.44
PD	2	1	66.251		14.011	0.545			0.655	0.405	0.25	0	68.773	18.272
PD	3	0	59.729	125.998	12.911	0.525	1.07	0.405	0.645	0.39	0.255	117.755	62.772	17.163
PD	4	1	64.713	124.516	11.391	0.52	1.045	0.39	0.64	0.395	0.245	119.154	66.402	15.352
PD	5	0	58.312	123.031	13.136	0.52	1.04	0.395	0.77	0.525	0.245	118.299	60.028	16.605
PD	2	1	63.787		14.064	0.555			0.655	0.385	0.27	0	66.757	18.107
PD	3	0	57.258	121.045	13.86	0.505	1.06	0.385	0.66	0.39	0.27	114.193	59.964	18.147
PD	4	1	66.994	124.252	12.904	0.54	1.045	0.39	0.67	0.44	0.23	118.901	69.479	17.338
PD	5	0	63.664	130.668	13.704	0.56	1.1	0.44	0.785	0.54	0.245	118.789	65.792	17.269
PD	2	1	66.331		14.052	0.55			0.645	0.385	0.26	0	68.996	17.473
PD	3	0	59.51	125.841	13.926	0.505	1.055	0.385	0.635	0.38	0.255	119.281	61.625	17.66
PD	4	1	65.953	125.463	13.433	0.52	1.025	0.38	0.62	0.39	0.23	122.403	68.315	17.73
PD	5	0	56.066	122.024	13.914	0.505	1.025	0.39	0.75	0.5	0.25	119.048	58.71	17.924
PD	2	1	64.596		11.843	0.535			0.635	0.38	0.255	0	65.786	16.012
PD	3	0	60.94	125.593	13.349	0.5	1.035	0.38	0.625	0.38	0.245	121.346	63.438	17.68
PD	4	1	64.78	125.722	11.621	0.515	1.015	0.38	0.605	0.395	0.21	123.864	67.137	16.29
PD	5	0	54.615	119.425	9.684	0.505	1.02	0.395	0.72	0.5	0.22	117.083	56.639	14.059
PD	2	1	65.171		14.17	0.525			0.635	0.39	0.245	0	68.009	18.285
PD	3	0	60.612	125.784	13.168	0.51	1.035	0.39	0.635	0.39	0.245	121.53	62.935	17.594
PD	4	1	64.61	125.231	13.022	0.515	1.025	0.39	0.605	0.37	0.235	122.177	66.849	17.593
PD	5	0	58.356	122.973	13.369	0.49	1.005	0.37	0.735	0.5	0.235	122.361	61.055	17.661
PD	2	1	64.847		12.613	0.535			0.625	0.38	0.245	0	66.22	16.194
PD	3	0	58.611	123.596	15.198	0.5	1.035	0.38	0.615	0.375	0.24	119.416	61.926	19.158
PD	4	1	64.78	123.394	14.171	0.5	1	0.375	0.61	0.39	0.22	123.394	67.542	18.704
PD	5	0	58.476	123.264	14.06	0.505	1.005	0.39	0.725	0.5	0.225	122.651	61.298	18.094
PD	2	1	67.358		17.223	0.54			0.62	0.355	0.265	0	69.826	20.204
PD	3	0	57.896	125.292	16.466	0.475	1.015	0.355	0.65	0.38	0.27	123.44	61.552	20.16
PD	4	1	63.628	121.611	14.297	0.525	1	0.38	0.645	0.415	0.23	121.611	66.478	18.384
PD	5	0	63.868	127.496	14.746	0.54	1.065	0.415	0.74	0.515	0.225	119.715	66.499	18.366
PD	2	1	65.035		16.121	0.52			0.635	0.385	0.25	0	68.322	19.481
PD	3	0	58.246	123.282	15.921	0.51	1.03	0.385	0.625	0.385	0.24	119.691	61.017	19.504
PD	4	1	63.658	121.907	14.66	0.51	1.02	0.385	0.62	0.405	0.215	119.517	66.923	18.92
PD	5	0	53.19	116.862	12.294	0.52	1.03	0.405	0.725	0.495	0.23	113.458	55.914	16.598
PD	2	0	68.792		7.786	0.535			0.635	0.385	0.25	0	69.429	8.452
PD	3	1	62.393	131.299	10.004	0.505	1.04	0.385	0.605	0.36	0.245	126.249	63.79	10.883
PD	4	0	59.21	121.608	8.416	0.49	0.995	0.36	0.58	0.355	0.225	122.219	59.359	9.377
PD	5	1	58.737	117.966	9.236	0.47	0.96	0.355	0.565	0.34	0.225	122.881	59.692	10.897
PD	6	0	43.805	102.611	7.929	0.45	0.92	0.34	0.66	0.445	0.215	111.534	44.837	10.261
PD	2	1	62.442		9.794	0.5			0.67	0.405	0.265	0	63.306	10.645
PD	3	0	63.44	126.013	10.239	0.535	1.035	0.405	0.65	0.39	0.26	121.752	64.919	11.491
PD	4	1	64.83	128.363	9.926	0.525	1.06	0.39	0.67	0.425	0.245	121.097	65.483	11.44
PD	5	0	61.618	126.52	10.075	0.55	1.075	0.425	0.775	0.53	0.245	117.693	62.309	11.659
PD	2	1	62.504		10.837	0.52			0.66	0.405	0.255	0	63.47	11.372
PD	3	0	64.529	127.118	8.945	0.535	1.055	0.405	0.65	0.4	0.25	120.491	65.646	10.009
PD	4	1	65.011	129.815	7.464	0.525	1.06	0.4	0.67	0.42	0.25	122.467	65.686	8.51
PD	5	0	66.887	132.012	11.888	0.545	1.07	0.42	0.755	0.505	0.25	123.376	66.976	12.747
PD	2	1	62.116		8.66	0.485			0.665	0.4	0.265	0	62.949	10.141
PD	3	0	63.454	125.571	10.63	0.53	1.015	0.4	0.635	0.375	0.26	123.715	63.856	11.948
PD	4	1	58.804	122.304	10.99	0.51	1.04	0.375	0.635	0.38	0.255	117.6	61.135	12.786
PD	5	0	51.614	110.449	8.998	0.505	1.015	0.38	0.8	0.525	0.275	108.817	52.235	10.891
PD	2	1	61.157		10.194	0.485			0.62	0.385	0.235	0	62.636	11.257
PD	3	0	65.828	126.992	7.841	0.51	0.995	0.385	0.61	0.375	0.235	127.63	66.296	8.942
PD	4	1	59.902	125.777	9.58	0.485	0.995	0.375	0.605	0.365	0.24	126.409	60.754	10.929
PD	5	0	55.566	115.675	12.594	0.49	0.975	0.365	0.75	0.5	0.25	118.641	57.021	13.758
PD	2	1	61.115		7.982	0.49			0.65	0.395	0.255	0	61.932	8.537
PD	3	0	64.615	125.822	8.498	0.535	1.025	0.395	0.65	0.4	0.25	122.753	65.035	9.101
PD	4	1	63.712	128.383	10.415	0.515	1.05	0.4	0.68	0.43	0.25	122.27	64.553	11.199
PD	5	0	68.368	132.3	12.35	0.565	1.08	0.43	0.8	0.55	0.25	122.5	69.655	13.307
PD	2	1	63.49		8.07	0.51			0.7	0.42	0.28	0	63.952	8.644
PD	3	0	65.879	129.446	9.144	0.555	1.065	0.42	0.69	0.405	0.285	121.546	66.251	9.785
PD	4	1	62.442	128.341	9.373	0.55	1.105	0.405	0.72	0.46	0.26	116.146	63.492	10.422
PD	5	0	69.48	131.952	11.937	0.6	1.15	0.46	0.845	0.58	0.265	114.741	70.125	12.783
PD	2	1	63.712		8.705	0.495			0.665	0.405	0.26	0	64.65	9.134
PD	3	0	64.558	128.292	8.732	0.53	1.025	0.405	0.655	0.385	0.27	125.163	64.929	9.007
PD	4	1	62.387	126.966	9.472	0.52	1.05	0.385	0.67	0.405	0.265	120.92	63.31	10.27
PD	5	0	60.651	123.096	8.288	0.54	1.06	0.405	0.775	0.52	0.255	116.128	61.52	9.333
PD	2	1	62.629		7.93	0.51			0.675	0.41	0.265	0	63.418	8.957
PD	3	0	64.77	127.486	10.198	0.535	1.045	0.41	0.65	0.375	0.275	121.996	65.686	10.81
PD	4	1	63.5	128.27	9.158	0.515	1.05	0.375	0.69	0.425	0.265	122.162	64.394	10.112
PD	5	0	65.743	129.257	7.432	0.56	1.075	0.425	0.805	0.54	0.265	120.239	66.009	8.213
PD	2	1	62.442		10.35	0.505			0.655	0.415	0.24	0	63.539	10.704
PD	3	0	65.844	128.317	8.555	0.54	1.045	0.415	0.645	0.395	0.25	122.791	66.599	9.024
PD	4	1	61.368	127.373	8.588	0.51	1.05	0.395	0.645	0.39	0.255	121.308	62.459	9.672
PD	5	0	59.272	120.814	11.234	0.525	1.035	0.39	0.78	0.525	0.255	116.729	59.859	12.299

## Sheet: interm_PD
sujeito	FootFall Object #	Step Length	Stride Length	Base of Support	Step Time	Stride Time	Swing Time	Stance Time	Single Support Time (sec)	Double Support Time (sec)	Stride Velocity	Step Width	Stride Width
PD	3	54.423	106.18	7.64	0.515	1.065	0.38	0.64	0.385	0.255	99.7	55.289	8.702
PD	4	54.613	109.185	7.26	0.515	1.03	0.385	0.655	0.395	0.26	106.005	55.336	8.128
PD	5	52.284	107.012	11.171	0.52	1.035	0.395	0.63	0.385	0.245	103.393	53.316	11.902
PD	6	53.178	105.501	12.782	0.52	1.04	0.385	0.985	0.695	0.29	101.443	54.788	12.757
PD	3	50.838	103.359	12.905	0.505	1.05	0.37	0.65	0.355	0.295	98.437	53.719	13.856
PD	4	49.155	100.244	9.692	0.5	1.005	0.355	0.65	0.345	0.305	99.745	49.848	10.644
PD	5	43.729	92.886	9.707	0.495	0.995	0.345	0.645	0.38	0.265	93.353	45.487	10.475
PD	6	49.215	92.946	11.865	0.535	1.03	0.38	0.965	0.69	0.275	90.239	50.209	11.505
PD	3	54.641	105.971	7.667	0.56	1.125	0.395	0.68	0.405	0.275	94.196	55.609	9.081
PD	4	52.251	106.924	9.209	0.54	1.1	0.405	0.64	0.365	0.275	97.204	53.259	10.69
PD	5	49.587	101.839	7.617	0.505	1.045	0.365	0.635	0.345	0.29	97.454	50.718	9.155
PD	6	40.351	90.011	7.745	0.48	0.985	0.345	0.62	0.35	0.27	91.382	40.838	9.274
PD	7	46.684	87.121	10.9	0.505	0.985	0.35	0.95	0.655	0.295	88.448	47.947	11.275
PD	3	55.993	110.283	8.945	0.54	1.085	0.39	0.65	0.39	0.26	101.643	56.983	10.202
PD	4	51.744	107.754	6.455	0.525	1.065	0.39	0.685	0.42	0.265	101.177	52.626	7.762
PD	5	52.62	104.406	7.732	0.545	1.07	0.42	0.675	0.415	0.26	97.576	53.477	8.966
PD	6	50.744	103.513	11.335	0.555	1.1	0.415	0.955	0.635	0.32	94.103	51.906	11.761
PD	3	53.457	107.658	7.729	0.52	1.055	0.37	0.64	0.37	0.27	102.046	54.614	9.373
PD	4	49.61	103.187	6.969	0.51	1.03	0.37	0.605	0.345	0.26	100.182	50.491	8.738
PD	5	43.1	92.774	9.284	0.475	0.985	0.345	0.64	0.39	0.25	94.187	43.896	10.699
PD	6	44.521	87.629	9.061	0.52	0.995	0.39	0.995	0.68	0.315	88.069	46.233	9.758
PD	3	53.517	107.043	5.391	0.55	1.11	0.395	0.68	0.385	0.295	96.435	54.13	7.341
PD	4	53.01	106.545	6.561	0.535	1.085	0.385	0.67	0.385	0.285	98.198	53.077	8.065
PD	5	49.961	103.059	9.017	0.53	1.065	0.385	0.685	0.415	0.27	96.769	51.195	10.216
PD	6	50.239	100.203	10.403	0.555	1.085	0.415	0.955	0.645	0.31	92.353	51.102	10.871
PD	3	53.457	108.869	6.035	0.54	1.09	0.385	0.645	0.38	0.265	99.88	53.988	7.582
PD	4	51.011	104.469	8.792	0.515	1.055	0.38	0.64	0.375	0.265	99.023	51.909	9.905
PD	5	52.113	103.242	9.326	0.505	1.02	0.375	0.665	0.41	0.255	101.218	53.518	10.616
PD	6	54.409	106.593	8.881	0.545	1.05	0.41	0.99	0.69	0.3	101.517	55.107	9.037
PD	3	55.958	111.488	9.924	0.52	1.055	0.38	0.625	0.355	0.27	105.676	57.163	11.374
PD	4	49.232	105.199	8.269	0.49	1.01	0.355	0.605	0.345	0.26	104.157	50.437	9.795
PD	5	44.966	94.217	6.728	0.48	0.97	0.345	0.645	0.41	0.235	97.131	46.301	8.595
PD	6	47.491	92.464	7.233	0.535	1.015	0.41	0.95	0.655	0.295	91.098	47.636	8.071
PD	3	53.673	106.815	11.496	0.54	1.105	0.39	0.65	0.37	0.28	96.665	56.035	13.196
PD	4	52.007	105.73	8.488	0.515	1.055	0.37	0.64	0.37	0.27	100.218	53.213	10.056
PD	5	49.65	101.696	9.485	0.505	1.02	0.37	0.63	0.38	0.25	99.702	50.572	10.942
PD	6	51.566	101.329	9.325	0.515	1.02	0.38	0.93	0.63	0.3	99.342	52.795	10.682
PD	3	54.847	109.249	8.917	0.545	1.13	0.405	0.65	0.39	0.26	96.681	55.536	10.237
PD	4	50.453	105.337	10.897	0.52	1.065	0.39	0.63	0.36	0.27	98.908	51.434	11.935
PD	5	45.822	96.282	12.859	0.49	1.01	0.36	0.625	0.37	0.255	95.329	47.501	13.982
PD	6	44.413	90.276	10.935	0.51	1	0.37	0.97	0.68	0.29	90.276	46.968	11.484
PD	2	59.434		9.94	0.54			0.675	0.415	0.26		60.572	14.469
PD	3	60.952	120.427	8.345	0.54	1.08	0.415	0.695	0.425	0.27	111.506	62.937	12.468
PD	4	63.093	124.045	8.706	0.56	1.1	0.425	0.72	0.45	0.27	112.768	63.832	12.116
PD	5	58.511	121.606	9.259	0.585	1.145	0.45	0.625	0.365	0.26	106.206	59.776	13.451
PD	6	36.383	94.895	8.02	0.5	1.085	0.365	0.96	0.665	0.295	87.461	38.06	13.084
PD	2	64.011		7.515	0.515			0.675	0.415	0.26		64.499	11.892
PD	3	62.827	126.838	7.577	0.55	1.065	0.415	0.675	0.42	0.255	119.097	64.683	11.817
PD	4	59.282	122.109	7.899	0.545	1.095	0.42	0.655	0.39	0.265	111.515	59.608	12.738
PD	5	50.431	109.713	5.855	0.52	1.065	0.39	0.63	0.385	0.245	103.017	52.278	11.201
PD	6	41.637	92.167	4.888	0.52	1.04	0.385	0.9	0.635	0.265	88.622	41.776	9.597
PD	2	64.515		5.029	0.545			0.695	0.425	0.27		64.578	9.219
PD	3	60.053	124.584	7.913	0.565	1.11	0.425	0.67	0.39	0.28	112.238	61.344	11.092
PD	4	61.861	121.97	10.047	0.52	1.085	0.39	0.685	0.41	0.275	112.415	62.641	13.096
PD	5	48.645	110.507	8.894	0.56	1.08	0.41	0.645	0.395	0.25	102.321	50.885	12.755
PD	6	40.064	88.756	7.263	0.52	1.08	0.395	0.95	0.66	0.29	82.181	40.706	11.278
PD	2	63.047		8.711	0.54			0.66	0.405	0.255		63.198	12.732
PD	3	62.412	125.706	8.741	0.535	1.075	0.405	0.68	0.42	0.26	116.936	65.129	12.605
PD	4	59.277	121.941	5.979	0.545	1.08	0.42	0.655	0.385	0.27	112.908	59.288	10.045
PD	5	44.909	104.212	6.725	0.52	1.065	0.385	0.635	0.385	0.25	97.852	46.387	11.256
PD	6	45.578	90.491	5.378	0.52	1.04	0.385	0.995	0.74	0.255	87.011	46.263	9.66
PD	2	64.085		12.021	0.545			0.655	0.395	0.26		64.389	15.828
PD	3	54.913	119.233	12.303	0.52	1.065	0.395	0.67	0.39	0.28	111.956	58.694	16.684
PD	4	56.509	111.636	7.127	0.525	1.045	0.39	0.72	0.44	0.28	106.829	57.426	11.891
PD	5	57.533	114.094	5.946	0.585	1.11	0.44	0.665	0.43	0.235	102.787	58.712	11.253
PD	6	42.405	99.944	7.602	0.565	1.15	0.43	0.85	0.6	0.25	86.908	42.892	12.396
PD	2	59.692		12.343	0.53			0.665	0.4	0.265		61.236	16.412
PD	3	59.662	119.355	9.611	0.535	1.065	0.4	0.685	0.41	0.275	112.07	62.46	13.699
PD	4	60.74	120.518	8.989	0.54	1.075	0.41	0.675	0.385	0.29	112.11	61.299	13.076
PD	5	49.306	110.12	9.176	0.53	1.07	0.385	0.64	0.385	0.255	102.916	51.565	13.464
PD	6	40.438	89.818	5.981	0.53	1.06	0.385	0.875	0.61	0.265	84.734	41.327	10.559
PD	2	59.837		8.948	0.52			0.655	0.39	0.265		60.485	13.635
PD	3	63.353	123.209	7.244	0.525	1.045	0.39	0.65	0.4	0.25	117.903	65.708	11.829
PD	4	57.79	121.149	9.847	0.53	1.055	0.4	0.635	0.375	0.26	114.833	57.99	14.566
PD	5	53.784	111.759	9.681	0.495	1.025	0.375	0.66	0.41	0.25	109.033	57.027	15.25
PD	6	54.059	108.056	5.929	0.55	1.045	0.41	0.88	0.635	0.245	103.403	54.375	11.07
PD	2	65.824		11.859	0.535			0.65	0.4	0.25		66.971	15.501
PD	3	60.132	125.957	9.51	0.525	1.06	0.4	0.62	0.385	0.235	118.827	62.592	13.567
PD	4	55.298	115.552	8.176	0.51	1.035	0.385	0.625	0.365	0.26	111.644	55.824	12.687
PD	5	43.524	98.857	7.574	0.475	0.985	0.365	0.645	0.38	0.265	100.362	45.835	12.595
PD	6	47.26	90.865	7.291	0.53	1.005	0.38	0.825	0.58	0.245	90.413	47.953	11.736
PD	2	62.131		10.423	0.53			0.65	0.39	0.26		62.698	14.303
PD	3	62.31	124.524	10.579	0.53	1.06	0.39	0.66	0.4	0.26	117.475	64.841	14.986
PD	4	59.417	121.8	7.355	0.52	1.05	0.4	0.69	0.41	0.28	116	60.506	12.171
PD	5	50.85	110.289	6.325	0.55	1.07	0.41	0.655	0.395	0.26	103.074	52.097	11.98
PD	6	47.846	98.696	2.292	0.535	1.085	0.395	0.89	0.625	0.265	90.964	48.596	8.456
PD	2	64.569		9.096	0.555			0.64	0.37	0.27		65.117	12.948
PD	3	54.07	118.683	11.468	0.5	1.055	0.37	0.645	0.375	0.27	112.496	56.728	15.269
PD	4	53.294	107.375	10.044	0.515	1.015	0.375	0.64	0.37	0.27	105.788	54.732	14.419
PD	5	54.165	107.548	8.473	0.5	1.015	0.37	0.69	0.43	0.26	105.959	56.199	13.209
PD	6	55.814	109.986	9.085	0.57	1.07	0.43	0.845	0.595	0.25	102.791	57.438	13.286
PD	2	58.194		6.828	0.525			0.65	0.4	0.25		59.071	10.483
PD	3	54.453	112.667	7.178	0.53	1.055	0.4	0.645	0.39	0.255	106.793	55.619	11.011
PD	4	56.003	110.465	7.024	0.51	1.04	0.39	0.655	0.405	0.25	106.216	56.931	10.958
PD	5	50.712	106.721	7.565	0.54	1.05	0.405	0.62	0.39	0.23	101.639	52.06	11.417
PD	6	53.249	103.961	6.806	0.505	1.045	0.39	0.81	0.565	0.245	99.484	54.521	10.824
PD	2	56.035		8.286	0.52			0.655	0.4	0.255		57.344	11.922
PD	3	54.282	110.317	7.892	0.535	1.055	0.4	0.645	0.395	0.25	104.566	55.283	11.368
PD	4	54.824	109.11	6.592	0.515	1.05	0.395	0.635	0.4	0.235	103.914	56.142	10.187
PD	5	51.025	105.86	6.436	0.53	1.045	0.4	0.58	0.365	0.215	101.301	51.864	10.24
PD	6	49.33	100.363	9.276	0.47	1	0.365	0.795	0.56	0.235	100.363	50.621	12.794
PD	2	56.256		8.564	0.525			0.63	0.385	0.245		57.598	11.774
PD	3	54.095	110.362	7.473	0.515	1.04	0.385	0.63	0.38	0.25	106.117	54.764	10.936
PD	4	52.387	106.548	4.848	0.495	1.01	0.38	0.65	0.4	0.25	105.493	53.617	8.651
PD	5	52.316	104.714	5.268	0.535	1.03	0.4	0.605	0.385	0.22	101.664	52.785	9.275
PD	6	53.092	105.434	5.073	0.5	1.035	0.385	0.82	0.595	0.225	101.869	54.217	8.599
PD	2	54.637		10.023	0.525			0.67	0.4	0.27		56.351	13.198
PD	3	51.745	106.383	8.605	0.535	1.06	0.4	0.665	0.39	0.275	100.361	53.036	11.808
PD	4	56.071	107.844	8.075	0.525	1.06	0.39	0.685	0.43	0.255	101.74	57.423	11.229
PD	5	53.29	109.37	9.402	0.57	1.095	0.43	0.635	0.405	0.23	99.881	54.567	12.632
PD	6	53.721	107.018	10.471	0.52	1.09	0.405	0.88	0.62	0.26	98.182	55.717	13.795
PD	2	55.853		7.083	0.53			0.65	0.39	0.26		56.769	10.068
PD	3	53.312	109.178	8.59	0.53	1.06	0.39	0.635	0.385	0.25	102.998	54.294	11.474
PD	4	54.503	107.823	8.805	0.505	1.035	0.385	0.65	0.405	0.245	104.177	55.91	12.124
PD	5	51.071	105.578	10.667	0.535	1.04	0.405	0.6	0.375	0.225	101.517	52.366	14.089
PD	6	55.698	106.869	10.991	0.49	1.025	0.375	0.81	0.585	0.225	104.262	58.173	14.26
PD	2	54.64		10.978	0.52			0.645	0.39	0.255		56.208	14.115
PD	3	51.038	105.708	9.964	0.52	1.04	0.39	0.66	0.4	0.26	101.642	53.172	13.372
PD	4	57.184	108.317	7.621	0.525	1.045	0.4	0.665	0.415	0.25	103.653	58.717	11.081
PD	5	52.886	110.071	8.71	0.55	1.075	0.415	0.61	0.39	0.22	102.392	53.719	12.452
PD	6	56.206	109.117	11.594	0.505	1.055	0.39	0.79	0.56	0.23	103.428	57.811	15.627
PD	2	57.08		8.339	0.54			0.665	0.4	0.265		58.086	11.576
PD	3	52.242	109.371	8.54	0.54	1.08	0.4	0.67	0.41	0.26	101.269	53.755	11.699
PD	4	55.748	108.028	7.99	0.535	1.075	0.41	0.67	0.41	0.26	100.491	56.763	11.264
PD	5	52.344	108.107	9.623	0.545	1.08	0.41	0.645	0.405	0.24	100.099	54.12	13.188
PD	6	55.35	107.703	11.099	0.53	1.075	0.405	0.845	0.6	0.245	100.189	56.834	14.952
PD	2	59.681		7.004	0.52			0.665	0.405	0.26		60.698	10.143
PD	3	54.566	114.254	7.576	0.54	1.06	0.405	0.635	0.385	0.25	107.787	55.272	10.979
PD	4	53.563	108.156	8.8	0.51	1.05	0.385	0.635	0.39	0.245	103.006	55.006	12.673
PD	5	49.266	102.829	7.61	0.515	1.025	0.39	0.605	0.365	0.24	100.321	50.861	11.688
PD	6	48.311	97.608	6.656	0.485	1	0.365	0.825	0.585	0.24	97.608	49.589	10.641
PD	2	56.224		7.604	0.52			0.665	0.41	0.255		57.62	11.214
PD	3	55.533	111.768	8.596	0.545	1.065	0.41	0.665	0.405	0.26	104.946	56.478	12.312
PD	4	56.749	112.283	8.108	0.525	1.07	0.405	0.665	0.405	0.26	104.937	57.734	12.168
PD	5	49.979	106.737	6.561	0.545	1.07	0.405	0.61	0.385	0.225	99.754	51.723	10.854
PD	6	51.967	101.961	8.927	0.505	1.05	0.385	0.805	0.58	0.225	97.106	52.959	12.747
PD	2	57.367		6.622	0.52			0.65	0.395	0.255		58.534	9.869
PD	3	53.191	110.6	7.063	0.53	1.05	0.395	0.645	0.39	0.255	105.333	53.773	10.468
PD	4	54.563	107.826	8.088	0.51	1.04	0.39	0.645	0.4	0.245	103.679	56.078	11.896
PD	5	52.006	106.585	8.394	0.535	1.045	0.4	0.61	0.39	0.22	101.995	53.12	12.523
PD	6	53.395	105.43	10.139	0.5	1.035	0.39	0.845	0.6	0.245	101.865	55.191	14.469
PD	4	43.289	86.405	12.354	0.605	1.27	0.425	0.82	0.455	0.365	68.035	45.495	13.906
PD	5	43.068	86.357	13.13	0.65	1.255	0.455	0.79	0.39	0.4	68.81	45.272	14.792
PD	6	43.511	86.59	14.103	0.56	1.21	0.39	0.805	0.42	0.385	71.562	46.568	15.786
PD	7	42.725	86.238	14.223	0.65	1.21	0.42	0.75	0.42	0.33	71.271	45.281	15.947
PD	8	42.154	84.879	13.872	0.575	1.225	0.42	1.125	0.765	0.36	69.289	44.996	15.942
PD	4	42.302	85.313	13.39	0.715	1.52	0.425	0.985	0.46	0.525	56.127	46.024	15.129
PD	5	41.578	83.966	12.533	0.72	1.435	0.46	0.93	0.43	0.5	58.513	43.219	14.017
PD	6	43.512	85.115	13.184	0.695	1.415	0.43	0.955	0.47	0.485	60.152	46.396	14.499
PD	7	41.243	84.758	13.953	0.705	1.4	0.47	0.88	0.445	0.435	60.541	43.284	14.962
PD	8	44.905	86.179	15.105	0.695	1.4	0.445	1.31	0.88	0.43	61.556	47.547	16.362
PD	4	43.208	85.153	13.316	0.675	1.375	0.42	0.855	0.405	0.45	61.929	45.05	14.731
PD	5	40.52	83.821	14.058	0.635	1.31	0.405	0.87	0.42	0.45	63.985	43.8	15.502
PD	6	40.972	81.529	11.698	0.64	1.275	0.42	0.925	0.445	0.48	63.944	43.814	13.214
PD	7	42.809	83.811	12.301	0.675	1.315	0.445	0.94	0.475	0.465	63.735	44.117	13.781
PD	8	44.61	87.487	12.387	0.725	1.4	0.475	1.315	0.83	0.485	62.491	47.217	14.29
PD	4	47.024	92.475	15.794	0.61	1.245	0.41	0.75	0.37	0.38	74.277	49.582	16.929
PD	5	39.367	86.419	16.237	0.555	1.165	0.37	0.79	0.385	0.405	74.179	43.261	17.468
PD	6	39.661	79.039	12.709	0.58	1.135	0.385	0.795	0.39	0.405	69.638	43.51	14.248
PD	7	36.346	76.223	11.144	0.6	1.18	0.39	0.79	0.42	0.37	64.596	37.814	13.228
PD	8	39.643	76.033	15.093	0.615	1.215	0.42	1.15	0.745	0.405	62.579	42.315	16.797
PD	4	45.761	90.047	14.763	0.62	1.275	0.39	0.795	0.41	0.385	70.625	49.175	16.104
PD	5	40.226	86.076	13.034	0.605	1.225	0.41	0.84	0.42	0.42	70.266	42.827	14.477
PD	6	42.536	82.763	13.694	0.61	1.215	0.42	0.87	0.42	0.45	68.118	45.258	15.055
PD	7	40.237	82.777	15.183	0.65	1.26	0.42	0.9	0.49	0.41	65.696	42.787	16.575
PD	8	45.911	86.174	13.738	0.71	1.36	0.49	1.175	0.775	0.4	63.363	49.19	15.676
PD	4	44.632	86.603	13.466	0.615	1.26	0.405	0.815	0.415	0.4	68.733	47.651	14.703
PD	5	41.698	86.333	14.643	0.635	1.25	0.415	0.77	0.385	0.385	69.066	43.597	15.435
PD	6	41.913	83.665	14.897	0.565	1.2	0.385	0.785	0.395	0.39	69.721	45.216	15.479
PD	7	38.097	80.049	14.895	0.6	1.165	0.395	0.765	0.4	0.365	68.712	40.634	15.438
PD	8	39.287	77.425	16.749	0.585	1.185	0.4	1.06	0.69	0.37	65.338	42.753	17.484
PD	4	40.931	87.997	14.849	0.56	1.215	0.37	0.815	0.41	0.405	72.426	46.03	16.334
PD	5	42.809	84.101	12.865	0.605	1.165	0.41	0.765	0.365	0.4	72.19	44.234	14.181
PD	6	40.773	83.669	14.938	0.575	1.18	0.365	0.78	0.415	0.365	70.906	43.733	16.454
PD	7	37.964	78.738	13.061	0.605	1.18	0.415	0.805	0.455	0.35	66.727	41.534	14.96
PD	8	45.868	83.931	14.145	0.63	1.235	0.455	1.025	0.655	0.37	67.96	47.658	15.304
PD	4	41.765	81.104	12.453	0.73	1.46	0.445	0.935	0.435	0.5	55.551	44.316	13.372
PD	5	42.04	83.939	12.973	0.715	1.445	0.435	0.865	0.4	0.465	58.089	43.806	13.946
PD	6	41.796	84.034	14.977	0.62	1.335	0.4	0.945	0.445	0.5	62.947	44.69	16.248
PD	7	44.601	86.415	13.307	0.69	1.31	0.445	0.995	0.55	0.445	65.966	47.622	14.472
PD	8	52.131	96.745	14.76	0.805	1.495	0.55	1.125	0.71	0.415	64.712	53.815	15.801
PD	4	42.093	87.951	15.753	0.67	1.4	0.425	0.87	0.45	0.42	62.822	46.136	16.992
PD	5	40.781	82.959	14.775	0.655	1.325	0.45	0.84	0.395	0.445	62.611	43.875	16.049
PD	6	41.985	82.786	16.31	0.61	1.265	0.395	0.875	0.395	0.48	65.443	45.262	17.658
PD	7	40.215	82.211	15.586	0.625	1.235	0.395	0.9	0.45	0.45	66.568	43.858	17.116
PD	8	46.991	87.25	14.305	0.7	1.325	0.45	1.165	0.74	0.425	65.849	49.098	16.024
PD	4	45.923	91.551	14.557	0.625	1.275	0.4	0.805	0.42	0.385	71.805	47.655	15.833
PD	5	41.812	87.941	17.073	0.605	1.23	0.42	0.77	0.37	0.4	71.497	45.815	18.644
PD	6	35.658	77.476	13.823	0.57	1.175	0.37	0.815	0.44	0.375	65.937	40.204	16.098
PD	7	43.02	78.872	13.082	0.64	1.21	0.44	0.825	0.475	0.35	65.183	45.033	14.78
PD	8	40.8	83.917	15.772	0.65	1.29	0.475	1.055	0.68	0.375	65.052	43.904	17.024
PD	4	35.768	82.71	11.252	0.5	1.04	0.375	0.67	0.4	0.27	79.529	39.443	16.018
PD	5	50.531	86.301	8.254	0.545	1.045	0.4	0.695	0.44	0.255	82.585	52.856	12.663
PD	6	44.394	95.073	6.785	0.565	1.11	0.44	0.71	0.475	0.235	85.651	45.243	11.357
PD	7	53.492	97.914	11.507	0.605	1.17	0.475	1.015	0.765	0.25	83.687	55.397	15.468
PD	4	40.48	85.41	8.647	0.545	1.08	0.395	0.615	0.37	0.245	79.083	41.753	12.911
PD	5	48.426	88.987	9.842	0.495	1.04	0.37	0.665	0.41	0.255	85.564	50.91	14.329
PD	6	42.7	91.137	7.249	0.53	1.025	0.41	0.695	0.45	0.245	88.914	44.56	11.935
PD	7	52.725	95.501	10.13	0.585	1.115	0.45	1	0.75	0.25	85.651	54.256	13.635
PD	4	40.691	86.646	6.603	0.54	1.1	0.395	0.65	0.395	0.255	78.769	41.772	10.776
PD	5	47.875	88.594	8.783	0.52	1.06	0.395	0.635	0.38	0.255	83.579	49.193	13.26
PD	6	39.287	87.189	8.956	0.51	1.03	0.38	0.665	0.43	0.235	84.65	41.739	13.55
PD	7	51.546	90.851	11.162	0.555	1.065	0.43	0.92	0.675	0.245	85.306	53.705	15.067
PD	4	30.04	69.826	8.241	0.565	1.12	0.41	0.72	0.375	0.345	62.345	32.512	13.005
PD	5	37.06	67.1	7.586	0.575	1.14	0.375	0.76	0.435	0.325	58.86	39.156	12.408
PD	6	34.09	71.161	5.403	0.58	1.155	0.435	0.77	0.46	0.31	61.611	36.217	10.627
PD	7	47.537	81.685	7.084	0.64	1.22	0.46	0.685	0.435	0.25	66.955	48.711	11.735
PD	8	44.187	91.949	11.133	0.565	1.205	0.435	0.965	0.69	0.275	76.306	46.593	14.983
PD	4	39.42	84.023	10.429	0.56	1.09	0.42	0.655	0.37	0.285	77.085	41.908	14.763
PD	5	48.366	87.786	9.727	0.52	1.08	0.37	0.735	0.465	0.27	81.283	51.023	14.105
PD	6	44.262	92.641	8.353	0.6	1.12	0.465	0.69	0.45	0.24	82.715	46.222	13.24
PD	7	57.714	101.981	6.763	0.585	1.185	0.45	0.97	0.735	0.235	86.06	59.51	10.93
PD	4	36.898	81.291	5.286	0.57	1.11	0.44	0.665	0.375	0.29	73.235	38.352	10.013
PD	5	46.054	83.004	7.191	0.53	1.1	0.375	0.66	0.375	0.285	75.458	47.081	12.14
PD	6	36.719	83.048	10.057	0.51	1.04	0.375	0.67	0.41	0.26	79.854	39.476	14.727
PD	7	50.951	87.676	13.896	0.56	1.07	0.41	0.92	0.665	0.255	81.94	53.322	17.422
PD	4	47.355	87.665	6.555	0.515	1.055	0.395	0.685	0.405	0.28	83.095	48.75	11.414
PD	5	39.526	86.898	6.614	0.535	1.05	0.405	0.685	0.42	0.265	82.76	41.308	12.021
PD	6	49.499	89.039	4.987	0.57	1.105	0.42	0.955	0.685	0.27	80.578	50.733	10.414
PD	4	40.406	86.263	10.175	0.515	1.075	0.375	0.615	0.37	0.245	80.245	42.199	14.503
PD	5	46.031	86.455	9.123	0.48	0.995	0.37	0.71	0.425	0.285	86.889	48.965	13.997
PD	6	40.762	86.879	6.689	0.56	1.04	0.425	0.695	0.435	0.26	83.538	42.639	11.952
PD	7	51.934	92.701	6.535	0.585	1.145	0.435	0.97	0.7	0.27	80.962	53.173	11.149
PD	4	45.301	83.427	4.646	0.58	1.145	0.44	0.645	0.37	0.275	72.862	45.803	9.638
PD	5	36.111	81.471	7.076	0.5	1.08	0.37	0.66	0.39	0.27	75.436	37.957	11.72
PD	6	42.964	79.095	7.514	0.535	1.035	0.39	0.64	0.365	0.275	76.42	44.832	12.249
PD	7	36.539	79.508	9.285	0.49	1.025	0.365	0.64	0.375	0.265	77.569	38.117	13.952
PD	8	44.944	81.603	14.946	0.525	1.015	0.375	1.07	0.775	0.295	80.397	48.134	19.116
PD	4	44.146	82.341	5.673	0.545	1.15	0.405	0.71	0.435	0.275	71.601	46.267	10.846
PD	5	37.011	81.373	5.194	0.575	1.12	0.435	0.635	0.375	0.26	72.654	37.97	10.307
PD	6	44.523	81.686	7.268	0.51	1.085	0.375	0.73	0.46	0.27	75.287	46.622	12.367
PD	7	39.299	83.827	4.94	0.585	1.095	0.46	0.71	0.44	0.27	76.554	40.864	10.211
PD	8	46.146	85.531	8.104	0.585	1.17	0.44	1.025	0.755	0.27	73.103	47.146	11.868
PD	4	45.826	86.005	3.075	0.545	1.135	0.405	0.705	0.435	0.27	75.775	47.533	7.915
PD	5	36.767	82.835	2.669	0.57	1.115	0.435	0.625	0.355	0.27	74.291	36.841	7.573
PD	6	40.892	77.854	7.667	0.49	1.06	0.355	0.675	0.38	0.295	73.447	42.485	12.511
PD	7	35.237	76.26	7.518	0.515	1.005	0.38	0.68	0.405	0.275	75.881	37.811	12.512
PD	8	43.742	79.123	9.776	0.565	1.08	0.405	0.965	0.705	0.26	73.262	45.115	13.539
PD	2	60.931		9.098	0.525			0.66	0.4	0.26		62.091	11.025
PD	3	62.259	123.209	8.551	0.53	1.055	0.4	0.62	0.36	0.26	116.786	63.076	10.538
PD	4	64.584	126.847	8.086	0.49	1.02	0.36	0.65	0.415	0.235	124.36	65.48	9.92
PD	5	63.435	128.034	10.634	0.545	1.035	0.415	0.945	0.68	0.265	123.704	63.754	11.424
PD	2	59.825		7.058	0.545			0.705	0.445	0.26		60.999	9.207
PD	3	64.847	124.676	6.606	0.58	1.125	0.445	0.695	0.435	0.26	110.823	65.452	8.553
PD	4	68.632	133.479	7.133	0.56	1.14	0.435	0.765	0.51	0.255	117.087	69.184	8.833
PD	5	75.095	143.73	8.976	0.645	1.205	0.51	1	0.725	0.275	119.278	76.087	9.928
PD	2	64.235		5.496	0.55			0.695	0.43	0.265		64.296	7.149
PD	3	62.49	126.734	7.535	0.555	1.105	0.43	0.655	0.395	0.26	114.691	62.877	9.038
PD	4	64.729	127.341	7.531	0.535	1.09	0.395	0.745	0.5	0.245	116.827	65.757	9.806
PD	5	68.896	133.742	7.98	0.62	1.155	0.5	1.035	0.73	0.305	115.794	69.761	9.129
PD	2	60.809		6.6	0.545			0.695	0.425	0.27		61.764	8.715
PD	3	59.931	120.781	7.069	0.56	1.105	0.425	0.66	0.405	0.255	109.304	60.298	8.759
PD	4	64.883	124.881	4.854	0.54	1.1	0.405	0.72	0.48	0.24	113.528	66.16	6.608
PD	5	69.934	135.086	6.497	0.6	1.14	0.48	0.97	0.675	0.295	118.496	70.09	6.987
PD	2	63.38		5.15	0.55			0.67	0.405	0.265		63.572	6.474
PD	3	59.739	123.184	9.56	0.53	1.08	0.405	0.645	0.385	0.26	114.059	60.333	10.785
PD	4	64.604	124.436	8.239	0.525	1.055	0.385	0.715	0.49	0.225	117.949	65.984	10.403
PD	5	70.315	135.125	8.095	0.61	1.135	0.49	0.985	0.71	0.275	119.053	71.129	9.309
PD	2	59.737		6.492	0.54			0.69	0.435	0.255		61.099	8.415
PD	3	59.643	119.503	6.206	0.555	1.095	0.435	0.69	0.42	0.27	109.135	59.592	7.902
PD	4	65.951	125.687	7.859	0.555	1.11	0.42	0.77	0.515	0.255	113.232	66.745	9.897
PD	5	70.151	136.11	8.919	0.65	1.205	0.515	1.1	0.8	0.3	112.954	71.213	10.271
PD	2	59.579		6.68	0.545			0.66	0.395	0.265		60.218	8.48
PD	3	54.721	114.311	8.014	0.515	1.06	0.395	0.655	0.385	0.27	107.841	55.344	9.942
PD	4	64.741	119.467	4.008	0.53	1.045	0.385	0.72	0.49	0.23	114.322	65.744	6.094
PD	5	71.379	136.423	6.533	0.615	1.145	0.49	0.93	0.685	0.245	119.147	71.823	6.597
PD	2	63.64		10.209	0.56			0.71	0.43	0.28		65.43	11.745
PD	3	58.48	122.167	8.049	0.56	1.12	0.43	0.665	0.385	0.28	109.078	59.444	9.948
PD	4	64.419	122.903	6.897	0.535	1.095	0.385	0.695	0.445	0.25	112.24	64.647	9.113
PD	5	61.111	125.537	9.968	0.575	1.11	0.445	0.93	0.65	0.28	113.096	61.737	11.379
PD	2	63.371		4.49	0.56			0.69	0.42	0.27		63.764	6.35
PD	3	58.337	121.727	6.96	0.545	1.105	0.42	0.655	0.38	0.275	110.16	58.208	8.784
PD	4	63.485	122.027	7.791	0.525	1.07	0.38	0.715	0.47	0.245	114.044	64.672	10.183
PD	5	68.595	132.19	7.531	0.6	1.125	0.47	0.955	0.685	0.27	117.502	69.073	8.994
PD	2	58.147		7.338	0.54			0.715	0.425	0.29		58.934	9.24
PD	3	56.374	114.521	8.223	0.575	1.115	0.425	0.7	0.42	0.28	102.709	57.528	10.11
PD	4	66.919	123.309	5.056	0.56	1.135	0.42	0.765	0.505	0.26	108.642	67.36	7.093
PD	5	71.292	138.464	7.646	0.645	1.205	0.505	1.005	0.715	0.29	114.908	71.5	8.109
PD	4	45.932	88.781	9.459	0.395	0.81	0.305	0.51	0.265	0.245	109.606	46.76	13.413
PD	5	39.243	85.559	11.595	0.39	0.785	0.265	0.565	0.315	0.25	108.992	42.924	15.746
PD	6	49.444	88.77	6.998	0.435	0.825	0.315	0.555	0.33	0.225	107.6	51.357	11.396
PD	7	53.498	103.082	10.268	0.46	0.895	0.33	0.8	0.575	0.225	115.175	54.164	13.777
PD	4	46.735	93.852	10.84	0.405	0.83	0.305	0.515	0.26	0.255	113.075	48.458	14.833
PD	5	42.034	88.781	10.147	0.4	0.805	0.26	0.585	0.335	0.25	110.287	44.8	14.305
PD	6	48.368	90.401	8.915	0.45	0.85	0.335	0.6	0.345	0.255	106.354	50.497	13.236
PD	7	53.709	102.109	10.696	0.48	0.93	0.345	0.865	0.61	0.255	109.795	55.28	14.653
PD	4	53.567	90.939	11.87	0.4	0.79	0.3	0.505	0.315	0.19	115.113	56.086	14.372
PD	5	43.942	97.542	11.11	0.39	0.79	0.315	0.565	0.31	0.255	123.471	46.742	14.496
PD	6	46.499	90.447	8.933	0.425	0.815	0.31	0.535	0.29	0.245	110.978	48.552	13.395
PD	7	50.687	97.335	10.757	0.43	0.855	0.29	0.81	0.56	0.25	113.842	52.097	14.359
PD	4	46.127	84.251	9.105	0.41	0.82	0.295	0.535	0.285	0.25	102.745	48.564	13.182
PD	5	43.072	89.207	11.159	0.42	0.83	0.285	0.56	0.3	0.26	107.478	44.462	15.031
PD	6	47.063	90.29	12.179	0.415	0.835	0.3	0.62	0.35	0.27	108.132	50.753	16.319
PD	7	55.426	102.541	10.288	0.495	0.91	0.35	0.935	0.655	0.28	112.682	56.939	14.627
PD	4	40.483	91.45	8.485	0.39	0.86	0.28	0.575	0.325	0.25	106.337	42.78	12.356
PD	5	48.093	88.638	7.875	0.445	0.835	0.325	0.48	0.23	0.25	106.153	48.881	11.608
PD	6	30.973	79.094	9.3	0.36	0.805	0.23	0.485	0.25	0.235	98.253	33.591	12.654
PD	7	36.768	67.746	7.71	0.37	0.73	0.25	0.485	0.275	0.21	92.803	39.085	11.746
PD	8	41.498	78.366	8.236	0.39	0.76	0.275	0.85	0.595	0.255	103.113	42.772	12.244
PD	4	44.178	91.351	9.701	0.41	0.84	0.29	0.595	0.34	0.255	108.751	45.819	13.098
PD	5	54.827	99.031	8.514	0.46	0.87	0.34	0.645	0.4	0.245	113.829	56.701	12.752
PD	6	57.477	112.399	10.624	0.535	0.995	0.4	0.875	0.625	0.25	112.964	58.253	14.892
PD	4	44.019	88.933	13.492	0.425	0.84	0.285	0.6	0.335	0.265	105.873	47.056	17.181
PD	5	54.837	98.861	12.125	0.46	0.885	0.335	0.655	0.4	0.255	111.707	57.297	15.884
PD	6	62.116	116.967	14.166	0.54	1	0.4	0.84	0.59	0.25	116.967	63.852	17.729
PD	4	45.931	91.448	10.147	0.43	0.86	0.3	0.515	0.27	0.245	106.335	47.929	14.22
PD	5	40.751	86.719	10.881	0.395	0.825	0.27	0.555	0.315	0.24	105.114	43.403	14.708
PD	6	55.611	96.368	8.338	0.435	0.83	0.315	0.57	0.355	0.215	116.106	57.439	12.229
PD	7	59.526	115.208	9.343	0.475	0.91	0.355	0.775	0.55	0.225	126.602	60.518	12.987
PD	4	44.519	91.813	8.927	0.405	0.805	0.285	0.58	0.345	0.235	114.053	47.264	13.074
PD	5	50.665	95.272	7.315	0.445	0.85	0.345	0.575	0.335	0.24	112.085	51.587	11.334
PD	6	59.746	110.415	11.091	0.47	0.915	0.335	0.85	0.615	0.235	120.672	61.271	14.019
PD	4	47.229	87.782	9.81	0.41	0.8	0.295	0.545	0.31	0.235	109.727	49.679	13.449
PD	5	45.751	93.184	7.461	0.425	0.835	0.31	0.6	0.34	0.26	111.598	47.027	11.662
PD	6	48.211	93.973	9.686	0.46	0.885	0.34	0.64	0.375	0.265	106.184	49.824	13.388
PD	7	57.562	105.815	10.056	0.515	0.975	0.375	0.94	0.665	0.275	108.528	59.779	13.644
PD	2	71.131		6.548	0.495			0.615	0.385	0.23		71.374	6.022
PD	3	69.786	140.92	6.239	0.49	0.985	0.385	0.58	0.35	0.23	143.066	70.122	5.496
PD	4	62.318	132.104	6.833	0.475	0.965	0.35	0.56	0.355	0.205	136.895	62.464	6.162
PD	5	66.02	128.341	8.074	0.46	0.935	0.355	0.695	0.495	0.2	137.263	66.411	6.924
PD	2	70.971		5.927	0.505			0.62	0.395	0.225		70.577	5.416
PD	3	68.623	139.599	5.754	0.5	1.005	0.395	0.605	0.37	0.235	138.904	68.978	5.316
PD	4	67.267	135.899	7.217	0.49	0.99	0.37	0.595	0.38	0.215	137.272	67.338	6.369
PD	5	67.514	134.856	9.464	0.495	0.985	0.38	0.745	0.535	0.21	136.91	68.482	7.62
PD	2	68.579		6.326	0.495			0.595	0.375	0.22		68.791	6.093
PD	3	69.85	138.43	7.229	0.475	0.97	0.375	0.58	0.36	0.22	142.711	70.128	6.82
PD	4	65.828	135.684	6.913	0.48	0.955	0.36	0.575	0.38	0.195	142.078	65.818	6.401
PD	5	63.714	129.556	7.652	0.48	0.96	0.38	0	0.515	0.21	134.954	64.406	6.582
PD	2	69.85		4.509	0.52			0.615	0.39	0.225		70.054	3.775
PD	3	69.847	139.727	4.505	0.505	1.025	0.39	0.61	0.38	0.23	136.319	69.911	3.801
PD	4	66.043	135.921	4.755	0.49	0.995	0.38	0.61	0.385	0.225	136.604	66.227	4.126
PD	5	67.33	133.395	4.6	0.505	0.995	0.385	0.75	0.53	0.22	134.065	67.423	3.357
PD	2	68.313		3.12	0.5			0.62	0.395	0.225		67.932	2.79
PD	3	72.634	140.97	3.819	0.51	1.01	0.395	0.595	0.365	0.23	139.574	73.137	3.657
PD	4	63.468	136.159	5.325	0.475	0.985	0.365	0.59	0.375	0.215	138.232	63.64	4.875
PD	5	68.491	131.962	7.093	0.495	0.97	0.375	0.73	0.52	0.21	136.043	68.715	5.953
PD	2	70.929		7.559	0.515			0.625	0.385	0.24		70.843	6.699
PD	3	68.836	139.768	7.52	0.495	1.01	0.385	0.625	0.375	0.25	138.384	69.484	6.617
PD	4	63.5	132.339	9.104	0.505	1	0.375	0.62	0.395	0.225	132.339	63.886	8.166
PD	5	68.337	131.858	9.102	0.515	1.02	0.395	0.77	0.54	0.23	129.273	68.737	7.674
PD	2	69.599		5.452	0.55			0.675	0.425	0.25		69.254	4.907
PD	3	67.83	137.431	5.892	0.535	1.085	0.425	0.65	0.385	0.265	126.665	68.887	5.701
PD	4	61.71	129.54	6.278	0.525	1.06	0.385	0.62	0.39	0.23	122.208	61.159	6.183
PD	5	68.509	130.221	9.407	0.515	1.04	0.39	0.745	0.53	0.215	125.213	68.941	8.238
PD	2	68.58		6.595	0.525			0.63	0.39	0.24		68.843	6.018
PD	3	66.303	134.883	6.692	0.5	1.025	0.39	0.635	0.38	0.255	131.593	67.035	6.376
PD	4	65.777	132.08	6.172	0.51	1.01	0.38	0.645	0.41	0.235	130.772	65.662	5.909
PD	5	73.624	139.406	7.728	0.535	1.045	0.41	0.76	0.535	0.225	133.403	73.914	6.527
PD	2	72.389		8.027	0.525			0.61	0.39	0.22		72.547	7.189
PD	3	69.85	142.255	8.458	0.49	1.015	0.39	0.63	0.385	0.245	140.153	70.363	8.04
PD	4	66.04	135.896	7.725	0.505	0.995	0.385	0.65	0.41	0.24	136.579	66.479	7.284
PD	5	68.307	134.348	9.274	0.535	1.04	0.41	0.795	0.555	0.24	129.181	68.382	8.248
PD	2	73.448		7.634	0.515			0.65	0.405	0.245		73.381	7.232
PD	3	70.166	143.614	5.585	0.515	1.03	0.405	0.63	0.38	0.25	139.431	70.974	5.203
PD	4	63.184	133.407	5.281	0.515	1.03	0.38	0.625	0.4	0.225	129.521	62.838	4.753
PD	5	66.425	129.651	9.168	0.515	1.03	0.4	0.77	0.54	0.23	125.875	67.159	8.005
PD	2	62.219		4.393	0.58			0.74	0.43	0.31		62.524	8.063
PD	3	60.671	122.927	8.346	0.58	1.16	0.43	0.7	0.395	0.305	105.972	61.044	11.912
PD	4	65.299	126.067	9.661	0.555	1.135	0.395	0.78	0.495	0.285	111.072	67.309	13.402
PD	5	69.741	135.059	3.923	0.64	1.195	0.495	0.97	0.665	0.305	113.02	70.885	6.636
PD	2	60.814		4.401	0.575			0.745	0.435	0.31		61.712	8.804
PD	3	62.465	123.359	2.02	0.595	1.17	0.435	0.745	0.455	0.29	105.435	62.64	6.586
PD	4	68.278	130.743	2.941	0.605	1.2	0.455	0.745	0.48	0.265	108.952	68.445	6.759
PD	5	67.502	135.797	5.444	0.62	1.225	0.48	0.89	0.61	0.28	110.855	68.236	8.52
PD	2	62.242		4.527	0.59			0.725	0.43	0.295		62.729	8.094
PD	3	64.694	126.963	5.281	0.575	1.165	0.43	0.715	0.43	0.285	108.981	65.221	9.298
PD	4	65.145	129.844	3.497	0.58	1.155	0.43	0.72	0.455	0.265	112.419	66.346	7.472
PD	5	65.755	130.922	3.272	0.59	1.17	0.455	0.88	0.59	0.29	111.899	65.629	6.062
PD	2	62.347		4.5	0.54			0.725	0.43	0.295		62.839	8.172
PD	3	66.102	128.45	5.102	0.58	1.12	0.43	0.645	0.375	0.27	114.688	66.571	8.649
PD	4	61.085	127.19	7.243	0.52	1.1	0.375	0.655	0.41	0.245	115.627	61.822	10.722
PD	5	60.565	121.701	5.252	0.535	1.055	0.41	0.825	0.56	0.265	115.356	61.63	8.564
PD	2	63.496		1.907	0.595			0.715	0.435	0.28		63.801	5.75
PD	3	66.285	129.791	1.858	0.585	1.18	0.435	0.7	0.435	0.265	109.992	66.856	5.825
PD	4	65.971	132.265	3.366	0.565	1.15	0.435	0.7	0.445	0.255	115.013	66.395	7.104
PD	5	63.554	129.533	4.571	0.58	1.145	0.445	0.88	0.61	0.27	113.129	63.946	7.606
PD	2	63.477		6.44	0.55			0.65	0.385	0.265		63.828	9.742
PD	3	64.676	128.327	5.627	0.52	1.07	0.385	0.66	0.405	0.255	119.932	65.955	9.277
PD	4	63.589	128.534	1.853	0.535	1.055	0.405	0.685	0.44	0.245	121.833	63.878	5.401
PD	5	60.616	124.207	2.642	0.565	1.1	0.44	0.845	0.57	0.275	112.915	60.475	5.547
PD	2	65.327		4.983	0.555			0.665	0.395	0.27		66.077	8.412
PD	3	67.143	132.558	8.291	0.53	1.085	0.395	0.65	0.385	0.265	122.173	67.953	11.731
PD	4	63.723	130.878	7.054	0.52	1.05	0.385	0.645	0.41	0.235	124.646	64.994	10.496
PD	5	60.937	124.732	5.769	0.54	1.06	0.41	0.775	0.535	0.24	117.672	61.407	8.683
PD	2	65.083		4.78	0.56			0.7	0.41	0.29		65.735	8.285
PD	3	63.467	128.748	8.045	0.555	1.115	0.41	0.655	0.38	0.275	115.469	64.473	11.388
PD	4	64.899	128.368	8.312	0.525	1.08	0.38	0.71	0.45	0.26	118.859	65.856	11.915
PD	5	62.096	127	3.169	0.58	1.105	0.45	0.875	0.59	0.285	114.932	63.201	6.327
PD	2	63.31		5.876	0.57			0.71	0.42	0.29		63.762	9.444
PD	3	65.073	128.387	5.429	0.57	1.14	0.42	0.69	0.41	0.28	112.62	66.078	8.889
PD	4	63.569	128.657	4.367	0.55	1.12	0.41	0.67	0.41	0.26	114.872	64.045	7.765
PD	5	55.574	119.143	3.696	0.55	1.1	0.41	0.85	0.565	0.285	108.312	55.662	6.877
PD	2	62.482		8.075	0.535			0.655	0.375	0.28		63.099	11.509
PD	3	61.993	124.575	8.712	0.525	1.06	0.375	0.68	0.41	0.27	117.524	63.616	12.218
PD	4	65.716	127.763	4.906	0.54	1.065	0.41	0.695	0.44	0.255	119.965	66.123	8.384
PD	5	61.213	126.988	6.772	0.58	1.12	0.44	0.83	0.575	0.255	113.382	61.501	9.507
PD	2	54.61		8.906	0.52			0.61	0.395	0.215		56.179	8.821
PD	3	60.96	115.957	4.663	0.505	1.025	0.395	0.625	0.425	0.2	113.129	61.092	4.1
PD	4	55.936	116.901	6.495	0.53	1.035	0.425	0.645	0.415	0.23	112.948	56.128	5.245
PD	5	57.035	113.003	11.067	0.51	1.04	0.415	0.665	0.445	0.22	108.657	57.589	10.727
PD	6	53.054	110.279	8.63	0.58	1.09	0.445	0.765	0.54	0.225	101.173	54.461	8.265
PD	2	55.626		10.698	0.56			0.655	0.41	0.245		56.204	10.238
PD	3	57.36	113.002	8.687	0.515	1.075	0.41	0.68	0.44	0.24	105.118	58.463	8.527
PD	4	60.96	118.338	8.328	0.58	1.095	0.44	0.675	0.425	0.25	108.071	61.427	8.15
PD	5	58.42	119.388	13.038	0.525	1.105	0.425	0.675	0.43	0.245	108.043	59.067	13.146
PD	6	56.858	115.558	12.98	0.58	1.105	0.43	0.78	0.55	0.23	104.577	59.132	12.268
PD	2	54.652		13.253	0.52			0.62	0.4	0.22		55.881	12.792
PD	3	58.592	113.249	10.539	0.505	1.025	0.4	0.62	0.395	0.225	110.487	60.425	9.894
PD	4	55.689	114.465	11.437	0.51	1.015	0.395	0.64	0.405	0.235	112.773	55.729	10.58
PD	5	54.661	110.66	10.086	0.515	1.025	0.405	0.635	0.43	0.205	107.961	56.755	9.001
PD	6	48.188	103.433	6.051	0.555	1.07	0.43	0.745	0.535	0.21	96.666	48.11	4.94
PD	2	54.822		9.353	0.535			0.63	0.405	0.225		55.795	8.454
PD	3	59.478	114.311	12.333	0.505	1.04	0.405	0.635	0.39	0.245	109.914	59.758	11.639
PD	4	54.61	114.173	11.065	0.515	1.02	0.39	0.675	0.425	0.25	111.934	56.369	10.777
PD	5	59.902	114.721	9.678	0.545	1.06	0.425	0.65	0.425	0.225	108.227	60.763	9.549
PD	6	51.858	111.837	10.834	0.555	1.1	0.425	0.74	0.51	0.23	101.67	52.703	9.903
PD	2	54.86		12.674	0.53			0.65	0.41	0.24		55.978	11.324
PD	3	58.483	113.477	13.162	0.515	1.045	0.41	0.64	0.4	0.24	108.59	60.24	12.21
PD	4	56.814	115.386	12.014	0.535	1.05	0.4	0.65	0.41	0.24	109.891	57.326	11.113
PD	5	59.925	116.76	13.088	0.515	1.05	0.41	0.635	0.42	0.215	111.2	61.453	12.792
PD	6	47.965	107.89	8.741	0.555	1.07	0.42	0.75	0.54	0.21	100.832	49.39	8.817
PD	2	57.015		10.702	0.52			0.65	0.425	0.225		57.731	9.65
PD	3	59.796	116.815	11.75	0.53	1.05	0.425	0.625	0.395	0.23	111.252	60.77	10.884
PD	4	56.838	116.639	12.121	0.515	1.045	0.395	0.66	0.425	0.235	111.616	57.508	11.352
PD	5	58.666	115.505	12.811	0.535	1.05	0.425	0.615	0.415	0.2	110.005	60.226	12.846
PD	6	42.843	101.524	13.377	0.54	1.075	0.415	0.72	0.515	0.205	94.441	44.546	13.256
PD	2	56.969		10.221	0.545			0.655	0.43	0.225		57.219	9.432
PD	3	58.557	115.555	10.348	0.525	1.07	0.43	0.65	0.41	0.24	107.995	59.986	9.411
PD	4	54.385	112.966	9.956	0.54	1.065	0.41	0.665	0.425	0.24	106.071	54.539	8.994
PD	5	57.455	111.851	10.788	0.535	1.075	0.425	0.64	0.435	0.205	104.047	58.834	10.393
PD	6	45.414	102.869	8.421	0.565	1.1	0.435	0.74	0.535	0.205	93.517	46.141	8.484
PD	2	56.092		11.146	0.525			0.625	0.41	0.215		58.031	10.854
PD	3	60.96	117.156	6.045	0.505	1.03	0.41	0.63	0.41	0.22	113.744	61.531	5.263
PD	4	54.398	115.478	12.081	0.53	1.035	0.41	0.62	0.38	0.24	111.573	54.034	10.693
PD	5	56.057	111.805	20.13	0.48	1.01	0.38	0.645	0.42	0.225	110.698	59.981	19.685
PD	6	51.81	107.874	15.763	0.56	1.04	0.42	0.715	0.505	0.21	103.725	54.888	15.385
PD	2	56.602		11.583	0.54			0.635	0.41	0.225		57.079	10.828
PD	3	57.207	113.818	10.234	0.51	1.05	0.41	0.625	0.4	0.225	108.398	58.339	9.692
PD	4	54.831	112.112	6.257	0.525	1.035	0.4	0.655	0.425	0.23	108.321	55.815	5.085
PD	5	57.594	112.492	8.214	0.525	1.05	0.425	0.615	0.42	0.195	107.135	57.676	7.093
PD	6	46.114	104	10.974	0.55	1.075	0.42	0.71	0.52	0.19	96.744	46.473	9.944
PD	2	51.087		13.842	0.525			0.65	0.415	0.235		52.464	12.821
PD	3	57.074	108.299	12.578	0.52	1.045	0.415	0.655	0.42	0.235	103.635	59.299	12.032
PD	4	57.15	114.503	12.436	0.55	1.07	0.42	0.65	0.415	0.235	107.012	57.701	11.301
PD	5	58.632	116.037	14.504	0.52	1.07	0.415	0.66	0.455	0.205	108.446	60.882	13.586
PD	6	54.093	112.781	11.522	0.585	1.105	0.455	0.765	0.55	0.215	102.064	54.723	11.237
PD	2	68.237		10.438	0.59			0.675	0.43	0.245		68.755	13.245
PD	3	71.215	139.578	13.111	0.55	1.14	0.43	0.695	0.445	0.25	122.437	73.462	16.05
PD	4	73.882	145.098	7.97	0.57	1.12	0.445	0.655	0.425	0.23	129.552	75.53	10.132
PD	5	61.902	136.13	7.058	0.55	1.12	0.425	0.9	0.61	0.29	121.545	61.713	8.95
PD	2	64.597		11.138	0.55			0.655	0.415	0.24		66.046	14.529
PD	3	67.561	132.168	11.108	0.535	1.085	0.415	0.69	0.445	0.245	121.814	69.274	13.869
PD	4	73.77	141.34	9.43	0.565	1.1	0.445	0.665	0.43	0.235	128.491	75.172	12.047
PD	5	64.434	138.293	5.817	0.555	1.12	0.43	0.8	0.55	0.25	123.476	64.73	8.959
PD	2	70.195		11.656	0.58			0.69	0.445	0.245		72.786	14.506
PD	3	69.863	140.224	9.084	0.58	1.16	0.445	0.695	0.46	0.235	120.883	70.736	11.96
PD	4	76.23	146.102	9.4	0.57	1.15	0.46	0.69	0.445	0.245	127.045	77.344	12.357
PD	5	61.737	137.971	6.8	0.57	1.14	0.445	0.885	0.595	0.29	121.027	62.494	9.883
PD	2	64.076		11.323	0.585			0.715	0.45	0.265		66.443	15.123
PD	3	67.671	132.03	6.795	0.585	1.17	0.45	0.7	0.45	0.25	112.846	68.538	10.426
PD	4	71.543	139.215	7.708	0.58	1.165	0.45	0.69	0.455	0.235	119.498	72.672	10.616
PD	5	65.875	137.437	9.675	0.575	1.155	0.455	0.88	0.61	0.27	118.993	66.783	12.099
PD	2	63.185		8.553	0.59			0.7	0.44	0.26		63.997	11.834
PD	3	66.291	129.48	8.363	0.575	1.165	0.44	0.705	0.45	0.255	111.142	67.638	11.69
PD	4	70.942	137.234	8.268	0.575	1.15	0.45	0.685	0.44	0.245	119.334	71.58	11.228
PD	5	63.406	134.35	11.496	0.57	1.145	0.44	0.86	0.59	0.27	117.336	64.321	13.974
PD	2	68.735		12.249	0.58			0.705	0.45	0.255		70.722	15.406
PD	3	67.513	136.262	10.273	0.58	1.16	0.45	0.71	0.45	0.26	117.467	69.405	13.288
PD	4	68.473	136	6.852	0.575	1.155	0.45	0.67	0.425	0.245	117.749	69.144	9.589
PD	5	63.511	132.075	6.89	0.56	1.135	0.425	0.865	0.605	0.26	116.366	64.272	9.103
PD	2	69.826		12.566	0.57			0.66	0.42	0.24		71.791	15.719
PD	3	69.343	139.178	11.493	0.535	1.105	0.42	0.665	0.415	0.25	125.953	70.64	14.612
PD	4	64.96	134.305	9.513	0.54	1.075	0.415	0.61	0.39	0.22	124.935	66.431	12.186
PD	5	58.36	123.367	10.136	0.515	1.055	0.39	0.78	0.555	0.225	116.936	59.238	12.641
PD	2	64.89		7.542	0.55			0.665	0.42	0.245		66.14	11.009
PD	3	67.286	132.185	9.763	0.54	1.09	0.42	0.66	0.42	0.24	121.271	67.93	12.583
PD	4	71.168	138.583	10.027	0.545	1.085	0.42	0.64	0.42	0.22	127.726	72.91	12.627
PD	5	67.139	138.414	6.855	0.535	1.08	0.42	0.78	0.545	0.235	128.161	67.412	9.464
PD	2	67.289		10.334	0.55			0.66	0.42	0.24		68.826	13.457
PD	3	63.452	130.76	9.488	0.535	1.085	0.42	0.68	0.435	0.245	120.516	64.597	12.832
PD	4	70.918	134.371	7.237	0.56	1.095	0.435	0.66	0.425	0.235	122.713	71.808	9.921
PD	5	63.744	134.757	8.938	0.545	1.105	0.425	0.855	0.59	0.265	121.952	64.534	11.272
PD	4	55.471	103.069	9.237	0.525	1.09	0.385	0.755	0.44	0.315	94.559	56.565	10.69
PD	5	45.911	101.524	5.757	0.59	1.115	0.44	0.735	0.4	0.335	91.053	46.831	7.442
PD	6	55.797	101.72	7.612	0.565	1.155	0.4	0.765	0.435	0.33	88.069	56.051	8.751
PD	7	47.13	103.063	10.818	0.605	1.17	0.435	1.27	0.87	0.4	88.088	48.474	11.036
PD	4	55.829	102.942	7.829	0.515	1.055	0.375	0.695	0.4	0.295	97.575	56.776	8.618
PD	5	45.852	101.731	9.312	0.55	1.065	0.4	0.675	0.375	0.3	95.522	46.492	9.435
PD	6	54.405	100.447	10.704	0.52	1.07	0.375	0.73	0.415	0.315	93.876	55.735	11.216
PD	7	44.603	99.067	10.993	0.57	1.09	0.415	1.22	0.79	0.43	90.887	45.738	12.05
PD	4	55.516	102.732	9.475	0.52	1.085	0.375	0.72	0.415	0.305	94.684	56.471	10.6
PD	5	46.114	101.695	8.275	0.57	1.09	0.415	0.68	0.365	0.315	93.298	47.461	9.376
PD	6	55.851	101.972	9.507	0.515	1.085	0.365	0.725	0.43	0.295	93.983	56.632	10.566
PD	7	48.048	103.907	11.978	0.595	1.11	0.43	1.085	0.75	0.335	93.61	48.917	12.922
PD	4	55.791	100.3	7.288	0.52	1.09	0.37	0.72	0.415	0.305	92.018	57.23	8.516
PD	5	47.14	103.362	7.045	0.575	1.095	0.415	0.7	0.375	0.325	94.395	47.537	8.206
PD	6	56.709	104.233	8.829	0.52	1.095	0.375	0.775	0.46	0.315	95.19	57.775	10.16
PD	7	52.24	109.081	7.469	0.64	1.16	0.46	1.175	0.795	0.38	94.035	52.698	8.984
PD	4	54.31	101.404	6.526	0.51	1.065	0.37	0.69	0.405	0.285	95.215	54.975	7.412
PD	5	44.786	99.357	4.5	0.56	1.07	0.405	0.67	0.38	0.29	92.857	45.498	5.622
PD	6	54.53	99.366	7.229	0.51	1.07	0.38	0.71	0.41	0.3	92.865	54.923	8.533
PD	7	47.051	101.608	11.899	0.57	1.08	0.41	1.105	0.745	0.36	94.081	48.096	12.651
PD	4	55.592	102.792	8.154	0.5	1.055	0.365	0.685	0.395	0.29	97.433	56.339	9.282
PD	5	46.068	101.751	5.947	0.545	1.045	0.395	0.675	0.38	0.295	97.369	47.108	7.177
PD	6	55.73	101.798	6.704	0.52	1.065	0.38	0.675	0.38	0.295	95.585	56.082	7.744
PD	7	43.308	99.051	11.185	0.535	1.055	0.38	1.005	0.67	0.335	93.887	44.109	11.561
PD	4	55.704	101.545	8.427	0.51	1.055	0.365	0.715	0.405	0.31	96.251	56.717	9.402
PD	5	44.604	100.361	7.96	0.56	1.07	0.405	0.715	0.39	0.325	93.795	45.321	9.242
PD	6	55.848	100.478	9.386	0.545	1.105	0.39	0.72	0.41	0.31	90.93	56.881	10.961
PD	7	48.299	104.148	10.331	0.58	1.125	0.41	1.085	0.74	0.345	92.576	49.652	11.631
PD	4	54.239	100.187	6.693	0.51	1.065	0.37	0.705	0.415	0.29	94.072	54.831	8.232
PD	5	45.879	100.27	5.281	0.57	1.08	0.415	0.69	0.38	0.31	92.843	46.351	7.107
PD	6	58.096	104.01	5.379	0.515	1.085	0.38	0.73	0.415	0.315	95.862	58.336	7.131
PD	7	47.127	105.253	6.64	0.59	1.105	0.415	1.09	0.705	0.385	95.252	47.56	8.121
PD	4	54.398	101.514	11.253	0.51	1.055	0.375	0.69	0.39	0.3	96.222	55.212	12.252
PD	5	44.614	99.018	11.106	0.545	1.055	0.39	0.7	0.395	0.305	93.856	46.895	12.143
PD	6	57.048	101.672	10.37	0.54	1.085	0.395	0.725	0.425	0.3	93.707	58.088	11.115
PD	7	47.209	104.257	13.714	0.585	1.125	0.425	1.08	0.725	0.355	92.673	48.54	14.075
PD	4	55.545	101.58	2.727	0.53	1.085	0.39	0.7	0.4	0.3	93.622	55.477	4.018
PD	5	44.833	100.42	6.86	0.555	1.085	0.4	0.67	0.365	0.305	92.553	45.351	7.429
PD	6	53.258	98.723	10.416	0.51	1.065	0.365	0.7	0.41	0.29	92.698	54.843	11.606
PD	7	47.236	100.575	11.095	0.57	1.08	0.41	1.055	0.73	0.325	93.125	48.716	12.259
PD	2	67.448		14.781	0.59			0.665	0.395	0.27		68.679	15.325
PD	3	58.522	126.19	18.405	0.54	1.13	0.395	0.735	0.47	0.265	111.673	61.16	18
PD	4	76.323	134.845	14.652	0.595	1.135	0.47	0.76	0.49	0.27	118.806	78.91	15.69
PD	5	72.115	148.617	11.57	0.63	1.225	0.49	0.915	0.64	0.275	121.32	72.913	13.633
PD	2	67.777		11.136	0.63			0.705	0.43	0.275		68.586	12.741
PD	3	62.23	130.544	16.947	0.57	1.2	0.43	0.695	0.44	0.255	108.787	64.7	18.128
PD	4	71.357	133.587	12.532	0.575	1.145	0.44	0.75	0.5	0.25	116.67	74.159	14.406
PD	5	67.007	138.632	9.357	0.62	1.195	0.5	0.865	0.6	0.265	116.01	67.422	11.501
PD	2	71.247		7.4	0.625			0.775	0.47	0.305		72.069	8.507
PD	3	67.029	138.334	11.836	0.605	1.23	0.47	0.745	0.44	0.305	112.467	67.384	12.843
PD	4	72.882	139.996	10.88	0.61	1.215	0.44	0.78	0.525	0.255	115.223	75.406	12.557
PD	5	71.738	144.778	6.187	0.66	1.27	0.525	0.93	0.665	0.265	113.998	71.555	7.792
PD	2	65.795		10.433	0.615			0.755	0.48	0.275		66.64	12.222
PD	3	75.363	141.172	6.505	0.625	1.24	0.48	0.785	0.525	0.26	113.848	77.026	8.676
PD	4	68.972	144.453	6.467	0.655	1.28	0.525	0.95	0.65	0.3	112.854	68.144	8.985
PD	2	72.525		13.358	0.61			0.755	0.47	0.285		74.724	15.379
PD	3	69.678	142.212	12.99	0.615	1.225	0.47	0.76	0.485	0.275	116.091	70.753	15.196
PD	4	73.871	143.551	10.911	0.625	1.24	0.485	0.765	0.495	0.27	115.767	75.978	13.685
PD	5	67.355	141.315	8.737	0.63	1.255	0.495	0.95	0.655	0.295	112.602	68.219	11.224
PD	2	67.456		16.256	0.61			0.71	0.425	0.285		68.324	17.15
PD	3	64.77	133.009	20.883	0.57	1.18	0.425	0.785	0.495	0.29	112.72	68.941	21.732
PD	4	72.602	137.469	13.99	0.635	1.205	0.495	0.765	0.495	0.27	114.082	75.616	15.883
PD	5	77.44	150.289	10.738	0.645	1.28	0.495	0.965	0.685	0.28	117.413	78.368	12.955
PD	2	70.189		11.254	0.63			0.775	0.5	0.275		72.146	12.992
PD	3	67.266	137.514	11.494	0.63	1.26	0.5	0.75	0.475	0.275	109.138	68.171	13.437
PD	4	77.733	145.069	11.886	0.62	1.25	0.475	0.78	0.5	0.28	116.055	79.801	14.13
PD	5	68.147	145.927	10.277	0.63	1.25	0.5	0.955	0.65	0.305	116.742	68.508	12.7
PD	2	67.685		10.475	0.61			0.755	0.48	0.275		69.267	11.846
PD	3	69.781	137.466	10.516	0.62	1.23	0.48	0.77	0.49	0.28	111.761	70.751	11.987
PD	4	78.809	148.59	10.54	0.625	1.245	0.49	0.745	0.47	0.275	119.349	79.771	12.602
PD	5	69.491	148.3	12.139	0.615	1.24	0.47	0.955	0.665	0.29	119.597	70.266	14.121
PD	2	68.745		11.983	0.6			0.75	0.455	0.295		70.103	13.309
PD	3	65.827	134.609	12.753	0.595	1.195	0.455	0.725	0.44	0.285	112.644	67.067	14.577
PD	4	71.333	137.17	12.696	0.595	1.19	0.44	0.75	0.485	0.265	115.269	73.167	14.717
PD	5	66.005	137.346	10.976	0.615	1.21	0.485	0.925	0.64	0.285	113.509	67.747	12.675
PD	2	64.982		21.314	0.595			0.755	0.455	0.3		69.245	22.665
PD	3	77.484	142.469	13.995	0.62	1.215	0.455	0.795	0.545	0.25	117.258	80.706	15.865
PD	4	75.995	154.085	6.247	0.68	1.3	0.545	0.96	0.685	0.275	118.527	76.6	7.876
PD	2	66.286		16.037	0.52			0.63	0.395	0.235		69.929	19.543
PD	3	58.377	124.707	12.955	0.51	1.03	0.395	0.63	0.385	0.245	121.075	61.165	16.973
PD	4	62.305	120.716	12.44	0.505	1.015	0.385	0.61	0.38	0.23	118.932	64.178	16.605
PD	5	58.352	120.671	12.897	0.505	1.01	0.38	0.785	0.54	0.245	119.476	60.934	16.75
PD	2	62.178		13.193	0.53			0.66	0.405	0.255		64.867	17.291
PD	3	56.062	118.262	12.336	0.53	1.06	0.405	0.65	0.395	0.255	111.568	58.352	16.596
PD	4	64.894	120.957	13.595	0.525	1.055	0.395	0.655	0.41	0.245	114.651	67.338	18.382
PD	5	58.605	123.514	14.221	0.535	1.06	0.41	0.8	0.535	0.265	116.523	61.826	18.829
PD	2	66.303		13.383	0.545			0.66	0.385	0.275		68.558	17.799
PD	3	58.172	124.524	14.061	0.515	1.06	0.385	0.66	0.4	0.26	117.475	60.924	18.572
PD	4	66.193	124.384	12.735	0.545	1.06	0.4	0.64	0.42	0.22	117.343	68.896	17.345
PD	5	61.074	127.268	11.844	0.535	1.08	0.42	0.805	0.55	0.255	117.841	63.383	15.902
PD	2	65.977		16.442	0.545			0.66	0.395	0.265		68.769	20.086
PD	3	59.512	125.505	16.928	0.52	1.065	0.395	0.655	0.385	0.27	117.845	63.157	20.733
PD	4	66.108	125.624	15.023	0.525	1.045	0.385	0.675	0.435	0.24	120.214	69.107	19.222
PD	5	64.953	131.091	12.456	0.565	1.09	0.435	0.845	0.595	0.25	120.267	67.853	16.608
PD	2	63.704		14.928	0.54			0.64	0.38	0.26		66.7	18.661
PD	3	58.458	122.162	13.106	0.51	1.05	0.38	0.625	0.375	0.25	116.345	61.299	17.696
PD	4	63.421	121.929	11.38	0.505	1.015	0.375	0.635	0.41	0.225	120.127	65.525	16.539
PD	5	59.795	123.216	10.75	0.53	1.035	0.41	0.79	0.555	0.235	119.049	62.115	15.403
PD	2	65.158		12.275	0.56			0.645	0.39	0.255		67.105	16.373
PD	3	60.676	125.938	14.909	0.51	1.07	0.39	0.645	0.385	0.26	117.699	63.136	19.021
PD	4	62.516	123.192	14.077	0.52	1.03	0.385	0.63	0.39	0.24	119.604	65.761	18.482
PD	5	59.261	121.79	12.677	0.515	1.035	0.39	0.775	0.535	0.24	117.672	61.421	16.697
PD	2	65.234		16.218	0.525			0.66	0.41	0.25		69.035	19.952
PD	3	60.657	125.898	13.624	0.535	1.06	0.41	0.64	0.39	0.25	118.772	63.346	18.136
PD	4	67.325	128.04	13	0.515	1.05	0.39	0.655	0.42	0.235	121.943	69.254	17.665
PD	5	61.172	128.523	14.303	0.545	1.06	0.42	0.8	0.565	0.235	121.248	64.415	18.299
PD	2	63.162		9.334	0.545			0.655	0.385	0.27		63.926	13.49
PD	3	61.104	124.323	13.381	0.52	1.065	0.385	0.655	0.395	0.26	116.735	62.948	17.281
PD	4	66.146	127.323	13.744	0.53	1.05	0.395	0.645	0.41	0.235	121.26	69.279	17.894
PD	5	60.999	127.196	12.594	0.535	1.065	0.41	0.79	0.555	0.235	119.433	63.187	16.521
PD	2	62.283		15.549	0.55			0.635	0.38	0.255		65.362	19.889
PD	3	57.056	119.339	14.317	0.5	1.05	0.38	0.645	0.4	0.245	113.656	60.477	18.989
PD	4	65.92	123.003	14.066	0.535	1.035	0.4	0.63	0.415	0.215	118.843	68.239	18.803
PD	5	58.839	124.776	14.502	0.525	1.06	0.415	0.79	0.555	0.235	117.713	62.427	19.095
PD	2	66.272		15.203	0.55			0.65	0.395	0.255		69.634	19.174
PD	3	59.728	126.011	12.459	0.515	1.065	0.395	0.64	0.385	0.255	118.32	62.455	17.079
PD	4	63.526	123.314	11.408	0.52	1.035	0.385	0.635	0.405	0.23	119.144	65.293	16.328
PD	5	59.547	123.085	12.701	0.525	1.045	0.405	0.77	0.54	0.23	117.785	62.017	16.955
PD	2	70.908		11.057	0.505			0.565	0.36	0.205		71.808	12.227
PD	3	62.356	133.306	8.078	0.475	0.98	0.36	0.54	0.35	0.19	136.027	63.696	9.633
PD	4	60.834	123.218	7.068	0.44	0.915	0.35	0.49	0.32	0.17	134.664	61.017	8.721
PD	5	53.518	114.353	7.968	0.42	0.86	0.32	0.485	0.325	0.16	132.969	54.664	9.656
PD	6	47.871	101.395	9.998	0.395	0.815	0.325	0.675	0.475	0.2	124.411	48.147	10.778
PD	2	58.42		9.62	0.435			0.575	0.36	0.215		62.011	9.528
PD	3	62.528	121.102	9.089	0.48	0.915	0.36	0.575	0.365	0.21	132.352	63.835	10.055
PD	4	64.684	127.312	9.709	0.46	0.94	0.365	0.545	0.34	0.205	135.438	65.468	10.707
PD	5	57.225	121.969	7.774	0.455	0.915	0.34	0.525	0.345	0.18	133.299	58.33	9.232
PD	6	54.21	111.436	7.652	0.435	0.89	0.345	0.69	0.48	0.21	125.209	54.207	8.645
PD	2	61.172		7.721	0.475			0.58	0.37	0.21		61.882	8.648
PD	3	62.018	123.298	7.9	0.47	0.945	0.37	0.56	0.35	0.21	130.474	62.634	9.218
PD	4	58.537	120.651	6.191	0.46	0.93	0.35	0.55	0.365	0.185	129.732	59.38	7.833
PD	5	58.091	116.637	8.914	0.465	0.925	0.365	0.675	0.485	0.19	126.094	57.884	9.852
PD	2	65.114		8.692	0.515			0.66	0.4	0.26		66.804	9.502
PD	3	66.963	132.103	9.721	0.53	1.045	0.4	0.63	0.38	0.25	126.414	66.644	10.264
PD	4	63.6	130.647	13.522	0.51	1.04	0.38	0.625	0.385	0.24	125.622	65.22	14.501
PD	5	64.646	128.279	13.224	0.505	1.015	0.385	0.74	0.5	0.24	126.383	66.284	14.71
PD	2	63.638		8.644	0.5			0.625	0.39	0.235		64.53	9.403
PD	3	67.185	130.873	8.367	0.505	1.005	0.39	0.625	0.375	0.25	130.222	67.731	9.175
PD	4	63.699	130.951	8.056	0.495	1	0.375	0.66	0.41	0.25	130.951	64.481	9.166
PD	5	61.983	125.733	12.279	0.54	1.035	0.41	0.78	0.54	0.24	121.481	62.568	12.802
PD	2	65.825		9.183	0.52			0.635	0.4	0.235		66.755	10.558
PD	3	63.503	129.388	12.897	0.52	1.04	0.4	0.675	0.41	0.265	124.412	63.928	14.592
PD	4	58.486	122.039	12.167	0.525	1.045	0.41	0.74	0.485	0.255	116.784	61.692	14.763
PD	5	68.509	127.092	5.352	0.635	1.16	0.485	0.9	0.64	0.26	109.562	69.169	7.822
PD	2	66.867		8.635	0.515			0.66	0.41	0.25		67.826	9.976
PD	3	67.595	134.486	9.381	0.535	1.05	0.41	0.645	0.385	0.26	128.082	67.727	10.364
PD	4	63.712	131.368	14.139	0.51	1.045	0.385	0.645	0.39	0.255	125.711	65.257	15.12
PD	5	62.018	125.85	16.732	0.525	1.035	0.39	0.78	0.54	0.24	121.594	64.201	18.116
PD	2	63.712		8.696	0.5			0.65	0.4	0.25		64.606	9.529
PD	3	64.558	128.312	9.998	0.52	1.02	0.4	0.625	0.385	0.24	125.796	65.12	11.056
PD	4	62.292	126.852	11.401	0.515	1.035	0.385	0.645	0.415	0.23	122.562	63.644	12.997
PD	5	56.979	119.322	12.073	0.525	1.04	0.415	0.8	0.56	0.24	114.733	58.491	13.94
PD	2	64.982		9.224	0.5			0.645	0.395	0.25		65.883	10.241
PD	3	63.231	128.313	10.161	0.51	1.01	0.395	0.63	0.37	0.26	127.043	64.105	11.153
PD	4	59.831	123.103	7.255	0.505	1.015	0.37	0.635	0.395	0.24	121.284	60.998	8.414
PD	5	59.638	119.498	9.736	0.52	1.025	0.395	0.83	0.58	0.25	116.583	59.674	10.01
PD	2	61.172		9.608	0.5			0.655	0.405	0.25		62.646	10.608
PD	3	67.098	128.281	9.643	0.535	1.035	0.405	0.645	0.39	0.255	123.943	67.38	10.497
PD	4	61.383	128.493	11.338	0.51	1.045	0.39	0.695	0.445	0.25	122.96	63.234	12.371
PD	5	70.611	132.005	8.38	0.58	1.09	0.445	0.89	0.635	0.255	121.106	71.096	9.283

## Sheet: high_PD
Sujeito	FootFall Object #	Step Length	Stride Length	Base of Support	Step Time	Stride Time	Swing Time	Stance Time	Single Support Time (sec)	Double Support Time (sec)	Stride Velocity	Step Width	Stride Width
PD	3	54.954	110.527	8.913	0.53	1.08	0.395	0.635	0.38	0.255	102.34	56.559	9.668
PD	4	53.183	108.185	7.567	0.515	1.045	0.38	0.665	0.4	0.265	103.526	53.639	8.457
PD	5	48.139	101.324	7.088	0.52	1.035	0.4	0.665	0.4	0.265	97.898	48.657	8.19
PD	6	48.119	96.269	10.519	0.545	1.065	0.4	1.09	0.755	0.335	90.393	48.745	10.766
PD	3	54.405	107.936	9.008	0.52	1.055	0.4	0.645	0.38	0.265	102.309	54.926	10.098
PD	4	49.618	104.026	8.258	0.51	1.03	0.38	0.665	0.38	0.285	100.996	50.977	9.736
PD	5	48.172	97.793	6.547	0.515	1.025	0.38	0.665	0.41	0.255	95.408	48.734	8.659
PD	6	49.627	97.834	7.275	0.56	1.075	0.41	1.08	0.775	0.305	91.008	50.541	8.389
PD	3	52.285	105.916	8.186	0.53	1.08	0.41	0.645	0.37	0.275	98.07	52.726	9.231
PD	4	49.011	101.475	9.344	0.505	1.035	0.37	0.66	0.37	0.29	98.043	50.195	10.635
PD	5	47.141	96.224	8.718	0.51	1.015	0.37	0.635	0.375	0.26	94.802	47.857	10.318
PD	6	45.452	92.626	8.493	0.525	1.035	0.375	1.075	0.765	0.31	89.494	46.785	8.979
PD	3	52.702	105.703	8.741	0.545	1.1	0.41	0.66	0.375	0.285	96.094	54.451	10.297
PD	4	51.947	104.721	9.142	0.525	1.07	0.375	0.66	0.385	0.275	97.87	52.531	10.524
PD	5	51.908	103.959	11.405	0.52	1.045	0.385	0.66	0.39	0.27	99.482	53.042	13.053
PD	6	49.585	101.493	11.02	0.53	1.05	0.39	1.09	0.75	0.34	96.66	51.418	11.928
PD	3	56.21	109.725	9.16	0.55	1.11	0.41	0.665	0.385	0.28	98.851	57.672	10.669
PD	4	54.018	110.248	7.583	0.52	1.07	0.385	0.665	0.38	0.285	103.036	54.575	9.183
PD	5	52.428	106.452	10.136	0.525	1.045	0.38	0.69	0.435	0.255	101.868	53.197	11.35
PD	6	55.976	108.581	13.142	0.575	1.1	0.435	0.97	0.66	0.31	98.71	58.056	13.51
PD	3	53.424	106.77	8.721	0.535	1.095	0.395	0.665	0.385	0.28	97.507	55.207	10.352
PD	4	53.181	106.793	7.887	0.53	1.065	0.385	0.665	0.395	0.27	100.275	53.661	8.949
PD	5	52.321	105.605	10.144	0.53	1.06	0.395	0.675	0.415	0.26	99.627	53.515	11.02
PD	6	54.443	106.764	9.263	0.55	1.08	0.415	0.98	0.66	0.32	98.856	55.429	9.262
PD	3	55.438	109.078	7.1	0.525	1.075	0.395	0.63	0.375	0.255	101.468	55.841	8.16
PD	4	49.367	104.959	5.564	0.505	1.03	0.375	0.615	0.36	0.255	101.902	49.48	7.184
PD	5	43.848	93.252	7.621	0.485	0.99	0.36	0.6	0.36	0.24	94.194	45.168	9.228
PD	6	44.976	88.837	10.533	0.49	0.975	0.36	0.995	0.67	0.325	91.115	45.52	11.001
PD	3	53.705	106.913	8.381	0.55	1.105	0.42	0.645	0.365	0.28	96.754	54.728	9.692
PD	4	48.05	101.774	8.172	0.505	1.055	0.365	0.66	0.37	0.29	96.468	49.215	9.559
PD	5	47.281	95.36	8.146	0.51	1.015	0.37	0.67	0.4	0.27	93.951	48.148	9.504
PD	6	49.261	96.569	11.319	0.55	1.06	0.4	1.02	0.7	0.32	91.103	50.199	11.611
PD	3	53.633	107.077	13.024	0.545	1.115	0.405	0.675	0.38	0.295	96.033	55.424	14.484
PD	4	51.682	105.334	10.6	0.535	1.08	0.38	0.69	0.395	0.295	97.531	53.899	12.36
PD	5	51.076	102.985	8.485	0.535	1.07	0.395	0.685	0.41	0.275	96.248	51.873	10.291
PD	6	53.24	104.349	10.559	0.565	1.1	0.41	1.02	0.715	0.305	94.863	54.38	10.576
PD	3	54.468	106.738	10.501	0.53	1.085	0.39	0.68	0.385	0.295	98.376	55.773	11.637
PD	4	54.452	109	9.142	0.53	1.06	0.385	0.675	0.385	0.29	102.83	55.415	10.293
PD	5	50.913	105.375	9.995	0.535	1.065	0.385	0.665	0.41	0.255	98.944	52.154	11.191
PD	6	53.249	104.162	12.572	0.55	1.085	0.41	0.995	0.71	0.285	96.002	54.327	12.398
PD	2	63.219		11.445	0.53			0.625	0.385	0.24	0	64.23	15.742
PD	3	61.693	124.98	10.703	0.51	1.04	0.385	0.63	0.39	0.24	120.173	65.015	14.772
PD	4	53.98	115.809	8.715	0.505	1.015	0.39	0.645	0.38	0.265	114.098	54.502	12.945
PD	5	52.598	106.591	9.404	0.505	1.01	0.38	0.655	0.405	0.25	105.536	54.578	14.862
PD	6	50.598	103.197	7.829	0.545	1.05	0.405	0.87	0.62	0.25	98.283	51.361	13.868
PD	2	60.473		11.826	0.505			0.645	0.375	0.27	0	61.361	15.761
PD	3	59.006	119.502	10.101	0.51	1.015	0.375	0.665	0.4	0.265	117.736	62.238	14.188
PD	4	57.697	116.847	8.464	0.535	1.045	0.4	0.62	0.37	0.25	111.815	58.07	12.793
PD	5	47.027	104.755	9.482	0.5	1.035	0.37	0.645	0.395	0.25	101.213	48.999	14.61
PD	6	46.422	93.45	6.308	0.515	1.015	0.395	0.91	0.64	0.27	92.069	48.291	11.771
PD	2	58.164		8.864	0.555			0.67	0.39	0.28	0	60	13.352
PD	3	54.646	113.047	9.782	0.52	1.075	0.39	0.655	0.37	0.285	105.16	55.644	14.343
PD	4	54.515	109.545	11.183	0.52	1.04	0.37	0.695	0.41	0.285	105.332	57.611	15.708
PD	5	49.143	103.854	5.585	0.545	1.065	0.41	0.645	0.37	0.275	97.515	50.59	11.226
PD	6	42.818	92.088	6.798	0.52	1.065	0.37	0.855	0.6	0.255	86.468	42.781	12.035
PD	2	60.687		6.637	0.54			0.66	0.405	0.255	0	61.802	11.126
PD	3	56.625	117.423	6.917	0.545	1.085	0.405	0.665	0.39	0.275	108.224	58.014	11.45
PD	4	52.741	109.513	9.728	0.505	1.05	0.39	0.68	0.38	0.3	104.298	53.902	14.666
PD	5	49.838	102.58	7.911	0.54	1.045	0.38	0.685	0.42	0.265	98.163	51.925	14.22
PD	6	49.977	99.88	7.09	0.56	1.1	0.42	0.93	0.655	0.275	90.8	50.72	13.289
PD	2	64.34		14.198	0.54			0.63	0.385	0.245	0	66.307	18.05
PD	3	54.71	119.056	12.269	0.5	1.04	0.385	0.635	0.385	0.25	114.477	57.737	16.92
PD	4	51.821	106.565	11.497	0.515	1.015	0.385	0.65	0.375	0.275	104.99	53.715	16.336
PD	5	45.955	97.782	10.539	0.495	1.01	0.375	0.625	0.37	0.255	96.814	49.289	15.842
PD	6	40.397	86.405	9.748	0.525	1.02	0.37	0.9	0.665	0.235	84.711	42.213	14.746
PD	2	61.675		13.578	0.56			0.65	0.38	0.27	0	62.996	17.728
PD	3	56.19	117.888	12.198	0.51	1.07	0.38	0.68	0.39	0.29	110.176	60.147	16.492
PD	4	54.491	110.798	11.496	0.53	1.04	0.39	0.66	0.385	0.275	106.537	55.419	15.526
PD	5	53.38	107.933	10.972	0.535	1.065	0.385	0.7	0.445	0.255	101.346	56.492	16.125
PD	6	49.032	102.521	5.735	0.57	1.105	0.445	0.935	0.665	0.27	92.779	50.693	11.623
PD	2	58.254		9.319	0.545			0.675	0.41	0.265	0	59.128	13.005
PD	3	62.593	120.851	12.365	0.555	1.1	0.41	0.68	0.42	0.26	109.865	64.466	16.135
PD	4	55.441	118.139	10.066	0.54	1.095	0.42	0.745	0.465	0.28	107.889	57.748	14.873
PD	5	53.349	109.212	5.053	0.605	1.145	0.465	0.68	0.425	0.255	95.382	54.661	11.142
PD	6	45.521	98.871	7.081	0.565	1.17	0.425	0.89	0.645	0.245	84.505	46.914	11.931
PD	2	63.926		7.776	0.54			0.69	0.415	0.275	0	64.121	12.743
PD	3	58.747	122.678	10.31	0.56	1.1	0.415	0.66	0.4	0.26	111.525	60.874	15.386
PD	4	57.154	115.971	11.004	0.53	1.09	0.4	0.695	0.43	0.265	106.395	59.034	16.759
PD	5	53.343	110.528	7.803	0.56	1.09	0.43	0.69	0.44	0.25	101.402	56.059	14.44
PD	6	47.533	100.947	6.712	0.575	1.135	0.44	0.88	0.625	0.255	88.94	48.383	12.555
PD	2	61.683		13.119	0.54			0.68	0.415	0.265	0	62.816	17.057
PD	3	61.069	122.783	11.128	0.545	1.085	0.415	0.735	0.455	0.28	113.164	64.259	15.965
PD	4	60.652	121.907	6.114	0.59	1.135	0.455	0.695	0.41	0.285	107.407	61.666	11.072
PD	5	53.384	114.084	6.937	0.555	1.145	0.41	0.7	0.445	0.255	99.637	54.221	12.367
PD	6	52.917	106.416	6.959	0.585	1.14	0.445	0.875	0.62	0.255	93.347	54.359	12.003
PD	2	58.818		11.144	0.54			0.675	0.405	0.27	0	61.152	15.667
PD	3	59.572	118.39	10.685	0.53	1.07	0.405	0.67	0.395	0.275	110.645	61.738	14.828
PD	4	55.691	115.265	12.156	0.54	1.07	0.395	0.67	0.385	0.285	107.724	57.033	16.758
PD	5	43.849	99.607	10.068	0.515	1.055	0.385	0.635	0.365	0.27	94.414	47.309	15.755
PD	6	43.592	87.79	7.04	0.52	1.035	0.365	0.885	0.63	0.255	84.821	45.042	12.451
PD	2	55.787		8.72	0.525			0.65	0.385	0.265	0	57.131	12.487
PD	3	53.026	108.819	7.452	0.52	1.045	0.385	0.655	0.395	0.26	104.133	54.114	11.402
PD	4	54.378	107.467	5.124	0.525	1.045	0.395	0.635	0.4	0.235	102.839	55.069	8.597
PD	5	51.023	105.406	7.146	0.53	1.055	0.4	0.59	0.38	0.21	99.911	51.913	10.613
PD	6	53.433	104.577	11.658	0.485	1.015	0.38	0.805	0.575	0.23	103.032	55.069	15.451
PD	2	57.185		6.914	0.53			0.64	0.395	0.245	0	58.329	10.075
PD	3	53.317	110.535	5.982	0.53	1.06	0.395	0.635	0.385	0.25	104.278	54.003	9.479
PD	4	54.515	107.834	6.446	0.495	1.025	0.385	0.655	0.395	0.26	105.204	55.46	10.184
PD	5	49.609	104.124	6.882	0.535	1.03	0.395	0.615	0.38	0.235	101.091	50.661	10.871
PD	6	52.037	101.649	8.713	0.5	1.035	0.38	0.865	0.615	0.25	98.212	53.302	12.297
PD	2	55.986		8.175	0.51			0.635	0.385	0.25	0	57.277	11.153
PD	3	51.865	107.855	8.656	0.525	1.035	0.385	0.63	0.375	0.255	104.208	52.878	11.974
PD	4	50.931	102.813	9.494	0.485	1.01	0.375	0.66	0.39	0.27	101.795	52.703	13.077
PD	5	53.298	104.229	8.867	0.535	1.02	0.39	0.62	0.385	0.235	102.185	54.739	12.319
PD	6	55.986	109.289	9.88	0.51	1.045	0.385	0.855	0.62	0.235	104.583	57.287	12.716
PD	2	57.259		8.669	0.53			0.665	0.41	0.255	0	58.949	12.125
PD	3	54.323	111.583	9.315	0.54	1.07	0.41	0.635	0.37	0.265	104.283	55.305	12.763
PD	4	53.663	107.997	10.681	0.495	1.035	0.37	0.645	0.385	0.26	104.345	55.752	14.252
PD	5	49.368	103.037	9.679	0.525	1.02	0.385	0.6	0.375	0.225	101.017	51.503	13.644
PD	6	53.721	103.137	9.343	0.495	1.02	0.375	0.82	0.6	0.22	101.115	55.443	13.231
PD	2	56.989		6.539	0.51			0.655	0.4	0.255	0	57.967	9.82
PD	3	52.255	109.245	7.648	0.535	1.045	0.4	0.63	0.37	0.26	104.541	53.014	10.781
PD	4	54.741	107.026	9.467	0.49	1.025	0.37	0.64	0.38	0.26	104.416	56.101	12.899
PD	5	49.468	104.216	8.961	0.52	1.01	0.38	0.6	0.37	0.23	103.184	51.265	12.774
PD	6	50.599	100.09	7.937	0.49	1.01	0.37	0.83	0.6	0.23	99.099	52.008	11.573
PD	2	55.526		7.814	0.525			0.67	0.39	0.28	0	56.95	11.32
PD	3	52.171	107.703	8.283	0.545	1.07	0.39	0.66	0.37	0.29	100.657	53.18	11.725
PD	4	53.464	105.654	9.316	0.495	1.04	0.37	0.69	0.395	0.295	101.59	55.009	12.698
PD	5	55.756	109.22	8.012	0.56	1.055	0.395	0.655	0.415	0.24	103.526	57.12	11.49
PD	6	54.92	110.707	7.007	0.545	1.105	0.415	0.87	0.63	0.24	100.187	56.272	10.41
PD	2	55.8		8.507	0.525			0.645	0.39	0.255	0	56.984	11.672
PD	3	53.127	108.941	8.15	0.53	1.055	0.39	0.635	0.385	0.25	103.262	54.087	11.529
PD	4	53.544	106.699	5.811	0.5	1.03	0.385	0.65	0.395	0.255	103.591	54.929	9.595
PD	5	48.212	101.781	5.945	0.53	1.03	0.395	0.62	0.385	0.235	98.817	49.035	9.585
PD	6	53.437	101.68	7.491	0.505	1.035	0.385	0.86	0.625	0.235	98.242	54.525	11.048
PD	2	58.342		7.596	0.535			0.67	0.405	0.265	0	59.299	10.722
PD	3	51.967	110.318	8.703	0.535	1.07	0.405	0.665	0.385	0.28	103.101	53.159	11.703
PD	4	54.528	106.498	10.102	0.52	1.055	0.385	0.645	0.375	0.27	100.946	55.847	13.625
PD	5	48.396	102.942	8.955	0.52	1.04	0.375	0.615	0.385	0.23	98.983	50.582	12.901
PD	6	53.176	101.66	5.694	0.51	1.03	0.385	0.875	0.64	0.235	98.699	54.36	9.59
PD	2	55.943		8.605	0.53			0.665	0.395	0.27	0	56.987	11.943
PD	3	50.947	106.923	7.923	0.535	1.065	0.395	0.675	0.4	0.275	100.397	52.515	11.457
PD	4	55.766	106.787	6.08	0.53	1.065	0.4	0.695	0.42	0.275	100.269	56.693	9.678
PD	5	53.164	108.93	7.271	0.565	1.095	0.42	0.655	0.405	0.25	99.479	54.035	10.833
PD	6	53.365	106.55	10.647	0.535	1.1	0.405	0.845	0.6	0.245	96.864	54.753	14.056
PD	2	56.083		5.522	0.535			0.67	0.405	0.265	0	57.338	9.111
PD	3	53.189	109.291	5.805	0.55	1.085	0.405	0.655	0.39	0.265	100.729	53.868	9.248
PD	4	56.447	109.667	7.931	0.51	1.06	0.39	0.655	0.4	0.255	103.459	57.777	11.324
PD	5	52.958	109.416	8.17	0.545	1.055	0.4	0.61	0.395	0.215	103.712	53.949	11.813
PD	6	52.035	104.999	8.087	0.505	1.05	0.395	0.825	0.6	0.225	99.999	53.286	11.93
PD	4	43.366	87.729	15.665	0.57	1.23	0.38	0.73	0.4	0.33	71.324	47.227	17.491
PD	5	44.344	87.733	12.653	0.575	1.145	0.4	0.735	0.39	0.345	76.623	47.24	13.97
PD	6	39.687	84.128	10.323	0.545	1.12	0.39	0.74	0.38	0.36	75.114	41.837	11.913
PD	7	39.109	78.799	11.923	0.57	1.115	0.38	0.73	0.4	0.33	70.672	40.479	13.236
PD	8	45.824	85.02	14.488	0.57	1.14	0.4	1.04	0.7	0.34	74.579	48.226	15.512
PD	4	43.824	85.413	13.639	0.585	1.175	0.39	0.76	0.415	0.345	72.692	47.917	15.353
PD	5	44.289	88.344	14.533	0.6	1.185	0.415	0.7	0.355	0.345	74.552	45.905	16.475
PD	6	41.859	86.534	15.319	0.515	1.115	0.355	0.795	0.445	0.35	77.609	46.319	17.598
PD	7	46.747	88.851	9.425	0.63	1.145	0.445	0.935	0.57	0.365	77.599	48.883	11.687
PD	8	41.941	88.84	9.148	0.735	1.365	0.57	1.29	0.86	0.43	65.084	42.57	11.375
PD	4	43.561	86.576	15.765	0.56	1.175	0.38	0.765	0.39	0.375	73.682	48.711	17.138
PD	5	44.164	88.041	15.044	0.595	1.155	0.39	0.745	0.36	0.385	76.226	45.769	16.471
PD	6	39.445	83.824	14.639	0.53	1.125	0.36	0.745	0.38	0.365	74.51	43.902	16.096
PD	7	39.499	79.237	12.777	0.595	1.125	0.38	0.71	0.405	0.305	70.433	41.963	14.301
PD	8	44.321	83.877	14.49	0.555	1.15	0.405	1.16	0.795	0.365	72.937	46.666	16.146
PD	4	47.151	94.048	11.408	0.63	1.3	0.43	0.8	0.435	0.365	72.345	49.366	12.647
PD	5	42.035	89.262	10.684	0.61	1.24	0.435	0.79	0.38	0.41	71.985	43.8	11.864
PD	6	40.515	82.58	9.602	0.57	1.18	0.38	0.8	0.4	0.4	69.983	42.122	11.076
PD	7	41.503	82.136	11.028	0.62	1.19	0.4	0.77	0.425	0.345	69.022	42.204	12.763
PD	8	39.777	81.604	11.552	0.605	1.225	0.425	1.2	0.83	0.37	66.616	43.288	13.871
PD	4	44.863	94.044	13.859	0.535	1.13	0.36	0.72	0.4	0.32	83.225	49.269	15.9
PD	5	46.21	91.343	10.628	0.56	1.095	0.4	0.7	0.36	0.34	83.418	47.504	12.272
PD	6	39.929	86.141	11.428	0.52	1.08	0.36	0.695	0.355	0.34	79.76	41.724	13.011
PD	7	32.776	72.713	12.014	0.535	1.055	0.355	0.69	0.36	0.33	68.922	35.506	13.836
PD	8	38.355	71.131	14.598	0.52	1.055	0.36	1.11	0.75	0.36	67.423	40.867	16.079
PD	4	48.26	96.531	14.7	0.605	1.25	0.41	0.765	0.4	0.365	77.225	50.907	15.758
PD	5	40.569	88.842	15.509	0.585	1.19	0.4	0.73	0.37	0.36	74.657	43.412	16.832
PD	6	38.145	78.776	14.962	0.55	1.135	0.37	0.795	0.42	0.375	69.406	42.28	16.189
PD	7	36.674	74.939	13.489	0.6	1.15	0.42	0.845	0.465	0.38	65.164	39.367	15.026
PD	8	38.283	74.968	15.828	0.66	1.26	0.465	1.145	0.75	0.395	59.498	41.374	17.253
PD	4	45.754	91.477	15.735	0.67	1.335	0.445	0.855	0.42	0.435	68.522	49.298	16.991
PD	5	46.956	92.747	16.984	0.65	1.32	0.42	0.835	0.4	0.435	70.263	49.478	18.338
PD	6	39.577	86.684	17.221	0.605	1.255	0.4	0.815	0.405	0.41	69.071	44.992	18.774
PD	7	37.726	77.442	16.575	0.635	1.24	0.405	0.76	0.4	0.36	62.453	41.09	18.337
PD	8	38.269	76.069	15.934	0.58	1.215	0.4	1.115	0.75	0.365	62.608	43.02	17.97
PD	4	44.238	91.552	14.112	0.605	1.22	0.43	0.725	0.365	0.36	75.043	45.849	14.851
PD	5	40.618	84.91	13.936	0.545	1.15	0.365	0.79	0.42	0.37	73.835	43.75	14.55
PD	6	39.217	79.907	13.905	0.6	1.145	0.42	0.83	0.45	0.38	69.788	41.342	14.581
PD	7	42.128	81.413	14.852	0.64	1.24	0.45	1.17	0.795	0.375	65.656	45.13	16.124
PD	4	47.052	95.243	16.636	0.67	1.37	0.445	0.82	0.395	0.425	69.52	49.612	17.553
PD	5	40.5	87.624	18.714	0.625	1.295	0.395	0.76	0.345	0.415	67.663	44.827	20.083
PD	6	31.905	72.408	17.179	0.54	1.165	0.345	0.775	0.375	0.4	62.153	38.016	19.124
PD	7	41.75	73.748	15.655	0.595	1.135	0.375	0.82	0.46	0.36	64.976	45.168	17.532
PD	8	41.969	83.722	10.285	0.64	1.235	0.46	1.205	0.805	0.4	67.791	45.628	13.327
PD	4	39.966	82.423	7.248	0.545	1.095	0.395	0.69	0.395	0.295	75.272	41.025	11.635
PD	5	47.358	87.346	8.883	0.535	1.08	0.395	0.665	0.395	0.27	80.876	49.261	13.259
PD	6	45.73	93.098	9.335	0.55	1.085	0.395	0.685	0.46	0.225	85.805	47.858	13.773
PD	7	54.925	100.657	10.786	0.575	1.125	0.46	0.925	0.68	0.245	89.473	56.97	14.672
PD	4	41.949	86.139	8.199	0.58	1.125	0.435	0.67	0.405	0.265	76.568	43.355	12.494
PD	5	50.854	92.899	8.929	0.53	1.11	0.405	0.715	0.455	0.26	83.693	53.272	13.524
PD	6	48.026	98.919	4.967	0.595	1.125	0.455	0.67	0.45	0.22	87.928	49.309	10.044
PD	7	59.22	107.37	8.726	0.57	1.165	0.45	0.95	0.7	0.25	92.163	60.452	12.309
PD	4	40.51	88.594	8.899	0.54	1.035	0.405	0.655	0.395	0.26	85.598	42.267	13.092
PD	5	45.968	86.481	5.677	0.525	1.065	0.395	0.705	0.455	0.25	81.203	48.043	10.532
PD	6	46.547	92.697	2.177	0.585	1.11	0.455	0.64	0.425	0.215	83.511	46.949	7.443
PD	7	52.54	99.094	10.693	0.545	1.13	0.425	0.92	0.675	0.245	87.694	53.399	14.45
PD	4	42.65	86.354	7.927	0.54	1.095	0.395	0.67	0.42	0.25	78.862	43.862	12.591
PD	5	47.458	90.197	10.164	0.545	1.085	0.42	0.68	0.44	0.24	83.131	49.858	15.076
PD	6	46.335	93.794	10.141	0.565	1.11	0.44	0.75	0.51	0.24	84.499	48.669	15.213
PD	7	55.185	101.522	9.674	0.625	1.19	0.51	1.085	0.8	0.285	85.313	57.625	13.821
PD	4	38.184	82.353	5.519	0.55	1.075	0.415	0.68	0.405	0.275	76.607	39.898	10.481
PD	5	40.818	79.026	4.417	0.54	1.09	0.405	0.71	0.42	0.29	72.501	42.096	9.274
PD	6	36.604	77.423	5.771	0.56	1.1	0.42	0.665	0.37	0.295	70.385	37.433	10.407
PD	7	43.654	80.313	8.636	0.52	1.08	0.37	0.665	0.42	0.245	74.364	45.645	13.587
PD	8	42.614	86.311	12.927	0.565	1.085	0.42	0.865	0.61	0.255	79.549	44.818	17.337
PD	4	40.116	82.564	8.194	0.56	1.12	0.415	0.705	0.42	0.285	73.718	41.811	12.956
PD	5	45.666	85.787	8.833	0.56	1.12	0.42	0.7	0.425	0.275	76.596	47.446	13.875
PD	6	44.631	90.324	8.727	0.57	1.13	0.425	0.675	0.44	0.235	79.933	47.071	14.032
PD	7	52.094	96.755	9.085	0.57	1.14	0.44	1.005	0.745	0.26	84.873	54.091	13.098
PD	4	41.672	87.025	8.784	0.545	1.09	0.395	0.665	0.39	0.275	79.839	43.594	13.595
PD	5	48.922	90.597	8.629	0.52	1.065	0.39	0.71	0.43	0.28	85.068	51.654	13.465
PD	6	46.291	95.219	6.12	0.575	1.095	0.43	0.665	0.44	0.225	86.958	47.293	11.099
PD	7	55.005	101.371	9.107	0.575	1.15	0.44	0.955	0.71	0.245	88.149	56.282	12.572
PD	4	40.674	86.216	7.632	0.555	1.1	0.425	0.655	0.365	0.29	78.378	42.152	11.902
PD	5	43.296	83.98	6.732	0.5	1.055	0.365	0.705	0.43	0.275	79.602	45.476	11.153
PD	6	47.196	90.545	5.134	0.585	1.085	0.43	0.655	0.445	0.21	83.452	48.134	9.726
PD	7	53.641	100.837	11.046	0.565	1.15	0.445	0.94	0.685	0.255	87.684	54.852	14.584
PD	4	39.451	86.313	10.034	0.525	1.075	0.385	0.64	0.38	0.26	80.291	41.919	14.944
PD	5	47.032	86.484	6.57	0.525	1.05	0.38	0.73	0.495	0.235	82.366	49.772	11.87
PD	6	44.41	91.695	1.739	0.61	1.135	0.495	0.66	0.44	0.22	80.789	45.073	7.663
PD	7	51.819	96.272	9.094	0.56	1.17	0.44	0.94	0.695	0.245	82.284	52.341	12.731
PD	4	40.518	85.024	6.01	0.585	1.145	0.425	0.675	0.395	0.28	74.257	41.506	10.47
PD	5	48.51	89.028	7.486	0.54	1.125	0.395	0.705	0.44	0.265	79.136	50.366	12.264
PD	6	45.408	93.96	6.46	0.575	1.115	0.44	0.705	0.475	0.23	84.269	46.64	12.017
PD	7	56.208	101.732	8.671	0.605	1.18	0.475	1.025	0.76	0.265	86.214	57.926	12.952
PD	4	39.458	83.893	11.166	0.55	1.045	0.41	0.655	0.39	0.265	80.28	42.354	15.753
PD	5	44.516	83.981	10.728	0.515	1.065	0.39	0.715	0.435	0.28	78.855	47.315	15.56
PD	6	45.346	89.862	8.228	0.575	1.09	0.435	0.7	0.45	0.25	82.442	47.684	13.355
PD	7	53.783	99.265	8.532	0.59	1.165	0.45	0.97	0.715	0.255	85.206	55.178	12.5
PD	2	58.091		7.457	0.575			0.705	0.435	0.27	0	59.071	8.994
PD	3	56.108	114.231	9.092	0.56	1.135	0.435	0.665	0.39	0.275	100.644	56.541	10.246
PD	4	59.498	115.76	9.569	0.535	1.095	0.39	0.73	0.485	0.245	105.717	60.941	11.371
PD	5	62.927	122.528	7.282	0.615	1.15	0.485	0.94	0.665	0.275	106.546	64.451	9.025
PD	2	56.88		8.82	0.535			0.665	0.39	0.275	0	57.538	10.909
PD	3	56.161	113.127	9.57	0.53	1.065	0.39	0.665	0.4	0.265	106.223	57.636	11.78
PD	4	64.643	120.839	6.213	0.535	1.065	0.4	0.725	0.485	0.24	113.464	65.412	8.26
PD	5	70.221	134.917	9.095	0.615	1.15	0.485	1.13	0.83	0.3	117.319	71.002	10.249
PD	2	54.693		9.107	0.54			0.685	0.385	0.3	0	56.174	10.916
PD	3	53.255	107.948	9.786	0.545	1.085	0.385	0.64	0.37	0.27	99.491	53.991	11.406
PD	4	59.509	112.772	8.162	0.51	1.055	0.37	0.715	0.465	0.25	106.893	60.649	9.897
PD	5	66.193	125.787	8.62	0.595	1.105	0.465	1.04	0.735	0.305	113.834	66.749	9.31
PD	2	58.654		8.585	0.54			0.68	0.41	0.27	0	59.825	10.099
PD	3	60.791	119.445	10.144	0.54	1.08	0.41	0.675	0.39	0.285	110.597	61.259	11.75
PD	4	62.336	123.16	8.435	0.53	1.07	0.39	0.735	0.47	0.265	115.103	64.09	10.245
PD	5	64.642	127.133	7.553	0.615	1.145	0.47	1.065	0.755	0.31	111.033	64.753	8.421
PD	2	61.119		5.546	0.585			0.715	0.43	0.285	0	62.167	7.599
PD	3	56.991	118.156	5.706	0.565	1.15	0.43	0.675	0.405	0.27	102.744	56.986	7.295
PD	4	62.09	119.135	4.028	0.555	1.12	0.405	0.73	0.495	0.235	106.371	62.72	5.301
PD	5	63.397	125.679	6.239	0.615	1.17	0.495	1.085	0.775	0.31	107.418	63.238	5.934
PD	2	60.794		7.752	0.59			0.715	0.43	0.285	0	61.395	9.401
PD	3	54.988	115.796	8.546	0.565	1.155	0.43	0.72	0.415	0.305	100.256	56.335	10.298
PD	4	63.076	118.063	7.306	0.565	1.13	0.415	0.785	0.5	0.285	104.481	63.515	9.393
PD	5	64.983	128.078	9.919	0.655	1.22	0.5	1.14	0.8	0.34	104.982	65.513	11.101
PD	2	54.356		9.295	0.525			0.705	0.435	0.27	0	55.949	11.917
PD	3	58.482	113.033	6.826	0.575	1.1	0.435	0.695	0.42	0.275	102.757	59.241	8.871
PD	4	62.167	120.661	7.705	0.55	1.125	0.42	0.735	0.48	0.255	107.254	62.956	9.757
PD	5	68.574	130.741	8.757	0.625	1.175	0.48	1.1	0.795	0.305	111.269	69.283	9.901
PD	2	59.843		8.424	0.555			0.69	0.405	0.285	0	61.031	10.129
PD	3	55.959	115.805	9.079	0.545	1.1	0.405	0.67	0.39	0.28	105.277	57.003	10.9
PD	4	61.611	117.571	8.78	0.535	1.08	0.39	0.695	0.445	0.25	108.862	62.224	10.738
PD	5	62.857	124.473	11.339	0.58	1.115	0.445	1.06	0.745	0.315	111.635	64.065	12.316
PD	2	60.368		4.629	0.575			0.72	0.415	0.305	0	60.151	6.269
PD	3	52.686	113.115	9.212	0.56	1.135	0.415	0.7	0.39	0.31	99.661	53.695	10.738
PD	4	58.004	110.825	7.652	0.55	1.11	0.39	0.73	0.465	0.265	99.842	59.186	9.744
PD	5	63.666	121.972	8.155	0.615	1.165	0.465	1.065	0.76	0.305	104.697	63.978	8.585
PD	2	58.318		8.323	0.555			0.68	0.4	0.28	0	58.866	9.771
PD	3	53.442	111.82	10.283	0.55	1.105	0.4	0.665	0.4	0.265	101.195	54.647	11.944
PD	4	63.254	116.697	5.881	0.53	1.08	0.4	0.77	0.515	0.255	108.053	64.44	7.916
PD	5	64.992	128.566	6.136	0.65	1.18	0.515	1.07	0.765	0.305	108.954	65.198	6.81
PD	4	47.139	94.06	11.277	0.4	0.81	0.295	0.48	0.255	0.225	116.123	49.756	15.206
PD	5	42.687	89.849	8.728	0.37	0.77	0.255	0.525	0.305	0.22	116.687	45.273	12.92
PD	6	48.723	91.462	6.65	0.415	0.785	0.305	0.485	0.29	0.195	116.512	49.888	11.065
PD	7	52.425	101.153	10.563	0.4	0.815	0.29	0.84	0.615	0.225	124.114	53.303	14.702
PD	4	46.823	92.93	11.236	0.39	0.8	0.28	0.47	0.245	0.225	116.163	48.194	15.419
PD	5	40.948	87.964	10.537	0.36	0.75	0.245	0.535	0.305	0.23	117.285	45.091	14.781
PD	6	47.925	89.165	6.956	0.415	0.775	0.305	0.515	0.305	0.21	115.052	48.877	11.201
PD	7	52.125	100.05	9.812	0.425	0.84	0.305	0.92	0.665	0.255	119.107	53.699	13.849
PD	4	43.299	87.571	6.786	0.42	0.84	0.31	0.54	0.29	0.25	104.251	44.435	10.776
PD	5	45.787	89.097	10.662	0.42	0.84	0.29	0.595	0.34	0.255	106.068	47.086	14.313
PD	6	51.126	97.123	10.255	0.46	0.88	0.34	0.6	0.355	0.245	110.367	54.53	14.648
PD	7	58.037	109.4	8.833	0.49	0.95	0.355	0.92	0.65	0.27	115.158	58.711	12.7
PD	4	44.363	92.311	10.039	0.405	0.805	0.29	0.55	0.325	0.225	114.672	46.353	14.114
PD	5	52.132	96.508	9.745	0.435	0.84	0.325	0.555	0.335	0.22	114.89	54.287	14.099
PD	6	52.395	104.55	8.119	0.45	0.885	0.335	0.905	0.65	0.255	118.136	54.186	12.862
PD	4	45.779	91.145	9.356	0.405	0.84	0.29	0.54	0.3	0.24	108.506	47.928	13.483
PD	5	45.594	91.383	9.284	0.425	0.83	0.3	0.57	0.325	0.245	110.1	47.301	13.52
PD	6	50.837	96.438	9.353	0.44	0.865	0.325	0.575	0.34	0.235	111.489	52.885	13.644
PD	7	55.869	106.711	11.488	0.47	0.91	0.34	0.935	0.66	0.275	117.265	57.31	15.296
PD	4	47.966	87.97	10.872	0.41	0.8	0.3	0.55	0.285	0.265	109.963	50.545	14.602
PD	5	43.512	91.522	10.817	0.41	0.82	0.285	0.57	0.31	0.26	111.612	45.422	14.896
PD	6	53.008	96.559	9.971	0.45	0.86	0.31	0.645	0.41	0.235	112.278	55.696	14.799
PD	7	59.528	112.622	8.795	0.53	0.98	0.41	0.98	0.705	0.275	114.92	60.466	13.18
PD	4	45.244	91.339	9.718	0.415	0.795	0.29	0.62	0.36	0.26	114.892	46.876	13.561
PD	5	55.014	100.259	8.655	0.475	0.89	0.36	0.665	0.41	0.255	112.651	57.043	12.482
PD	6	56.928	111.957	11.48	0.555	1.03	0.41	0.965	0.69	0.275	108.696	57.702	15.034
PD	4	46.921	90.134	9.981	0.39	0.8	0.285	0.505	0.275	0.23	112.668	49.53	13.782
PD	5	42.439	89.437	9.982	0.4	0.79	0.275	0.52	0.295	0.225	113.211	44.247	13.657
PD	6	51.698	94.21	11.355	0.4	0.8	0.295	0.56	0.34	0.22	117.763	53.803	15.127
PD	7	56.767	108.47	11.584	0.46	0.86	0.34	0.9	0.655	0.245	126.128	58.765	15.616
PD	4	48.269	88.835	11.257	0.395	0.795	0.285	0.535	0.29	0.245	111.742	50.722	15.276
PD	5	44.776	93.047	9.256	0.405	0.8	0.29	0.615	0.34	0.275	116.309	47.556	13.529
PD	6	49.348	94.186	6.374	0.47	0.875	0.34	0.615	0.36	0.255	107.641	50.421	10.965
PD	7	55.899	105.273	9.052	0.505	0.975	0.36	1.03	0.73	0.3	107.972	56.777	13.171
PD	4	47.009	90.169	8.472	0.42	0.865	0.3	0.55	0.305	0.245	104.242	48.223	12.351
PD	5	44.264	91.334	8.568	0.435	0.855	0.305	0.62	0.36	0.26	106.823	46.419	12.617
PD	6	53.257	97.572	5.959	0.475	0.91	0.36	0.605	0.37	0.235	107.222	54.052	10.266
PD	7	57.402	110.678	10.12	0.515	0.99	0.37	0.93	0.67	0.26	111.796	58.427	13.654
PD	2	70.907		7.495	0.53			0.645	0.4	0.245	0	70.67	7.142
PD	3	67.522	138.433	6.115	0.515	1.045	0.4	0.65	0.4	0.25	132.472	68.407	6.073
PD	4	72.39	139.962	5.023	0.53	1.045	0.4	0.625	0.405	0.22	133.935	72.506	4.622
PD	5	71.47	143.869	6.122	0.525	1.055	0.405	0	0.565	0.22	136.369	72.05	4.884
PD	2	69.866		6.115	0.51			0.61	0.375	0.235	0	69.983	5.716
PD	3	68.881	138.75	6.323	0.485	0.995	0.375	0.605	0.375	0.23	139.447	69.556	6.108
PD	4	67.012	135.9	7.013	0.5	0.985	0.375	0.585	0.39	0.195	137.97	66.89	6.743
PD	5	66.04	133.052	6.403	0.495	0.995	0.39	0.785	0.57	0.215	133.721	66.378	5.191
PD	2	69.858		4.186	0.525			0.61	0.39	0.22	0	69.93	3.831
PD	3	71.12	140.992	6.043	0.5	1.025	0.39	0.6	0.375	0.225	137.553	71.173	6.013
PD	4	64.558	135.799	5.892	0.485	0.985	0.375	0.6	0.39	0.21	137.867	64.76	5.941
PD	5	67.522	132.217	3.568	0.505	0.99	0.39	0.79	0.575	0.215	133.553	68	2.373
PD	2	69.929		7.073	0.535			0.63	0.39	0.24	0	70.033	6.461
PD	3	66.039	135.984	6.863	0.5	1.035	0.39	0.63	0.38	0.25	131.386	66.54	6.589
PD	4	65.829	131.892	5.34	0.51	1.01	0.38	0.6	0.39	0.21	130.586	65.583	5.013
PD	5	65.103	130.934	5.814	0.51	1.02	0.39	0.78	0.58	0.2	128.367	65.725	4.306
PD	2	68.619		4.094	0.535			0.635	0.395	0.24	0	68.794	4.048
PD	3	66.252	134.916	4.779	0.505	1.04	0.395	0.645	0.395	0.25	129.727	66.716	4.684
PD	4	68.368	134.708	7.485	0.525	1.03	0.395	0.63	0.405	0.225	130.784	68.314	7.199
PD	5	67.522	135.891	8.486	0.525	1.05	0.405	0.8	0.575	0.225	129.42	68.336	7.417
PD	2	69.85		5.715	0.5			0.605	0.385	0.22	0	70.041	5.27
PD	3	68.368	138.218	5.317	0.49	0.99	0.385	0.61	0.38	0.23	139.614	68.157	5.009
PD	4	67.31	135.68	6.761	0.495	0.985	0.38	0.61	0.39	0.22	137.746	67.471	6.143
PD	5	66.365	133.724	9.639	0.505	1	0.39	0.805	0.575	0.23	133.724	67.281	8.382
PD	2	69.502		5.791	0.515			0.61	0.385	0.225	0	69.183	5.342
PD	3	68.784	138.287	7.129	0.49	1.005	0.385	0.62	0.39	0.23	137.599	69.507	6.823
PD	4	69.858	138.66	8.096	0.51	1	0.39	0.59	0.385	0.205	138.66	70.239	7.339
PD	5	64.736	134.594	6.982	0.495	1.005	0.385	0	0.565	0.21	133.924	65.191	5.349
PD	2	71.095		3.243	0.535			0.63	0.39	0.24	0	71.215	3.213
PD	3	70.908	142.042	4.159	0.5	1.035	0.39	0.63	0.39	0.24	137.239	70.508	4.354
PD	4	68.792	139.796	6.244	0.52	1.02	0.39	0.61	0.4	0.21	137.055	69.555	6.037
PD	5	66.005	134.801	6.777	0.51	1.03	0.4	0.805	0.575	0.23	130.875	66.253	5.662
PD	2	69.638		8.006	0.54			0.63	0.395	0.235	0	69.85	7.85
PD	3	66.357	136.03	5.173	0.505	1.045	0.395	0.645	0.4	0.245	130.172	67.086	4.797
PD	4	66.964	133.345	4.577	0.525	1.03	0.4	0.63	0.415	0.215	129.461	66.706	3.638
PD	5	67.812	134.783	8.003	0.535	1.06	0.415	0	0.595	0.21	127.154	68.25	6.29
PD	2	69.792		5.648	0.505			0.625	0.39	0.235	0	70.043	4.95
PD	3	67.384	137.197	5.807	0.495	1	0.39	0.615	0.365	0.25	137.197	67.524	5.194
PD	4	67.025	134.437	7.683	0.495	0.99	0.365	0.61	0.38	0.23	135.795	66.891	6.963
PD	5	61.652	128.68	8.672	0.5	0.995	0.38	0	0.56	0.23	129.327	63.365	7.157
PD	2	63.177		2.701	0.585			0.71	0.42	0.29	0	63.464	6.19
PD	3	63.406	126.914	7.339	0.565	1.15	0.42	0.67	0.39	0.28	110.36	64.011	10.738
PD	4	64.942	128.348	7.007	0.535	1.1	0.39	0.655	0.41	0.245	116.68	66.123	10.377
PD	5	58.129	123.073	7.375	0.545	1.08	0.41	0.88	0.605	0.275	113.956	58.507	10.497
PD	2	63.353		9.632	0.52			0.63	0.37	0.26	0	63.601	12.753
PD	3	61.084	124.689	9.795	0.5	1.02	0.37	0.64	0.39	0.25	122.244	63.307	13.258
PD	4	59.482	120.805	3.954	0.52	1.02	0.39	0.68	0.435	0.245	118.436	60.335	7.591
PD	5	56.233	115.786	3.956	0.555	1.075	0.435	0.88	0.595	0.285	107.708	56.697	6.846
PD	2	64.817		2.886	0.555			0.69	0.4	0.29	0	65.015	6.467
PD	3	63.481	128.35	5.751	0.555	1.11	0.4	0.6	0.35	0.25	115.631	64.006	9.384
[truncated: 273 more rows]
